# Supplementary material for: Crystal structures and photophysical properties of mono- and dinuclear ZnII complexes flanked by tri­ethyl­ammonium
Source: Acta Crystallogr E Crystallogr Commun. 2024 Oct 24;80(Pt 11):1210–6. doi: 10.1107/S2056989024010302 (PMC11660477; doi:10.1107/S2056989024010302)
Supplement: Supplementary file 1 [file e-80-01210-sup1.cif]

##############################################################################
#                                                                            #
# This CIF contains the data in a paper accepted for publication in          #
# Acta Crystallographica Section E. It conforms to the requirements of       #
# Notes for Authors for Acta Crystallographica Section E, and has been       #
# peer reviewed under the auspices of the IUCr Commission on Journals.       #
#                                                                            #
# Full details of the Crystallographic Information File format               #
# are given in the paper "The Crystallographic Information File (CIF):       #
# a New Standard Archive File for Crystallography" by S. R. Hall, F. H.      #
# Allen and I. D. Brown [Acta Cryst. (1991), A47, 655-685].                  #
#                                                                            #
# The current version of the core CIF dictionary is obtainable from          #
# ftp://ftp.iucr.org/pub/cif_core.dic.                                       #
#                                                                            #
# Software is freely available for graphical display of the structure(s)     #
# in this CIF. For information consult the CIF software page                 #
# http://www.iucr.org/resources/cif/software.                                #
#                                                                            #
# This file may be used for bona fide research purposes within the           #
# scientific community so long as proper attribution is given to the journal # 
# article from which it was obtained.                                        #
#                                                                            #
##############################################################################
data_ZnOQ
_audit_creation_method
;
Olex2 1.3
(compiled 2020.11.12 svn.r5f609507 for OlexSys, GUI svn.r6408)
;
_journal_date_recd_electronic     2024-09-17
_journal_date_accepted     2024-10-22
_journal_name_full     'Acta Crystallographica, Section E'
_journal_year     2024
_journal_volume     80
_journal_issue      1
_journal_page_first     0
_journal_page_last     0
_journal_paper_category     GM
_journal_paper_doi     10.1107/S2056989024010302
_journal_coeditor_code     OO2008
_publ_contact_author_name     'Luc Van Meervelt'
_publ_contact_author_address
;
Department of Chemistry
KU Leuven
Biomolecular Architecture, Celestijnenlaan 200F
Leuven (Heverlee)
B-3001
Belgium
;
_publ_contact_author_email     'luc.vanmeervelt@kuleuven.be'
_publ_contact_author_fax     ?
_publ_contact_author_phone     ?
_publ_section_title
;
Crystal structures and photophysical properties of mono- and dinuclear Zn^II^
complexes flanked by triethylammonium
;
_publ_section_title_footnote     .
loop_
    _publ_author_name
    _publ_author_footnote
    _publ_author_address
    'Le Thi Hong, Hai' .
;
Department of Chemistry
Hanoi National University of Education
136 Xuan Thuy
Cau Giay
Hanoi
Vietnam
Institute of Natural Sciences
Hanoi National University of Education
136 Xuan Thuy
Cau Giay
Hanoi
Vietnam
;
    'Nguyen, Hien' .
;
Department of Chemistry
Hanoi National University of Education
136 Xuan Thuy
Cau Giay
Hanoi
Vietnam
;
    'Trinh Hong, Duong' .
;
Department of Chemistry
Hanoi National University of Education
136 Xuan Thuy
Cau Giay
Hanoi
Vietnam
;
    'Nguyen Hoang, Ninh' .
;
Department of Chemistry
Hanoi National University of Education
136 Xuan Thuy
Cau Giay
Hanoi
Vietnam
;
    'Nguyen Nhat, Khanh' .
;
Department of Chemistry
Hanoi National University of Education
136 Xuan Thuy
Cau Giay
Hanoi
Vietnam
;
    'Van Meervelt, Luc' .
;
Department of Chemistry
KU Leuven
Biomolecular Architecture, Celestijnenlaan 200F
Leuven (Heverlee)
B-3001
Belgium
;
_publ_section_synopsis
;
Two new zinc(II) complexes, C~21~H~13~Cl~2~N~2~O~3~Zn\\cdotC~6~H~16~N
(<b>ZnOQ</b>) and C~20~H~14~Cl~4~N~2~O~2~Zn\\cdot2C~6~H~16~N (<b>ZnBS</b>),
were synthesized and their structures were determined using ESI--MS
spectrometry, ^1^H NMR spectroscopy, and single-crystal X-ray diffraction.
;
_chemical_name_systematic
;
Dichlorido[2-(4-nitrophenyl)-4-phenylquinolin-8-olato]zinc(II)
;
_chemical_name_common     ?
_chemical_formula_moiety     'C6 H16 N +, C21 H13 Cl2 N2 O3 Zn -'
_chemical_formula_sum     'C27 H29 Cl2 N3 O3 Zn'
_chemical_formula_iupac     '(C6 H16 N) {Zn (C21 H13 N2 O3) Cl2]'
_chemical_formula_weight     579.80
_chemical_melting_point     ?
_space_group_crystal_system     monoclinic
_space_group_name_H-M_alt     'P 1 21/c 1'
_space_group_name_Hall     '-P 2ybc'
loop_
    _space_group_symop_operation_xyz
    'x, y, z'
    '-x, y+1/2, -z+1/2'
    '-x, -y, -z'
    'x, -y-1/2, z-1/2'
_cell_length_a     10.4571(5)
_cell_length_b     13.9115(5)
_cell_length_c     18.5703(10)
_cell_angle_alpha     90
_cell_angle_beta     100.372(5)
_cell_angle_gamma     90
_cell_volume     2657.4(2)
_cell_formula_units_Z     4
_cell_measurement_reflns_used     8040
_cell_measurement_theta_min     2.8270
_cell_measurement_theta_max     25.7920
_cell_measurement_temperature     293(2)
_exptl_crystal_description     block
_exptl_crystal_colour     brown
_exptl_crystal_size_max     0.5
_exptl_crystal_size_mid     0.3
_exptl_crystal_size_min     0.2
_exptl_crystal_density_diffrn     1.449
_exptl_crystal_density_meas     ?
_exptl_crystal_density_method     ?
_exptl_crystal_F_000     1200
_exptl_absorpt_coefficient_mu     1.159
_exptl_absorpt_correction_type     multi-scan
_exptl_absorpt_process_details
;
(CrysAlisPro; Rigaku OD, 2018)
;
_exptl_absorpt_correction_T_min     0.72786
_exptl_absorpt_correction_T_max     1.00000
_diffrn_ambient_temperature     293(2)
_diffrn_source     'micro-focus sealed X-ray tube'
_diffrn_radiation_type     'Mo K\a'
_diffrn_radiation_wavelength     0.71073
_diffrn_radiation_monochromator     mirror
_diffrn_measurement_device_type
                                   'SuperNova, Single source at offset/far, Eos'
_diffrn_measurement_device     'four-circle diffractometer'
_diffrn_measurement_method     '\w scans'
_diffrn_detector     'CCD plate'
_diffrn_detector_area_resol_mean     15.9631
_diffrn_reflns_number     27564
_diffrn_reflns_av_R_equivalents     0.0424
_diffrn_reflns_av_unetI/netI     0.0355
_diffrn_reflns_theta_min     2.463
_diffrn_reflns_theta_max     26.372
_diffrn_reflns_theta_full     25.242
_diffrn_measured_fraction_theta_max     0.999
_diffrn_measured_fraction_theta_full     0.999
_diffrn_reflns_limit_h_min     -13
_diffrn_reflns_limit_h_max     13
_diffrn_reflns_limit_k_min     -17
_diffrn_reflns_limit_k_max     17
_diffrn_reflns_limit_l_min     -23
_diffrn_reflns_limit_l_max     23
_diffrn_radiation_probe     x-ray
_refine_special_details     ?
_reflns_number_total     5416
_reflns_number_gt     4166
_reflns_threshold_expression     'I > 2\s(I)'
_refine_ls_structure_factor_coef     Fsqd
_refine_ls_matrix_type     full
_refine_ls_R_factor_all     0.0623
_refine_ls_R_factor_gt     0.0433
_refine_ls_wR_factor_gt     0.1012
_refine_ls_wR_factor_ref     0.1133
_refine_ls_goodness_of_fit_ref     1.029
_refine_ls_restrained_S_all     1.029
_refine_ls_number_reflns     5416
_refine_ls_number_parameters     331
_refine_ls_number_restraints     0
_refine_ls_hydrogen_treatment     mixed
_refine_ls_weighting_scheme     calc
_refine_ls_weighting_details
              'w=1/[\s^2^(Fo^2^)+(0.0450P)^2^+2.5402P] where P=(Fo^2^+2Fc^2^)/3'
_atom_sites_solution_hydrogens     mixed
_atom_sites_solution_primary     dual
_atom_sites_solution_secondary     ?
_refine_ls_shift/su_max     0.001
_refine_ls_shift/su_mean     0.000
_refine_diff_density_max     0.697
_refine_diff_density_min     -0.378
_refine_ls_extinction_method     none
_refine_ls_extinction_coef     .
loop_
    _atom_type_symbol
    _atom_type_description
    _atom_type_scat_dispersion_real
    _atom_type_scat_dispersion_imag
    _atom_type_scat_source
    'C' 'C' 0.0033 0.0016
                         'International Tables Vol C Tables 4.2.6.8 and 6.1.1.4'
    'H' 'H' 0.0000 0.0000
                         'International Tables Vol C Tables 4.2.6.8 and 6.1.1.4'
    'Cl' 'Cl' 0.1484 0.1585
                         'International Tables Vol C Tables 4.2.6.8 and 6.1.1.4'
    'N' 'N' 0.0061 0.0033
                         'International Tables Vol C Tables 4.2.6.8 and 6.1.1.4'
    'O' 'O' 0.0106 0.0060
                         'International Tables Vol C Tables 4.2.6.8 and 6.1.1.4'
    'Zn' 'Zn' 0.2839 1.4301
                         'International Tables Vol C Tables 4.2.6.8 and 6.1.1.4'
_computing_data_collection
;
CrysAlisPro 1.171.40.25a (Rigaku OD, 2018)
;
_computing_cell_refinement
;
CrysAlisPro 1.171.40.25a (Rigaku OD, 2018)
;
_computing_data_reduction
;
CrysAlisPro 1.171.40.25a (Rigaku OD, 2018)
;
_computing_structure_solution
;
<i>SHELXT2014/5</i> (Sheldrick, 2015a)
;
_computing_structure_refinement
;
<i>SHELXL2016/4</i> (Sheldrick, 2015b)
;
_computing_molecular_graphics
;
Olex2 1.3 (Dolomanov <i>et al.</i>,  2009)
;
_computing_publication_material
;
Olex2 1.3 (Dolomanov <i>et al.</i>,  2009)
;
loop_
    _atom_site_type_symbol
    _atom_site_label
    _atom_site_fract_x
    _atom_site_fract_y
    _atom_site_fract_z
    _atom_site_U_iso_or_equiv
    _atom_site_adp_type
    _atom_site_calc_flag
    _atom_site_occupancy
    _atom_site_disorder_assembly
    _atom_site_disorder_group
    Zn Zn1 0.28872(3) 0.61247(2) 0.31683(2) 0.03891(12) Uani d 1 . .
    Cl Cl1 0.17475(9) 0.51997(7) 0.37894(5) 0.0576(2) Uani d 1 . .
    O O1 0.2901(2) 0.75402(14) 0.33465(14) 0.0497(6) Uani d 1 . .
    N N1 0.4792(2) 0.62069(15) 0.37204(12) 0.0310(5) Uani d 1 . .
    C C1 0.5666(3) 0.55364(19) 0.39637(15) 0.0309(6) Uani d 1 . .
    Cl Cl2 0.25071(10) 0.58325(7) 0.19686(5) 0.0625(3) Uani d 1 . .
    O O2 0.3841(3) 0.14048(19) 0.26870(18) 0.0795(9) Uani d 1 . .
    N N2 0.4125(3) 0.16534(19) 0.3326(2) 0.0556(8) Uani d 1 . .
    C C2 0.6879(3) 0.5769(2) 0.43761(16) 0.0353(6) Uani d 1 . .
    H H2 0.744674 0.527740 0.456108 0.042 Uiso calc 1 . .
    O O3 0.4033(3) 0.11346(17) 0.38411(19) 0.0855(10) Uani d 1 . .
    C C3 0.7251(3) 0.6709(2) 0.45149(15) 0.0338(6) Uani d 1 . .
    C C4 0.6353(3) 0.7449(2) 0.42257(16) 0.0346(6) Uani d 1 . .
    C C5 0.6627(3) 0.8446(2) 0.42810(19) 0.0442(8) Uani d 1 . .
    H H5 0.745372 0.865861 0.449013 0.053 Uiso calc 1 . .
    C C6 0.5672(3) 0.9091(2) 0.4026(2) 0.0500(8) Uani d 1 . .
    H H6 0.586516 0.974437 0.405572 0.060 Uiso calc 1 . .
    C C7 0.4418(3) 0.8802(2) 0.3722(2) 0.0483(8) Uani d 1 . .
    H H7 0.378430 0.926606 0.357652 0.058 Uiso calc 1 . .
    C C8 0.4088(3) 0.7843(2) 0.36310(18) 0.0402(7) Uani d 1 . .
    C C9 0.5106(3) 0.71540(19) 0.38649(15) 0.0328(6) Uani d 1 . .
    C C10 0.5301(3) 0.45145(19) 0.37934(15) 0.0320(6) Uani d 1 . .
    C C11 0.4760(3) 0.4245(2) 0.30856(17) 0.0386(7) Uani d 1 . .
    H H11 0.463670 0.470366 0.271535 0.046 Uiso calc 1 . .
    C C12 0.4404(3) 0.3306(2) 0.29243(18) 0.0440(7) Uani d 1 . .
    H H12 0.405316 0.312273 0.244813 0.053 Uiso calc 1 . .
    C C13 0.4580(3) 0.26455(19) 0.34855(18) 0.0405(7) Uani d 1 . .
    C C14 0.5133(3) 0.2881(2) 0.41919(18) 0.0433(7) Uani d 1 . .
    H H14 0.524837 0.241872 0.455936 0.052 Uiso calc 1 . .
    C C15 0.5514(3) 0.3825(2) 0.43439(17) 0.0381(7) Uani d 1 . .
    H H15 0.591252 0.399781 0.481491 0.046 Uiso calc 1 . .
    C C16 0.8549(3) 0.6934(2) 0.49497(16) 0.0373(7) Uani d 1 . .
    C C17 0.9647(3) 0.6483(2) 0.47914(18) 0.0426(7) Uani d 1 . .
    H H17 0.956210 0.602554 0.442039 0.051 Uiso calc 1 . .
    C C18 1.0869(3) 0.6706(2) 0.5180(2) 0.0540(9) Uani d 1 . .
    H H18 1.160042 0.640609 0.506368 0.065 Uiso calc 1 . .
    C C19 1.1004(3) 0.7367(3) 0.5737(2) 0.0567(9) Uani d 1 . .
    H H19 1.182556 0.752005 0.599441 0.068 Uiso calc 1 . .
    C C20 0.9924(3) 0.7802(3) 0.59125(19) 0.0544(9) Uani d 1 . .
    H H20 1.001479 0.824286 0.629504 0.065 Uiso calc 1 . .
    C C21 0.8703(3) 0.7590(2) 0.55239(17) 0.0462(8) Uani d 1 . .
    H H21 0.797671 0.788795 0.564764 0.055 Uiso calc 1 . .
    N N3 0.0767(3) 0.87944(19) 0.31940(17) 0.0474(7) Uani d 1 . .
    H H3 0.145(4) 0.841(3) 0.3240(19) 0.057 Uiso d 1 . .
    C C22 0.1087(4) 0.9707(3) 0.2842(2) 0.0616(10) Uani d 1 . .
    H H22A 0.170320 1.007137 0.319001 0.074 Uiso calc 1 . .
    H H22B 0.030357 1.008919 0.271428 0.074 Uiso calc 1 . .
    C C23 0.1659(4) 0.9534(3) 0.2159(2) 0.0664(10) Uani d 1 . .
    H H23A 0.098712 0.931949 0.176996 0.100 Uiso calc 1 . .
    H H23B 0.232443 0.905184 0.225731 0.100 Uiso calc 1 . .
    H H23C 0.202762 1.012092 0.201695 0.100 Uiso calc 1 . .
    C C24 0.0430(5) 0.8986(3) 0.3938(3) 0.0767(12) Uani d 1 . .
    H H24A -0.025594 0.946422 0.388551 0.092 Uiso calc 1 . .
    H H24B 0.009135 0.839939 0.411421 0.092 Uiso calc 1 . .
    C C25 0.1544(5) 0.9329(4) 0.4497(2) 0.0923(15) Uani d 1 . .
    H H25A 0.225333 0.888423 0.452799 0.139 Uiso calc 1 . .
    H H25B 0.127844 0.937375 0.496448 0.139 Uiso calc 1 . .
    H H25C 0.181659 0.995074 0.435801 0.139 Uiso calc 1 . .
    C C26 -0.0375(5) 0.8324(4) 0.2696(3) 0.1022(17) Uani d 1 . .
    H H26A -0.114192 0.871618 0.269622 0.123 Uiso calc 1 . .
    H H26B -0.019911 0.831970 0.220101 0.123 Uiso calc 1 . .
    C C27 -0.0658(5) 0.7353(3) 0.2895(3) 0.0954(16) Uani d 1 . .
    H H27A -0.125867 0.706441 0.250202 0.143 Uiso calc 1 . .
    H H27B -0.103592 0.736367 0.332907 0.143 Uiso calc 1 . .
    H H27C 0.013090 0.698463 0.298443 0.143 Uiso calc 1 . .
loop_
    _atom_site_aniso_label
    _atom_site_aniso_U_11
    _atom_site_aniso_U_22
    _atom_site_aniso_U_33
    _atom_site_aniso_U_12
    _atom_site_aniso_U_13
    _atom_site_aniso_U_23
    Zn1 0.0347(2) 0.02971(19) 0.0491(2) 0.00194(14) -0.00099(15) -0.00165(15)
    Cl1 0.0515(5) 0.0583(5) 0.0652(6) -0.0095(4) 0.0166(4) -0.0010(4)
    O1 0.0354(12) 0.0274(10) 0.0807(16) 0.0054(9) -0.0048(11) -0.0021(11)
    N1 0.0323(12) 0.0226(11) 0.0377(13) 0.0017(9) 0.0053(10) -0.0002(10)
    C1 0.0342(15) 0.0242(13) 0.0347(14) 0.0018(11) 0.0077(12) 0.0005(11)
    Cl2 0.0686(6) 0.0675(6) 0.0451(5) 0.0157(5) -0.0061(4) 0.0039(4)
    O2 0.094(2) 0.0442(15) 0.096(2) -0.0164(14) 0.0075(18) -0.0254(15)
    N2 0.0536(18) 0.0287(14) 0.088(2) 0.0003(13) 0.0215(17) -0.0089(16)
    C2 0.0335(15) 0.0281(14) 0.0429(16) 0.0045(12) 0.0033(13) -0.0006(12)
    O3 0.127(3) 0.0299(13) 0.109(3) -0.0107(15) 0.046(2) 0.0033(15)
    C3 0.0312(14) 0.0335(14) 0.0362(15) 0.0015(12) 0.0052(12) -0.0037(12)
    C4 0.0320(15) 0.0301(14) 0.0417(16) 0.0006(12) 0.0065(12) -0.0014(12)
    C5 0.0398(17) 0.0305(15) 0.061(2) -0.0055(13) 0.0049(15) -0.0029(14)
    C6 0.053(2) 0.0232(14) 0.072(2) -0.0038(14) 0.0077(17) -0.0020(15)
    C7 0.0447(18) 0.0264(14) 0.071(2) 0.0056(13) 0.0039(16) 0.0023(15)
    C8 0.0389(17) 0.0286(14) 0.0517(18) 0.0040(13) 0.0043(14) 0.0002(13)
    C9 0.0363(15) 0.0248(13) 0.0374(15) 0.0009(11) 0.0064(12) -0.0014(12)
    C10 0.0290(14) 0.0249(13) 0.0422(16) 0.0037(11) 0.0066(12) -0.0028(12)
    C11 0.0439(17) 0.0282(14) 0.0419(16) 0.0026(13) 0.0031(13) 0.0021(13)
    C12 0.0461(18) 0.0354(16) 0.0488(18) 0.0018(14) 0.0034(15) -0.0090(14)
    C13 0.0397(17) 0.0232(13) 0.061(2) 0.0013(12) 0.0142(15) -0.0068(14)
    C14 0.0517(19) 0.0275(14) 0.0531(19) 0.0081(13) 0.0158(15) 0.0088(14)
    C15 0.0407(16) 0.0334(15) 0.0406(16) 0.0045(13) 0.0084(13) 0.0018(13)
    C16 0.0361(16) 0.0333(15) 0.0410(16) -0.0030(12) 0.0027(13) 0.0000(13)
    C17 0.0395(17) 0.0353(15) 0.0506(18) 0.0024(13) 0.0015(14) -0.0052(14)
    C18 0.0375(18) 0.0501(19) 0.070(2) 0.0072(15) -0.0023(16) -0.0028(18)
    C19 0.0406(19) 0.055(2) 0.067(2) -0.0060(16) -0.0117(17) -0.0032(18)
    C20 0.056(2) 0.054(2) 0.049(2) -0.0070(17) -0.0011(16) -0.0154(17)
    C21 0.0415(18) 0.0480(18) 0.0480(18) 0.0014(14) 0.0048(15) -0.0114(15)
    N3 0.0412(15) 0.0396(15) 0.0621(18) -0.0017(12) 0.0112(14) 0.0001(13)
    C22 0.060(2) 0.048(2) 0.076(3) 0.0071(17) 0.009(2) 0.0089(19)
    C23 0.065(2) 0.074(3) 0.059(2) -0.008(2) 0.010(2) 0.010(2)
    C24 0.082(3) 0.070(3) 0.085(3) 0.009(2) 0.034(3) 0.001(2)
    C25 0.126(4) 0.091(3) 0.064(3) -0.024(3) 0.028(3) -0.016(3)
    C26 0.097(4) 0.087(4) 0.118(4) -0.032(3) 0.007(3) -0.008(3)
    C27 0.104(4) 0.079(3) 0.100(4) -0.025(3) 0.011(3) 0.007(3)
_geom_special_details
;
 All esds (except the esd in the dihedral angle between two l.s. planes)
 are estimated using the full covariance matrix.  The cell esds are taken
 into account individually in the estimation of esds in distances, angles
 and torsion angles; correlations between esds in cell parameters are only
 used when they are defined by crystal symmetry.  An approximate (isotropic)
 treatment of cell esds is used for estimating esds involving l.s. planes.
;
loop_
    _geom_bond_atom_site_label_1
    _geom_bond_atom_site_label_2
    _geom_bond_site_symmetry_2
    _geom_bond_distance
    _geom_bond_publ_flag
    Zn1 Cl1 . 2.2140(10) ?
    Zn1 O1 . 1.996(2) ?
    Zn1 N1 . 2.073(2) ?
    Zn1 Cl2 . 2.2289(10) ?
    O1 C8 . 1.327(4) ?
    N1 C1 . 1.327(3) ?
    N1 C9 . 1.373(3) ?
    C1 C2 . 1.396(4) ?
    C1 C10 . 1.491(4) ?
    O2 N2 . 1.220(4) ?
    N2 O3 . 1.216(4) ?
    N2 C13 . 1.472(4) ?
    C2 H2 . 0.9300 ?
    C2 C3 . 1.376(4) ?
    C3 C4 . 1.432(4) ?
    C3 C16 . 1.482(4) ?
    C4 C5 . 1.415(4) ?
    C4 C9 . 1.416(4) ?
    C5 H5 . 0.9300 ?
    C5 C6 . 1.363(4) ?
    C6 H6 . 0.9300 ?
    C6 C7 . 1.391(5) ?
    C7 H7 . 0.9300 ?
    C7 C8 . 1.380(4) ?
    C8 C9 . 1.440(4) ?
    C10 C11 . 1.386(4) ?
    C10 C15 . 1.390(4) ?
    C11 H11 . 0.9300 ?
    C11 C12 . 1.376(4) ?
    C12 H12 . 0.9300 ?
    C12 C13 . 1.377(4) ?
    C13 C14 . 1.375(4) ?
    C14 H14 . 0.9300 ?
    C14 C15 . 1.387(4) ?
    C15 H15 . 0.9300 ?
    C16 C17 . 1.386(4) ?
    C16 C21 . 1.390(4) ?
    C17 H17 . 0.9300 ?
    C17 C18 . 1.385(4) ?
    C18 H18 . 0.9300 ?
    C18 C19 . 1.372(5) ?
    C19 H19 . 0.9300 ?
    C19 C20 . 1.371(5) ?
    C20 H20 . 0.9300 ?
    C20 C21 . 1.381(4) ?
    C21 H21 . 0.9300 ?
    N3 H3 . 0.89(4) ?
    N3 C22 . 1.493(4) ?
    N3 C24 . 1.509(5) ?
    N3 C26 . 1.519(5) ?
    C22 H22A . 0.9700 ?
    C22 H22B . 0.9700 ?
    C22 C23 . 1.515(5) ?
    C23 H23A . 0.9600 ?
    C23 H23B . 0.9600 ?
    C23 H23C . 0.9600 ?
    C24 H24A . 0.9700 ?
    C24 H24B . 0.9700 ?
    C24 C25 . 1.493(6) ?
    C25 H25A . 0.9600 ?
    C25 H25B . 0.9600 ?
    C25 H25C . 0.9600 ?
    C26 H26A . 0.9700 ?
    C26 H26B . 0.9700 ?
    C26 C27 . 1.446(6) ?
    C27 H27A . 0.9600 ?
    C27 H27B . 0.9600 ?
    C27 H27C . 0.9600 ?
loop_
    _geom_angle_atom_site_label_1
    _geom_angle_atom_site_label_2
    _geom_angle_atom_site_label_3
    _geom_angle_site_symmetry_1
    _geom_angle_site_symmetry_3
    _geom_angle
    _geom_angle_publ_flag
    Cl1 Zn1 Cl2 . . 113.51(4) ?
    O1 Zn1 Cl1 . . 118.40(8) ?
    O1 Zn1 N1 . . 83.44(8) ?
    O1 Zn1 Cl2 . . 109.89(8) ?
    N1 Zn1 Cl1 . . 109.50(7) ?
    N1 Zn1 Cl2 . . 119.15(7) ?
    C8 O1 Zn1 . . 110.95(17) ?
    C1 N1 Zn1 . . 132.16(18) ?
    C1 N1 C9 . . 118.9(2) ?
    C9 N1 Zn1 . . 108.92(17) ?
    N1 C1 C2 . . 121.7(2) ?
    N1 C1 C10 . . 117.6(2) ?
    C2 C1 C10 . . 120.6(2) ?
    O2 N2 C13 . . 118.4(3) ?
    O3 N2 O2 . . 123.8(3) ?
    O3 N2 C13 . . 117.8(3) ?
    C1 C2 H2 . . 119.3 ?
    C3 C2 C1 . . 121.4(3) ?
    C3 C2 H2 . . 119.3 ?
    C2 C3 C4 . . 118.0(2) ?
    C2 C3 C16 . . 120.3(3) ?
    C4 C3 C16 . . 121.8(2) ?
    C5 C4 C3 . . 124.5(3) ?
    C5 C4 C9 . . 118.4(3) ?
    C9 C4 C3 . . 117.1(2) ?
    C4 C5 H5 . . 120.2 ?
    C6 C5 C4 . . 119.6(3) ?
    C6 C5 H5 . . 120.2 ?
    C5 C6 H6 . . 119.1 ?
    C5 C6 C7 . . 121.9(3) ?
    C7 C6 H6 . . 119.1 ?
    C6 C7 H7 . . 119.1 ?
    C8 C7 C6 . . 121.7(3) ?
    C8 C7 H7 . . 119.1 ?
    O1 C8 C7 . . 123.4(3) ?
    O1 C8 C9 . . 119.8(2) ?
    C7 C8 C9 . . 116.8(3) ?
    N1 C9 C4 . . 122.6(2) ?
    N1 C9 C8 . . 116.2(2) ?
    C4 C9 C8 . . 121.2(2) ?
    C11 C10 C1 . . 120.3(3) ?
    C11 C10 C15 . . 119.7(3) ?
    C15 C10 C1 . . 120.0(3) ?
    C10 C11 H11 . . 119.6 ?
    C12 C11 C10 . . 120.8(3) ?
    C12 C11 H11 . . 119.6 ?
    C11 C12 H12 . . 120.8 ?
    C11 C12 C13 . . 118.3(3) ?
    C13 C12 H12 . . 120.8 ?
    C12 C13 N2 . . 118.6(3) ?
    C14 C13 N2 . . 118.8(3) ?
    C14 C13 C12 . . 122.6(3) ?
    C13 C14 H14 . . 120.8 ?
    C13 C14 C15 . . 118.5(3) ?
    C15 C14 H14 . . 120.8 ?
    C10 C15 H15 . . 120.0 ?
    C14 C15 C10 . . 120.1(3) ?
    C14 C15 H15 . . 120.0 ?
    C17 C16 C3 . . 120.0(3) ?
    C17 C16 C21 . . 118.3(3) ?
    C21 C16 C3 . . 121.7(3) ?
    C16 C17 H17 . . 119.7 ?
    C18 C17 C16 . . 120.7(3) ?
    C18 C17 H17 . . 119.7 ?
    C17 C18 H18 . . 119.9 ?
    C19 C18 C17 . . 120.2(3) ?
    C19 C18 H18 . . 119.9 ?
    C18 C19 H19 . . 120.1 ?
    C20 C19 C18 . . 119.9(3) ?
    C20 C19 H19 . . 120.1 ?
    C19 C20 H20 . . 119.9 ?
    C19 C20 C21 . . 120.3(3) ?
    C21 C20 H20 . . 119.9 ?
    C16 C21 H21 . . 119.7 ?
    C20 C21 C16 . . 120.7(3) ?
    C20 C21 H21 . . 119.7 ?
    C22 N3 H3 . . 109(2) ?
    C22 N3 C24 . . 111.0(3) ?
    C22 N3 C26 . . 108.2(3) ?
    C24 N3 H3 . . 110(2) ?
    C24 N3 C26 . . 110.2(3) ?
    C26 N3 H3 . . 109(2) ?
    N3 C22 H22A . . 109.1 ?
    N3 C22 H22B . . 109.1 ?
    N3 C22 C23 . . 112.7(3) ?
    H22A C22 H22B . . 107.8 ?
    C23 C22 H22A . . 109.1 ?
    C23 C22 H22B . . 109.1 ?
    C22 C23 H23A . . 109.5 ?
    C22 C23 H23B . . 109.5 ?
    C22 C23 H23C . . 109.5 ?
    H23A C23 H23B . . 109.5 ?
    H23A C23 H23C . . 109.5 ?
    H23B C23 H23C . . 109.5 ?
    N3 C24 H24A . . 108.7 ?
    N3 C24 H24B . . 108.7 ?
    H24A C24 H24B . . 107.6 ?
    C25 C24 N3 . . 114.3(4) ?
    C25 C24 H24A . . 108.7 ?
    C25 C24 H24B . . 108.7 ?
    C24 C25 H25A . . 109.5 ?
    C24 C25 H25B . . 109.5 ?
    C24 C25 H25C . . 109.5 ?
    H25A C25 H25B . . 109.5 ?
    H25A C25 H25C . . 109.5 ?
    H25B C25 H25C . . 109.5 ?
    N3 C26 H26A . . 108.5 ?
    N3 C26 H26B . . 108.5 ?
    H26A C26 H26B . . 107.5 ?
    C27 C26 N3 . . 115.0(4) ?
    C27 C26 H26A . . 108.5 ?
    C27 C26 H26B . . 108.5 ?
    C26 C27 H27A . . 109.5 ?
    C26 C27 H27B . . 109.5 ?
    C26 C27 H27C . . 109.5 ?
    H27A C27 H27B . . 109.5 ?
    H27A C27 H27C . . 109.5 ?
    H27B C27 H27C . . 109.5 ?
loop_
    _geom_torsion_atom_site_label_1
    _geom_torsion_atom_site_label_2
    _geom_torsion_atom_site_label_3
    _geom_torsion_atom_site_label_4
    _geom_torsion_site_symmetry_1
    _geom_torsion_site_symmetry_2
    _geom_torsion_site_symmetry_3
    _geom_torsion_site_symmetry_4
    _geom_torsion
    _geom_torsion_publ_flag
    Zn1 O1 C8 C7 . . . . 171.4(3) ?
    Zn1 O1 C8 C9 . . . . -8.9(4) ?
    Zn1 N1 C1 C2 . . . . -175.0(2) ?
    Zn1 N1 C1 C10 . . . . 3.8(4) ?
    Zn1 N1 C9 C4 . . . . -178.8(2) ?
    Zn1 N1 C9 C8 . . . . 1.5(3) ?
    O1 C8 C9 N1 . . . . 5.0(4) ?
    O1 C8 C9 C4 . . . . -174.7(3) ?
    N1 C1 C2 C3 . . . . -3.7(4) ?
    N1 C1 C10 C11 . . . . 48.7(4) ?
    N1 C1 C10 C15 . . . . -131.9(3) ?
    C1 N1 C9 C4 . . . . 3.9(4) ?
    C1 N1 C9 C8 . . . . -175.9(3) ?
    C1 C2 C3 C4 . . . . 0.3(4) ?
    C1 C2 C3 C16 . . . . -179.5(3) ?
    C1 C10 C11 C12 . . . . -179.1(3) ?
    C1 C10 C15 C14 . . . . 177.7(3) ?
    O2 N2 C13 C12 . . . . 13.8(5) ?
    O2 N2 C13 C14 . . . . -167.8(3) ?
    N2 C13 C14 C15 . . . . -177.6(3) ?
    C2 C1 C10 C11 . . . . -132.4(3) ?
    C2 C1 C10 C15 . . . . 47.0(4) ?
    C2 C3 C4 C5 . . . . -175.7(3) ?
    C2 C3 C4 C9 . . . . 4.7(4) ?
    C2 C3 C16 C17 . . . . 47.5(4) ?
    C2 C3 C16 C21 . . . . -132.1(3) ?
    O3 N2 C13 C12 . . . . -164.9(3) ?
    O3 N2 C13 C14 . . . . 13.5(5) ?
    C3 C4 C5 C6 . . . . -175.9(3) ?
    C3 C4 C9 N1 . . . . -7.0(4) ?
    C3 C4 C9 C8 . . . . 172.7(3) ?
    C3 C16 C17 C18 . . . . 178.2(3) ?
    C3 C16 C21 C20 . . . . -178.7(3) ?
    C4 C3 C16 C17 . . . . -132.3(3) ?
    C4 C3 C16 C21 . . . . 48.1(4) ?
    C4 C5 C6 C7 . . . . 1.2(5) ?
    C5 C4 C9 N1 . . . . 173.4(3) ?
    C5 C4 C9 C8 . . . . -6.9(4) ?
    C5 C6 C7 C8 . . . . -3.1(6) ?
    C6 C7 C8 O1 . . . . 179.7(3) ?
    C6 C7 C8 C9 . . . . -0.1(5) ?
    C7 C8 C9 N1 . . . . -175.2(3) ?
    C7 C8 C9 C4 . . . . 5.1(5) ?
    C9 N1 C1 C2 . . . . 1.6(4) ?
    C9 N1 C1 C10 . . . . -179.5(2) ?
    C9 C4 C5 C6 . . . . 3.7(5) ?
    C10 C1 C2 C3 . . . . 177.5(3) ?
    C10 C11 C12 C13 . . . . 1.0(5) ?
    C11 C10 C15 C14 . . . . -2.9(4) ?
    C11 C12 C13 N2 . . . . 176.2(3) ?
    C11 C12 C13 C14 . . . . -2.1(5) ?
    C12 C13 C14 C15 . . . . 0.7(5) ?
    C13 C14 C15 C10 . . . . 1.8(5) ?
    C15 C10 C11 C12 . . . . 1.5(4) ?
    C16 C3 C4 C5 . . . . 4.1(5) ?
    C16 C3 C4 C9 . . . . -175.5(3) ?
    C16 C17 C18 C19 . . . . 1.1(5) ?
    C17 C16 C21 C20 . . . . 1.7(5) ?
    C17 C18 C19 C20 . . . . 0.6(6) ?
    C18 C19 C20 C21 . . . . -1.1(6) ?
    C19 C20 C21 C16 . . . . -0.1(5) ?
    C21 C16 C17 C18 . . . . -2.2(5) ?
    C22 N3 C24 C25 . . . . -67.7(5) ?
    C22 N3 C26 C27 . . . . 169.5(4) ?
    C24 N3 C22 C23 . . . . 169.8(3) ?
    C24 N3 C26 C27 . . . . -68.9(6) ?
    C26 N3 C22 C23 . . . . -69.1(4) ?
    C26 N3 C24 C25 . . . . 172.4(4) ?
loop_
    _geom_hbond_atom_site_label_D
    _geom_hbond_atom_site_label_H
    _geom_hbond_atom_site_label_A
    _geom_hbond_site_symmetry_D
    _geom_hbond_site_symmetry_H
    _geom_hbond_site_symmetry_A
    _geom_hbond_distance_DH
    _geom_hbond_distance_HA
    _geom_hbond_distance_DA
    _geom_hbond_angle_DHA
    _geom_hbond_publ_flag
    N3 H3 O1 1_555 1_555 1_555 0.88(4) 1.92(4) 2.807(4) 178(4) y
    C12 H12 Cg3 1_555 1_555 2_645 0.93 2.78 3.553(4) 141 y
    C14 H14 Cg3 1_555 1_555 3_666 0.93 3.04 3.837(4) 145 y
    C24 H24B Cg5 1_555 1_555 1_455 0.97 2.94 3.809(5) 149 y
_shelx_space_group_comment
;
The symmetry employed for this shelxl refinement is uniquely defined
by the following loop, which should always be used as a source of
symmetry information in preference to the above space-group names.
They are only intended as comments.
;
_shelx_estimated_absorpt_T_min     0.595
_shelx_estimated_absorpt_T_max     0.801
_shelx_hkl_file
;
   0   0  -3    0.29    0.35
   0   0   3   -0.08    0.23
   0   0  -3    0.13    0.32
   0   0   3    0.57    0.35
   0   0   3    0.32    0.39
   0   0   4 1688.32   27.81
   0   0   4 1589.97   24.82
   0   0   4 1707.56   26.27
   0   0  -4 1687.59   28.00
   0   0  -4 1599.38   23.22
   0   0  -4 1661.12   26.58
   0   0   5    1.66    0.79
   0   0  -5    2.09    0.55
   0   0  -5    1.30    0.95
   0   0  -5    2.22    0.91
   0   0   5    1.57    0.76
   0   0   6   26.84    2.73
   0   0  -6   19.71    2.91
   0   0   6   19.07    2.02
   0   0  -6   27.19    1.91
   0   0  -6   27.30    2.86
   0   0  -7    5.95    1.79
   0   0   7    1.02    0.67
   0   0  -7    4.09    0.90
   0   0  -7    5.06    1.56
   0   0   7    5.02    1.50
   0   0  -8  737.76   18.89
   0   0   8  714.55   17.85
   0   0  -8  669.10   13.50
   0   0   8  710.69   17.39
   0   0   8  733.54   16.70
   0   0  -8  718.72   20.29
   0   0   9    0.42    0.76
   0   0  -9    0.97    1.21
   0   0  -9    0.47    0.78
   0   0  -9    0.82    0.52
   0   0   9    0.64    0.79
   0   0   9    0.37    0.92
   0   0  10  604.20   17.63
   0   0  10  640.09   16.70
   0   0  10  630.98   17.49
   0   0 -10  640.73   20.96
   0   0 -10  604.27   13.01
   0   0 -10  598.74   18.91
   0   0 -11    3.21    0.92
   0   0  11    2.46    1.50
   0   0 -11    2.04    1.79
   0   0  11    0.46    0.82
   0   0  11    3.40    1.47
   0   0  12   83.15    6.36
   0   0 -12   81.06    4.11
   0   0  12   80.27    6.02
   0   0  12   97.74    7.16
   0   0 -12   81.36    8.05
   0   0 -13    3.70    0.95
   0   0 -13    6.84    2.76
   0   0  13    7.28    2.19
   0   0  13    2.16    1.38
   0   0  13    2.17    1.47
   0   0 -14   72.17    8.18
   0   0  14   71.19    6.15
   0   0 -14   68.28    3.60
   0   0  14   68.88    6.29
   0   0  14   75.40    6.83
   0   0  15    0.61    1.33
   0   0  15    2.07    1.52
   0   0  16  347.24   15.41
   0   0  16  346.94   15.13
   0   0 -16  347.90   19.58
   0   0  17    1.03    1.56
   0   0 -17   -0.56    2.00
   0   0  17    1.75    1.80
   0   0  18    1.02    1.31
   0   0  18    0.26    1.34
   0   0 -18    1.95    1.98
   0   0  19    0.33    1.17
   0   0 -19   -2.55    3.27
   0   0  19   -1.98    2.04
   0   0 -20    6.80    3.23
   0   0  20   10.88    2.88
   0   0  20    8.67    2.89
   0   0  21   -0.04    1.62
   0   0 -21   -1.61    2.21
   0   0  21    0.57    1.40
   0   0  22   -1.42    2.32
   0   0 -22   -1.37    2.66
   0   0  23    2.13    2.31
   0   0 -23   -3.13    3.29
   0   1  -2  853.49   14.54
   0   1   2  773.70   13.65
   0  -1  -2  831.35   13.83
   0  -1   2  824.63   14.61
   0  -1   2  842.71   13.70
   0   1  -2  776.07   13.26
   0   1  -2  826.57   13.52
   0  -1   2  834.30   12.74
   0  -1   2  778.90   13.19
   0  -1  -3   34.07    2.36
   0   1  -3   36.79    1.83
   0  -1  -3   37.44    2.52
   0   1   3   34.70    2.30
   0   1  -3   32.71    2.26
   0   1  -3   35.53    2.63
   0  -1   3   36.70    2.77
   0  -1   3   37.43    2.01
   0  -1   3   38.52    2.32
   0  -1   3   36.10    2.33
   0   1   3   38.18    1.71
   0   1  -4  167.84    5.98
   0   1   4  164.66    4.66
   0  -1   4  169.45    6.73
   0  -1   4  162.42    5.61
   0  -1   4  170.28    5.92
   0  -1  -4  166.95    6.19
   0   1  -4  167.82    4.63
   0   1   4  167.83    5.96
   0   1  -4  180.80    6.96
   0  -1   4  159.78    4.92
   0  -1   5    4.20    1.26
   0  -1  -5    6.86    1.37
   0   1   5    6.02    0.98
   0   1   5    7.19    1.28
   0   1  -5    5.21    1.44
   0  -1   5    5.75    1.22
   0   1  -5    5.59    0.87
   0  -1   5    5.43    0.95
   0   1  -5    6.72    1.23
   0  -1   5    4.09    1.07
   0   1   6   40.75    2.75
   0  -1  -6   38.30    3.46
   0   1  -6   42.53    3.43
   0  -1   6   48.34    3.67
   0  -1   6   39.73    2.67
   0   1   6   36.27    3.14
   0  -1   6   39.27    3.14
   0   1  -6   38.62    2.34
   0   1   6   38.55    3.30
   0  -1  -6   41.40    3.86
   0  -1   6   33.73    3.66
   0   1  -6   45.26    4.15
   0  -1   7  119.02    5.95
   0  -1  -7  118.35    6.67
   0   1   7  120.23    6.37
   0   1  -7  115.07    6.26
   0  -1  -7  114.64    7.04
   0   1   7  119.86    6.14
   0  -1   7  121.01    6.24
   0   1  -7  120.58    4.51
   0   1  -7  120.97    7.33
   0   1   7  118.34    5.21
   0  -1   7  115.24    7.11
   0  -1   8  137.06    7.13
   0  -1  -8  138.99    7.77
   0  -1   8  138.38    6.81
   0   1  -8  140.86    7.40
   0   1   8  138.00    7.13
   0  -1  -8  130.52    8.25
   0   1   8  139.33    7.25
   0   1  -8  139.60    8.39
   0   1   8  143.74    6.16
   0   1  -8  139.30    5.04
   0  -1   9    1.39    0.67
   0  -1  -9    2.13    1.26
   0   1   9    2.23    0.85
   0   1  -9    2.04    1.09
   0   1   9    2.16    0.98
   0  -1  -9    1.41    1.05
   0   1  -9    1.86    0.66
   0   1  -9    1.58    1.36
   0  -1   9    1.70    0.98
   0   1 -10   13.92    1.63
   0   1  10   15.42    2.20
   0   1 -10   12.01    2.55
   0   1  10   18.24    2.81
   0  -1  10   10.18    2.13
   0   1 -10   16.44    3.27
   0  -1 -10   13.18    2.90
   0  -1  10   13.13    2.24
   0   1 -11   30.93    2.51
   0  -1 -11   33.45    4.95
   0  -1  11   36.18    4.19
   0   1 -11   35.85    5.09
   0   1  11   31.84    3.38
   0  -1 -11   30.65    2.66
   0   1  11   35.15    4.05
   0  -1  11   34.86    3.98
   0  -1 -12   93.88    8.48
   0   1  12   91.60    6.03
   0  -1 -12   83.49    4.44
   0   1  12   98.30    7.01
   0   1 -12   79.92    7.86
   0  -1  12   77.73    6.11
   0  -1  12   81.69    6.30
   0  -1  12   82.03    6.69
   0   1  13   96.63    7.27
   0  -1 -13   82.49    4.41
   0  -1  13   93.46    7.01
   0   1 -13   89.27    8.69
   0  -1 -13   83.02    8.36
   0  -1  13   95.67    7.36
   0   1  13   95.70    6.51
   0  -1  13   83.71    6.68
   0  -1 -14   10.86    1.49
   0   1  14   11.90    2.41
   0   1  14   11.31    2.64
   0  -1  14    9.63    2.50
   0  -1  14   11.15    2.72
   0  -1  14   13.85    2.89
   0  -1 -14    5.11    2.03
   0   1 -14   10.16    3.26
   0   1  15    3.23    1.54
   0  -1 -15    2.67    0.80
   0  -1 -15    4.51    2.42
   0   1 -15    0.25    2.00
   0   1  15    5.49    2.26
   0  -1  15    4.15    1.71
   0  -1  15    2.94    1.86
   0  -1  15    2.75    1.74
   0  -1  16   44.68    5.39
   0  -1 -16   48.24    7.39
   0   1 -16   38.65    6.68
   0  -1  16   39.31    5.36
   0  -1  16   43.51    5.58
   0   1  16   53.06    5.66
   0   1  16   52.25    6.06
   0  -1 -17  119.85   11.75
   0   1 -17  103.88   11.05
   0  -1  17  105.44    8.78
   0   1  17  104.07    8.10
   0   1  17   99.55    8.46
   0  -1  17  102.28    8.30
   0  -1  17  109.80    8.96
   0  -1  18   56.05    6.72
   0  -1 -18   51.47    8.12
   0   1 -18   49.50    7.86
   0   1  18   57.48    6.73
   0  -1  18   56.14    6.34
   0   1  18   55.51    6.16
   0   1  19   14.96    3.75
   0  -1  19   19.16    4.19
   0  -1  19   16.62    3.62
   0   1  19   27.76    4.69
   0  -1 -19   16.48    4.97
   0   1 -19   15.64    5.11
   0   1  20    6.24    2.67
   0   1  20    2.47    1.58
   0  -1  20    5.68    2.61
   0  -1  20    6.31    2.56
   0   1 -20    2.35    2.54
   0  -1 -20    7.16    4.08
   0   1  21    7.55    2.78
   0  -1  21    5.21    2.37
   0   1 -21    1.30    2.53
   0   1  21    3.13    2.15
   0  -1 -21    6.39    4.43
   0   1  22    1.97    2.18
   0  -1 -22   -1.45    2.58
   0  -1  22   -0.03    1.56
   0   1  22    0.81    1.64
   0  -1  23    0.28    1.94
   0   1 -23   -1.44    2.89
   0  -1 -23   -3.37    3.33
   0  -1  24    5.51    2.61
   0  -2   0  268.91    6.58
   0   2   0  255.93    5.12
   0   2   0  270.39    6.35
   0  -2   0  271.64    6.37
   0   2   0  264.73    6.21
   0  -2   0  261.88    5.10
   0  -2   0  275.28    6.21
   0   2   0  267.85    6.40
   0  -2   1  693.18   12.23
   0   2  -1  685.71   12.62
   0  -2   1  686.79   12.69
   0   2   1  656.73   12.22
   0   2  -1  686.47   12.31
   0  -2  -1  655.34   12.19
   0   2  -1  676.70   11.73
   0  -2   1  675.17   12.31
   0  -2   1  655.74   11.25
   0  -2   1  688.81   11.60
   0  -2   2  499.87   10.06
   0   2  -2  525.56   11.29
   0  -2  -2  509.60   10.81
   0  -2   2  508.34   10.45
   0   2  -2  515.24   10.21
   0  -2  -2  512.94    9.01
   0   2   2  493.04   10.77
   0   2  -2  464.47    9.97
   0   2  -2  510.93   11.02
   0  -2   2  500.09    9.79
   0  -2   2  519.97   11.33
   0  -2  -3  131.93    5.34
   0  -2   3  131.66    5.70
   0   2   3  123.52    5.03
   0   2  -3  130.69    5.70
   0   2  -3  137.34    4.98
   0  -2   3  132.54    4.92
   0  -2   3  132.35    5.16
   0  -2   4   74.23    3.66
   0   2  -4   73.78    4.70
   0   2  -4   78.51    4.09
   0  -2  -4   78.94    4.41
   0  -2   4   80.36    4.81
   0   2   4   79.00    4.22
   0  -2   4   80.54    4.35
   0  -2   4   71.02    3.90
   0   2   4   77.22    2.54
   0   2  -5  456.34   11.82
   0  -2   5  429.78   10.69
   0   2   5  459.20   12.06
   0   2   5  458.75    8.94
   0  -2  -5  469.54   12.76
   0   2  -5  478.39   13.58
   0  -2  -5  481.93   13.19
   0  -2   5  471.71   13.71
   0  -2   5  472.64   12.25
   0  -2   5  426.77   11.44
   0  -2   6    0.26    0.40
   0  -2  -6    1.66    0.92
   0   2  -6    0.13    0.90
   0   2   6    0.30    0.36
   0  -2   6    0.58    0.81
   0  -2   6    0.36    0.57
   0   2   6   -0.16    0.53
   0   2  -6   -0.03    0.44
   0   2  -7  527.12   16.30
   0   2   7  506.53   14.18
   0  -2   7  515.89   14.38
   0  -2   7  513.96   16.34
   0  -2   7  495.13   13.78
   0  -2  -7  499.79   15.19
   0  -2   7  488.59   12.61
   0   2   7  498.86   11.24
   0   2  -7  508.46   14.20
   0  -2   8   36.80    3.62
   0  -2   8   35.55    3.07
   0  -2   8   44.42    4.09
   0   2   8   40.11    3.95
   0   2  -8   46.35    4.18
   0  -2  -8   44.26    4.49
   0   2   8   42.67    3.03
   0   2  -8   40.52    4.62
   0  -2  -9   94.70    7.43
   0   2  -9  109.74    6.90
   0  -2  -9  108.30    7.45
   0   2   9  110.91    5.37
   0  -2   9  105.72    6.50
   0   2   9  107.61    6.74
   0  -2   9  100.25    5.41
   0   2  -9  109.59    8.07
   0  -2   9  105.59    6.72
   0   2  10  178.15    9.12
   0  -2 -10  177.51   10.77
   0   2 -10  184.43   10.94
   0   2  10  195.18    7.65
   0   2 -10  181.68    9.46
   0  -2  10  183.86    9.32
   0  -2  10  181.58    9.05
   0   2 -11   82.93    6.69
   0   2  11   89.91    6.78
   0   2  11   93.03    5.51
   0  -2  11   91.20    6.86
   0   2 -11   98.48    8.36
   0  -2  11   93.82    6.74
   0  -2 -11   83.42    7.82
   0   2  12  295.52   12.80
   0  -2 -12  288.23   15.17
   0   2 -12  264.99   14.76
   0  -2  12  277.68   12.57
   0  -2  12  312.90   13.02
   0   2  12  294.56   10.83
   0   2  13   60.18    5.87
   0   2 -13   71.30    7.72
   0  -2 -13   64.93    7.43
   0   2  13   64.65    5.10
   0  -2  13   63.23    6.01
   0  -2  13   61.08    5.90
   0  -2  14   63.62    6.42
   0  -2  14   63.53    5.86
   0   2  14   61.78    6.22
   0   2  14   71.74    5.68
   0  -2  14   62.94    6.26
   0  -2 -14   57.79    4.00
   0   2 -14   67.54    7.91
   0  -2 -14   69.49    8.04
   0   2  15  216.38   10.40
   0  -2  15  192.93   11.45
   0  -2  15  207.39   11.06
   0  -2 -15  194.37    7.28
   0  -2 -15  189.74   14.24
   0   2  15  198.91   11.57
   0  -2  15  227.92   12.35
   0   2 -15  203.70   14.23
   0  -2  16   44.22    5.61
   0  -2  16   42.15    5.52
   0   2 -16   36.73    6.59
   0   2  16   40.79    5.50
   0  -2  16   45.66    5.21
   0   2  16   48.65    5.15
   0  -2 -16   47.57    7.40
   0   2 -17   37.07    6.73
   0  -2  17   33.64    4.77
   0  -2 -17   33.10    6.25
   0   2  17   43.19    5.01
   0   2  17   41.40    5.64
   0  -2  17   37.58    5.38
   0  -2  17   35.67    5.12
   0   2  18    1.26    1.93
   0   2 -18    0.33    2.20
   0  -2  18   -0.59    1.36
   0   2  18    3.17    1.81
   0  -2 -18   -0.43    1.91
   0  -2  18    3.68    2.35
   0  -2  18    1.30    1.56
   0  -2  19    2.41    1.75
   0   2 -19    1.59    2.43
   0   2  19    1.06    1.43
   0   2  19    1.45    1.40
   0  -2 -19   -3.88    3.09
   0  -2  19    0.22    1.69
   0  -2 -20    0.40    2.59
   0   2  20   -0.33    1.70
   0  -2  20    1.27    1.56
   0   2 -20   -2.40    3.03
   0   2  20   -1.84    1.79
   0   2  21    7.69    3.14
   0   2 -21    1.20    2.47
   0  -2  21    6.19    2.49
   0  -2 -21    3.35    2.92
   0  -2 -22   -0.93    2.92
   0   2 -22    3.21    3.35
   0  -2  22    2.44    2.13
   0   2  22    1.59    2.18
   0   2  23    4.05    2.81
   0  -2  23   13.11    4.25
   0  -2 -23   11.00    5.00
   0  -2  24    2.03    2.02
   0   3   0    0.75    0.45
   0  -3   0   -0.02    0.25
   0  -3   0   -0.07    0.21
   0   3   0    0.03    0.32
   0   3   0    0.29    0.30
   0  -3   0    0.60    0.40
   0  -3   0    0.27    0.33
   0   3   1    8.43    1.25
   0  -3   1    8.62    1.06
   0  -3  -1    8.02    1.22
   0   3  -1    7.25    1.23
   0  -3  -1    8.27    1.26
   0  -3   1   11.84    1.52
   0  -3   1    8.51    1.11
   0  -3   1   11.01    1.43
   0  -3  -1    8.32    0.69
   0   3   1    7.33    0.88
   0   3  -1    9.71    1.34
   0   3  -1    7.90    1.16
   0  -3   1   10.63    1.48
   0  -3   2  990.10   17.63
   0  -3  -2 1004.91   19.06
   0   3  -2 1019.65   18.17
   0  -3   2 1037.99   18.81
   0   3   2 1005.51   19.00
   0   3   2 1003.29   16.01
   0  -3   2 1000.47   19.51
   0  -3   2 1009.29   19.07
   0  -3  -2 1005.20   16.24
   0   3  -2 1058.40   19.74
   0   3  -2 1064.79   19.22
   0  -3   2 1056.30   17.75
   0   3  -2 1064.48   18.57
   0  -3   3  770.02   17.12
   0  -3  -3  751.10   16.34
   0  -3  -3  768.53   13.63
   0   3  -3  779.02   16.69
   0  -3   3  772.18   14.84
   0   3  -3  743.76   15.23
   0   3  -3  808.39   17.26
   0  -3   3  757.10   15.26
   0   3   3  740.83   16.22
   0  -3   3  780.03   16.07
   0  -3   4  648.44   16.80
   0  -3  -4  709.69   13.66
   0  -3   4  698.87   14.64
   0   3  -4  709.33   16.87
   0  -3  -4  693.16   16.21
   0   3  -4  704.39   15.04
   0  -3   4  693.28   15.78
   0  -3   4  684.44   15.02
   0   3   4  680.87   15.94
   0   3   5 1188.24   23.28
   0  -3   5 1137.65   24.92
   0  -3   5 1187.08   23.39
   0  -3   5 1180.01   21.77
   0  -3  -5 1121.76   23.80
   0   3   5 1169.91   16.77
   0  -3   5 1179.64   22.56
   0   3  -5 1126.12   22.04
   0   3  -5 1128.91   24.89
   0   3   6   30.86    1.90
   0   3  -6   35.62    3.97
   0  -3   6   37.56    4.09
   0  -3   6   34.72    3.34
   0  -3  -6   30.26    3.53
   0  -3   6   37.76    3.68
   0   3   6   30.85    3.22
   0   3  -6   37.16    3.38
   0  -3   6   37.17    3.16
   0   3   7   28.65    3.31
   0  -3   7   23.83    3.00
   0   3   7   26.54    1.98
   0  -3   7   21.88    2.55
   0  -3   7   25.54    2.97
   0   3  -7   27.35    3.64
   0  -3  -7   23.09    3.25
   0   3  -7   23.08    2.87
   0   3   8   74.49    5.49
   0  -3   8   76.01    5.47
   0  -3   8   77.91    5.01
   0   3   8   75.87    3.78
   0  -3   8   77.12    5.66
   0   3  -8   78.16    5.57
   0   3  -8   87.36    6.85
   0  -3   9  131.00    7.61
   0   3  -9  140.10    7.85
   0   3   9  135.13    7.94
   0   3  -9  145.97    9.34
   0  -3   9  133.80    7.91
   0   3   9  143.55    5.70
   0  -3   9  140.98    7.05
   0  -3  10  208.05    8.96
   0   3  10  221.73    7.79
   0  -3  10  209.50   10.35
   0   3 -10  219.64   10.53
   0   3  10  216.91   10.60
   0   3 -10  212.60   11.95
   0  -3  10  210.20   10.09
   0  -3 -11  146.98   10.29
   0   3 -11  122.04    9.46
   0  -3  11  136.79    8.57
   0  -3  11  152.42    8.91
   0   3  11  144.76    6.57
   0   3  11  141.50    8.73
   0  -3  11  125.81    7.05
   0   3  12   49.45    5.33
   0   3  12   47.09    3.94
   0  -3 -12   56.84    6.65
   0   3 -12   49.66    6.21
   0  -3  12   47.50    5.22
   0  -3  12   48.39    5.18
   0   3 -13    2.02    2.37
   0   3  13    3.40    1.26
   0  -3  13    0.49    1.35
   0   3  13    3.09    1.83
   0  -3  13    0.12    1.05
   0  -3 -13    1.99    1.45
   0   3 -14    0.96    1.66
   0   3  14    1.39    1.70
   0   3  14    1.68    1.12
   0  -3  14   -0.82    1.39
   0  -3  14   -2.55    1.99
   0  -3 -14   -0.29    1.87
   0   3 -15   10.98    3.65
   0  -3 -15    5.28    3.01
   0  -3  15   11.11    2.96
   0  -3  15    4.40    1.53
   0   3  15    8.46    2.21
   0   3  15   11.37    2.98
   0  -3  15    5.63    1.67
   0   3 -16   72.35    9.16
   0  -3 -16   83.86    9.62
   0  -3  16   75.54    7.62
   0  -3  16   75.04    7.35
   0  -3  16   77.68    6.91
   0   3  16   80.46    7.77
   0   3  16   73.11    6.03
   0  -3  17   -2.35    2.04
   0  -3  17    0.54    1.15
   0  -3 -17    1.49    2.17
   0   3  17    1.04    0.95
   0   3 -17    0.94    2.13
   0  -3  17    1.37    1.46
   0   3  17   -0.70    1.65
   0   3  18   30.08    4.36
   0  -3  18   24.97    4.23
   0  -3  18   32.90    5.59
   0   3  18   30.41    5.27
   0  -3 -18   23.04    6.18
   0   3 -18   16.86    4.61
   0  -3  18   21.04    4.17
   0   3  19    0.01    1.30
   0  -3  19   -0.21    1.54
   0  -3  19    0.20    1.13
   0   3  19   -1.23    1.55
   0  -3 -19    0.34    2.14
   0   3 -19   -3.88    3.39
   0   3  20    8.70    3.18
   0   3 -20    5.11    3.36
   0  -3 -20   11.13    4.47
   0  -3  20    9.61    3.66
   0   3  21    2.57    2.08
   0  -3 -21    2.05    3.27
   0   3 -21    5.23    3.48
   0  -3  21    4.64    2.77
   0   3  22    2.64    2.13
   0  -3  22    0.01    1.78
   0  -3 -22   -0.01    2.98
   0   3 -22   -2.03    2.35
   0  -3  23   -2.14    2.38
   0  -3 -23   -5.06    3.26
   0   3  23    2.19    2.69
   0  -4   0 1184.71   22.17
   0   4   0 1201.00   22.32
   0   4   0 1169.32   21.74
   0  -4   0 1243.86   22.79
   0  -4   0 1250.93   21.69
   0  -4   0 1218.11   18.99
   0   4   1  116.67    5.50
   0  -4  -1  128.27    3.69
   0  -4   1  137.61    6.15
   0  -4  -1  123.84    5.64
   0  -4   1  132.45    5.80
   0   4  -1  125.52    5.80
   0  -4  -1  119.98    5.40
   0  -4   1  128.23    4.70
   0   4   1  121.68    4.36
   0   4  -1  128.98    5.71
   0   4  -1  130.29    5.57
   0  -4   1  130.62    5.22
   0  -4  -1  133.49    5.77
   0   4  -2  511.74   12.97
   0  -4   2  513.62   11.53
   0  -4   2  479.19   12.79
   0   4   2  495.23   10.09
   0   4  -2  520.60   13.35
   0  -4  -2  494.97   12.87
   0  -4   2  496.73   13.42
   0  -4   2  502.45   12.84
   0  -4   2  520.80   11.68
   0   4   2  493.10   12.74
   0   4  -2  491.43   12.25
   0  -4   3   15.75    2.14
   0   4   3   13.28    1.40
   0  -4  -3   14.78    1.57
   0  -4  -3   14.34    2.01
   0  -4   3   13.87    1.72
   0   4   3   12.65    1.90
   0  -4   3   14.26    2.13
   0   4  -3   13.53    2.05
   0   4  -3   16.80    2.33
   0   4  -3   16.03    2.00
   0   4  -3   16.14    2.00
   0  -4   3   15.14    1.89
   0  -4   4  211.04    7.85
   0   4  -4  215.78    7.88
   0   4  -4  215.85    8.86
   0  -4   4  213.45    7.46
   0  -4  -4  205.98    8.66
   0  -4   4  205.76    9.09
   0   4   4  206.85    8.46
   0  -4   4  220.47    8.57
   0   4  -4  210.85    9.06
   0  -4  -4  208.69    6.58
   0  -4   5   79.34    4.94
   0   4  -5   83.98    5.95
   0  -4  -5   91.64    5.84
   0  -4   5   76.88    5.71
   0   4  -5   91.71    5.95
   0   4  -5   85.38    5.02
   0   4   5   79.41    5.39
   0  -4   5   90.27    5.04
   0  -4  -5   83.89    4.33
   0  -4   5   85.68    5.11
   0  -4   5   83.57    5.43
   0  -4   6  570.69   14.98
   0  -4  -6  589.99   13.86
   0  -4   6  564.94   15.24
   0  -4   6  553.50   16.07
   0   4  -6  564.94   14.93
   0  -4   6  593.14   15.05
   0   4   6  559.10   16.06
   0   4  -6  582.67   17.48
   0   4   6  550.92    9.28
   0   4   7   31.06    1.88
   0  -4  -7   28.31    2.97
   0  -4   7   28.58    3.30
   0   4   7   26.47    3.34
   0   4  -7   28.37    3.83
   0   4  -7   31.10    3.40
   0  -4   7   25.67    2.96
   0  -4   7   27.88    3.41
   0   4   8  514.99   16.17
   0  -4   8  507.34   15.71
   0   4   8  513.28   10.46
   0  -4   8  493.34   14.72
   0   4  -8  500.51   15.25
   0  -4   8  508.28   16.26
   0   4  -8  520.64   18.05
   0  -4   9  136.37    8.25
   0   4   9  131.79    5.02
   0   4  -9  124.07    7.47
   0  -4   9  127.58    7.77
   0   4  -9  125.36    8.96
   0   4   9  130.71    7.97
   0  -4   9  116.98    6.92
   0  -4  10  140.29    8.53
   0   4 -10  139.91    9.83
   0   4 -10  134.58    8.14
   0   4  10  150.80    8.95
   0  -4  10  143.11    8.89
   0  -4  10  146.78    7.97
   0   4  10  137.63    5.66
   0  -4  11    2.77    1.23
   0   4 -11    0.39    1.23
   0   4  11    2.55    0.88
   0  -4  11    4.67    1.64
   0   4  11    2.71    0.97
   0  -4  11    0.82    1.29
   0  -4  12    1.87    1.00
   0  -4  12    1.13    1.21
   0   4  12    3.98    1.83
   0   4 -12    3.69    2.06
   0  -4  12    2.62    1.59
   0   4  12    5.16    1.28
   0  -4  13    3.84    1.96
   0  -4  13    1.65    1.21
   0  -4  13    0.72    1.05
   0   4  13    1.82    1.04
   0   4  13    1.58    1.52
   0   4 -13   -0.65    1.53
   0  -4 -13    1.65    1.74
   0   4  14  130.23    9.58
   0   4  14  145.52    7.38
   0  -4  14  132.96    9.53
   0  -4 -14  135.30   11.73
   0   4 -14  134.82   11.62
   0  -4  14  142.05    9.92
   0   4 -15    2.13    2.26
   0  -4  15    0.29    1.88
   0  -4 -15   -1.61    2.04
   0   4  15    3.91    1.35
   0   4  15    0.43    1.66
   0  -4  15    1.66    1.40
   0   4 -16   94.25   10.42
   0   4  16  102.86    9.16
   0  -4 -16  103.69   10.91
   0   4  16  111.75    7.20
   0  -4  16  112.89    9.14
   0  -4  16  111.14    9.54
   0  -4  17   45.98    6.01
   0  -4  17   36.33    4.78
   0   4  17   50.62    5.13
   0  -4 -17   61.08    8.80
   0  -4  17   54.95    6.92
   0   4  17   57.37    6.77
   0   4 -17   45.47    7.52
   0  -4  18   20.12    3.74
   0  -4 -18   20.93    5.72
   0   4 -18   16.73    5.23
   0   4  18   26.33    5.13
   0  -4  18   24.84    5.10
   0  -4 -19    2.91    3.06
   0   4 -19    0.86    2.19
   0   4  19    4.58    2.39
   0  -4  19    2.28    2.28
   0   4  20    5.39    2.73
   0  -4  20    6.47    2.90
   0  -4 -20   -0.79    2.96
   0   4 -20    2.75    2.13
   0   4  21    0.63    1.59
   0   4 -21   -4.07    3.20
   0  -4  21    1.80    2.45
   0  -4 -21   -0.64    2.34
   0  -4 -22   19.91    6.13
   0  -4  22    9.85    3.98
   0   4 -22   12.50    4.96
   0   4  22   10.74    3.69
   0   4  23    2.07    2.45
   0  -4  23    2.52    2.28
   0  -4 -23    2.62    2.65
   0   4  24   16.25    4.57
   0  -5   0   -0.23    0.54
   0  -5   0   -0.21    0.82
   0  -5   0    0.65    0.58
   0  -5   0    0.12    0.59
   0   5   0   -0.42    0.77
   0   5   0   -0.14    0.43
   0  -5  -1  233.60    8.52
   0   5   1  204.55    8.24
   0  -5   1  221.10    6.86
   0  -5  -1  228.49    5.79
   0  -5  -1  211.74    8.01
   0  -5   1  218.89    8.44
   0   5  -1  236.88    8.86
   0  -5   1  221.03    7.69
   0   5  -1  196.47    7.89
   0  -5  -1  218.71    8.55
   0   5   1  198.86    6.44
   0   5  -1  226.22    8.56
   0  -5   1  216.58    8.80
   0  -5   2    8.13    1.68
   0  -5   2    6.83    1.31
   0  -5   2    6.62    1.16
   0  -5  -2    6.77    1.50
   0   5  -2    5.83    1.44
   0   5   2    8.84    1.22
   0  -5   2    7.08    1.58
   0  -5   2    7.93    1.75
   0   5   2    5.82    1.34
   0   5  -2    4.66    1.20
   0  -5  -2    8.69    0.89
   0   5  -2    5.75    1.46
   0  -5  -2    8.29    1.64
   0  -5   3   86.67    5.80
   0   5   3   81.86    3.82
   0  -5  -3   86.73    5.55
   0   5   3   78.69    5.31
   0   5  -3   87.58    5.71
   0  -5  -3   84.93    4.03
   0   5  -3   88.74    5.55
   0   5  -3   79.27    4.93
   0  -5   3   83.91    4.65
   0  -5   3   88.95    4.84
   0  -5   3   87.68    5.58
   0   5   4   49.81    4.34
   0  -5   4   44.00    3.41
   0   5  -4   42.09    4.00
   0   5  -4   43.53    4.32
   0  -5  -4   42.83    2.96
   0  -5   4   46.91    4.19
   0  -5   4   40.53    4.16
   0   5  -4   46.83    3.87
   0  -5   4   44.36    3.62
   0  -5   5  407.49   13.49
   0  -5  -5  377.01   10.33
   0   5  -5  404.42   12.36
   0  -5   5  418.35   11.91
   0   5   5  398.72   13.35
   0   5  -5  393.52   14.24
   0  -5   5  386.09   12.15
   0  -5   6  210.04    8.99
   0   5  -6  209.32   10.56
   0  -5  -6  203.75    7.72
   0   5  -6  194.66    8.55
   0   5   6  203.66    9.66
   0  -5   6  194.85    8.89
   0  -5   6  218.79    8.72
   0  -5   6  217.76    9.91
   0  -5  -7   26.72    2.88
   0   5  -7   25.89    4.00
   0  -5   7   26.20    3.26
   0  -5   7   26.47    3.18
   0   5   7   30.26    3.79
   0  -5   7   25.64    3.33
   0   5  -7   25.26    3.13
   0  -5   7   22.42    3.28
   0   5  -8   24.76    3.88
   0  -5   8   27.84    3.84
   0  -5   8   25.07    3.30
   0   5  -8   29.62    3.56
   0  -5  -8   23.81    2.91
   0   5   8   25.68    1.62
   0  -5   8   25.64    3.28
   0   5   8   24.39    3.49
   0  -5   8   26.45    3.39
   0   5   9  695.89   20.53
   0  -5  -9  685.04   18.24
   0   5   9  647.24   12.37
   0  -5   9  651.55   19.45
   0  -5   9  659.21   20.45
   0   5  -9  688.31   22.40
   0   5  10   73.28    3.75
   0   5 -10   78.15    7.52
   0  -5  10   70.90    6.45
   0   5  10   80.43    6.89
   0  -5  10   67.22    5.98
   0  -5  11   83.76    6.95
   0   5  11   81.90    4.30
   0   5  11   79.89    6.98
   0  -5  11   78.84    7.06
   0   5 -11   59.37    6.97
   0   5  12   39.91    3.21
   0   5 -12   42.00    6.01
   0  -5  12   44.02    5.42
   0  -5  12   44.62    5.21
   0   5  12   34.84    4.77
   0  -5  13    5.95    2.27
   0  -5  13    0.33    1.97
   0   5  13    4.52    1.96
   0   5  13    2.30    0.85
   0   5 -13    1.88    2.05
   0   5  14   31.00    3.23
   0  -5  14   25.19    4.10
   0  -5  14   24.94    4.29
   0   5  14   31.90    4.92
   0   5 -14   33.86    5.87
   0  -5  15    0.19    2.02
   0  -5 -15    1.48    2.42
   0  -5  15    5.73    2.39
   0   5  15    4.93    1.40
   0   5  15    6.15    2.51
   0   5 -15    3.46    2.22
   0   5 -16    3.70    2.51
   0   5  16    4.03    2.14
   0  -5  16    4.43    2.20
   0  -5  16    2.41    1.75
   0  -5 -16    2.18    2.50
   0   5 -17   20.33    5.24
   0  -5  17   17.58    4.05
   0  -5  17   12.68    3.30
   0  -5 -17    9.16    3.73
   0   5 -18    8.76    4.03
   0  -5  18    9.04    3.41
   0   5  18    2.11    1.92
   0  -5 -18    6.03    3.53
   0  -5  19   55.23    7.76
   0   5 -19   32.38    6.74
   0  -5 -19   40.05    7.91
   0   5  19   43.01    6.65
   0  -5 -20   25.42    6.22
   0   5  20   23.91    5.25
   0   5 -20   20.06    5.66
   0  -5  20   28.58    5.70
   0  -5  21    7.76    3.02
   0  -5 -21    3.10    2.66
   0   5  21    6.54    2.93
   0   5 -21    2.11    2.92
   0  -5 -22    5.03    3.58
   0  -5  22    7.55    3.59
   0   5  22    6.52    3.18
   0   5  23    1.14    1.74
   0  -6   0 1046.30   18.38
   0  -6   0  995.72   23.05
   0  -6   0 1043.69   21.72
   0   6   0 1025.31   22.36
   0  -6   0  975.48   21.82
   0   6   0  956.84   22.15
   0  -6   1  698.80   16.29
   0  -6   1  677.73   18.20
   0  -6  -1  693.07   12.99
   0   6  -1  661.67   17.33
   0  -6  -1  649.99   16.72
   0   6  -1  656.00   17.18
   0   6  -1  674.61   17.36
   0   6   1  639.53   14.09
   0  -6  -1  644.23   17.61
   0  -6  -1  686.53   17.24
   0  -6   1  675.92   14.43
   0   6   1  645.27   17.27
   0  -6   1  656.77   17.13
   0  -6   2   96.74    5.00
   0  -6  -2   93.22    3.53
   0   6  -2   83.18    5.48
   0  -6   2   83.38    5.80
   0  -6  -2   91.41    5.51
   0  -6   2   95.92    6.26
   0   6  -2   91.92    6.04
   0  -6   2   91.03    6.29
   0  -6  -2   85.49    5.71
   0  -6   2   95.78    5.29
   0   6   2   83.77    5.75
   0   6   2   85.96    4.31
   0   6  -2   87.43    5.90
   0  -6   3  456.31   14.53
   0   6   3  449.30   10.78
   0  -6   3  466.04   14.87
   0  -6   3  473.83   12.69
   0  -6   3  475.19   12.77
   0   6  -3  470.75   15.14
   0  -6  -3  446.64    8.11
   0   6  -3  455.98   13.82
   0   6   3  448.26   14.31
   0  -6   4  409.52   12.34
   0   6  -4  401.08   13.15
   0   6  -4  402.19   14.21
   0  -6  -4  373.75   10.34
   0   6   4  395.79   13.70
   0   6   4  394.90    9.92
   0  -6   4  403.13   11.87
   0  -6   4  408.39   13.96
   0  -6   5  120.24    7.50
   0   6   5  122.85    7.47
   0  -6   5  111.75    6.05
   0  -6   5  109.32    6.39
   0  -6  -5  112.17    5.42
   0   6  -5  112.67    7.61
   0   6  -6   22.84    3.70
   0   6   6   18.12    3.04
   0  -6   6   20.62    2.72
   0  -6   6   18.82    2.79
   0  -6  -6   20.32    2.44
   0  -6   6   29.43    3.88
   0   6  -6   24.74    3.16
   0   6  -7  288.87   13.48
   0  -6   7  291.16   12.93
   0  -6  -7  288.74   10.09
   0  -6   7  297.02   11.12
   0  -6   7  290.21   11.69
   0   6   7  306.92   12.97
   0   6  -8  638.58   21.75
   0  -6   8  671.47   19.43
   0  -6  -8  654.24   17.18
   0  -6   8  687.90   21.17
   0   6   8  687.21   20.92
   0  -6   8  706.83   19.06
   0  -6   9   30.62    4.01
   0  -6   9   37.08    4.24
   0   6  -9   33.24    4.96
   0  -6  -9   31.89    3.63
   0  -6   9   31.96    4.42
   0   6   9   37.25    4.83
   0  -6  10   81.89    6.69
   0   6  10   77.54    7.00
   0   6  10   70.45    2.95
   0  -6  10   79.10    6.67
   0  -6  10   80.80    7.39
   0   6 -10   84.75    7.99
   0  -6  11    0.67    1.12
   0   6  11   -0.37    1.44
   0   6 -11   -2.83    2.37
   0   6  11   -0.18    0.50
   0  -6  11   -0.88    1.60
   0   6  12    3.61    1.85
   0  -6  12    2.90    1.71
   0  -6  12    7.57    2.41
   0   6 -12    7.72    2.66
   0   6  12    4.44    0.90
   0  -6  13    0.27    1.74
   0   6 -13    4.59    2.42
   0   6  13    6.29    1.23
   0  -6  13    4.12    1.86
   0   6  13   10.07    2.99
   0   6 -14   11.15    3.65
   0  -6  14   13.22    3.25
   0  -6  14   12.50    3.30
   0   6  14   19.00    3.93
   0   6  15    4.19    1.86
   0  -6  15    0.87    1.99
   0   6 -15    4.05    1.97
   0  -6  15    4.85    2.22
   0   6  16   31.88    5.56
   0  -6  16   29.59    5.11
   0   6 -16   24.24    5.62
   0  -6 -16   14.07    4.61
   0  -6  16   18.33    3.86
   0  -6 -17   23.84    5.57
   0  -6  17   31.43    5.49
   0   6  17   24.90    5.02
   0   6 -17   31.30    6.42
   0  -6  18   24.62    5.29
   0   6 -18   23.55    5.85
   0  -6 -18   21.13    5.83
   0   6  18    9.24    3.41
   0  -6  19   -0.01    1.62
   0   6 -19    3.68    2.87
   0   6  19   -2.09    1.65
   0  -6 -19    5.27    3.41
   0  -6  20   10.02    4.06
   0   6 -20    1.57    2.82
   0   6  20    8.55    3.07
   0  -6 -20    6.60    2.98
   0   6  21   30.78    6.11
   0  -6 -21   23.32    6.80
   0  -6  21   29.59    6.46
   0   6 -21   26.22    6.71
   0  -6 -22   -8.41    4.46
   0   6  22    0.81    1.77
   0   7   0    0.61    0.86
   0  -7   0    0.09    0.65
   0  -7   0    1.83    0.83
   0  -7  -1    2.94    1.14
   0   7   1    1.16    0.81
   0   7  -1    1.63    1.20
   0  -7   1    2.39    1.54
   0  -7   1    1.94    0.94
   0   7   1    1.47    0.74
   0   7  -1    2.06    1.17
   0  -7   1    3.40    1.40
   0  -7  -1    3.36    0.91
   0  -7   1    0.57    0.56
   0  -7   2  208.61    7.98
   0   7  -2  206.89    9.91
   0  -7  -2  198.39    6.01
   0  -7  -2  189.52    8.79
   0  -7   2  201.44    9.72
   0   7   2  194.66    7.16
   0  -7   2  201.92   10.00
   0   7   2  187.11    9.45
   0   7  -2  197.50    9.36
   0  -7   2  219.20    8.74
   0   7   3    0.24    0.64
   0  -7   3    3.56    1.39
   0  -7   3    2.39    1.17
   0  -7  -3    1.50    0.46
   0  -7   3    1.39    0.75
   0  -7   3    1.07    1.31
   0  -7  -3    1.36    0.97
   0   7  -3    0.99    0.94
   0   7   3    0.52    1.03
   0   7  -3    1.37    1.34
   0   7  -4 1157.91   27.63
   0  -7   4 1166.65   27.51
   0   7  -4 1079.56   25.58
   0  -7   4 1111.70   23.21
   0   7   4 1084.26   20.20
   0  -7   4 1099.42   23.58
   0   7   4 1095.73   26.57
   0  -7   5   32.85    3.66
   0   7  -5   30.40    4.29
   0   7   5   37.63    4.44
   0  -7   5   34.89    3.45
   0  -7   5   33.52    4.34
   0  -7  -5   34.56    3.09
   0   7  -6   44.17    5.20
   0   7   6   45.77    5.07
   0  -7  -6   38.32    3.40
   0  -7   6   34.52    3.59
   0  -7   6   36.32    3.92
   0  -7   6   41.99    4.91
   0  -7   7   27.75    3.61
   0   7  -7   24.81    4.35
   0  -7   7   31.20    3.58
   0  -7  -7   28.68    3.14
   0   7   7   32.34    4.30
   0  -7   7   35.33    4.83
   0  -7   8   50.13    5.77
   0   7  -8   56.35    6.30
   0   7   8   60.92    6.06
   0  -7   8   48.94    4.92
   0  -7  -8   57.28    4.60
   0  -7   8   66.05    5.39
   0   7   9    1.75    1.51
   0  -7   9   -0.15    0.80
   0   7  -9    1.27    1.79
   0  -7   9    0.16    1.26
   0  -7   9    1.69    1.40
   0  -7  -9    0.36    1.04
   0  -7  10  260.92   13.79
   0  -7  10  244.12   12.25
   0   7  10  248.26   13.31
   0   7 -10  224.09   13.72
   0   7  11    1.98    1.67
   0  -7  11    1.72    1.46
   0   7 -11   -0.35    1.43
   0  -7  11   -0.93    1.98
   0  -7  12  147.37   10.80
   0   7  12  148.95   10.75
   0   7 -12  144.53   11.64
   0  -7  12  155.22   10.41
   0   7 -13   97.15    9.83
   0  -7  13   92.07    8.65
   0  -7  13   98.20    8.57
   0   7  13  100.62    9.07
   0  -7  14    0.88    1.36
   0   7 -14   -3.01    2.99
   0  -7  14   -2.27    2.55
   0   7  14    0.98    1.73
   0  -7  15   10.43    2.99
   0   7  15    6.31    2.52
   0   7 -15    8.11    3.07
   0  -7  15    7.59    2.71
   0   7 -16   -0.70    3.40
   0  -7  16    5.30    2.85
   0   7  16    0.68    1.72
   0  -7  16    2.22    1.99
   0  -7 -17    2.39    3.08
   0   7 -17   -1.03    2.63
   0   7  17    6.62    2.93
   0  -7  17    8.14    3.46
   0  -7  18   49.11    7.43
   0  -7 -18   31.71    6.94
   0   7  18   28.70    5.69
   0   7 -18   47.43    8.20
   0   7  19    4.71    2.94
   0  -7 -19   -0.49    2.38
   0   7 -19    3.48    2.31
   0  -7  19    3.76    3.09
   0   7 -20   15.19    4.94
   0  -7  20   22.39    5.72
   0   7  20   12.75    3.93
   0  -7 -20   18.02    6.04
   0   7  21    0.24    1.75
   0  -7 -21   -1.11    2.54
   0   7  22    7.41    3.52
   0  -7 -22   13.18    5.49
   0  -8   0  796.75   17.04
   0   8   0  772.59   21.58
   0  -8   0  781.01   21.00
   0  -8   1  141.43    8.95
   0  -8  -1  126.95    7.74
   0   8   1  123.98    6.21
   0  -8  -1  145.87    5.98
   0   8   1  128.75    8.18
   0   8  -1  143.84    8.42
   0  -8   1  151.26    6.69
   0  -8   1  136.07    8.13
   0   8  -1  128.39    8.12
   0  -8   2  129.36    6.48
   0  -8  -2  123.87    7.49
   0  -8  -2  124.18    5.06
   0   8  -2  134.80    8.53
   0   8  -2  134.04    8.24
   0   8   2  132.35    6.13
   0  -8   2  129.58    8.18
   0  -8   2  143.97    9.00
   0   8   2  127.51    8.14
   0   8   3  201.37   10.50
   0   8  -3  198.48   10.08
   0  -8  -3  189.44    5.67
   0  -8  -3  189.20    9.31
   0  -8   3  193.33    8.48
   0   8  -3  200.25   10.80
   0   8   3  194.91    7.33
   0  -8   3  190.88   10.57
   0  -8   3  189.95   10.28
   0  -8   4  298.76   13.51
   0  -8   4  295.66   11.12
   0   8   4  295.34   13.15
   0   8  -4  297.58   12.70
   0   8  -4  303.68   13.58
   0   8   4  293.41    9.00
   0  -8   5    9.37    2.52
   0  -8   5    8.88    1.97
   0   8   5    5.96    1.97
   0   8  -5    8.08    2.50
   0   8  -5   12.32    2.77
   0  -8   6   74.86    5.91
   0  -8  -6   83.62    5.13
   0   8   6   77.51    6.92
   0   8  -6   83.36    7.40
   0  -8   6   83.15    7.34
   0   8  -7  150.43   10.35
   0  -8   7  154.20   10.38
   0  -8  -7  150.43    7.43
   0  -8   7  151.61    8.80
   0   8   7  149.50    9.78
   0  -8  -8   48.32    4.37
   0   8  -8   61.15    6.94
   0   8   8   59.44    6.30
   0  -8   8   52.75    6.16
   0  -8   8   57.69    5.65
   0   8   9  248.34   13.41
   0   8  -9  258.88   14.53
   0  -8   9  250.15   13.89
   0  -8   9  258.08   12.43
   0  -8  -9  230.59   10.22
   0  -8 -10    1.77    1.04
   0   8  10    1.04    1.66
   0  -8  10    1.52    1.36
   0   8 -10   -1.72    1.70
   0  -8  10   -1.84    1.75
   0   8  11   21.85    4.05
   0  -8  11   22.33    3.94
   0  -8  11   25.74    4.81
   0   8 -11   24.94    5.14
   0  -8  12    7.30    2.71
   0   8 -12    5.88    2.79
   0  -8  12    2.28    1.78
   0   8  12    8.41    2.90
   0   8  13    0.20    1.75
   0   8 -13   -1.63    1.91
   0  -8  13    0.72    1.34
   0  -8  13   -0.43    2.12
   0   8 -14   20.47    4.94
   0   8  14   31.23    5.35
   0  -8  14   18.65    3.92
   0  -8  14   24.23    4.92
   0   8 -15    8.31    3.24
   0   8  15    5.60    2.98
   0  -8  15    8.67    3.01
   0  -8  15    3.28    2.10
   0  -8  16   29.97    5.67
   0   8  16   26.32    5.31
   0   8 -16   20.94    5.25
   0   8 -17    7.42    3.89
   0   8  17   11.50    3.84
   0  -8  17   12.74    3.95
   0  -8  18    4.75    2.83
   0   8 -18    1.51    2.96
   0   8  18   -1.32    2.12
   0  -8 -18    1.97    2.65
   0   8  19    0.63    2.00
   0   8 -19    0.98    2.40
   0  -8  19    6.18    3.59
   0  -8 -20   43.44    8.74
   0   8 -20   28.84    7.24
   0  -8  20   46.44    8.22
   0   8  20   38.12    6.98
   0  -8 -21    0.11    2.53
   0   8  21   -1.54    2.71
   0  -9   0    1.90    1.20
   0   9   0   -0.08    1.33
   0  -9   0    0.67    0.78
   0   9  -1    7.35    1.91
   0   9   1    4.91    1.98
   0  -9   1    8.12    1.78
   0   9   1    9.23    1.75
   0  -9   1    8.86    2.45
   0  -9  -1    7.67    1.51
   0  -9   1    7.07    1.97
   0   9  -1    8.94    2.65
   0  -9  -1   11.21    2.46
   0  -9   2  145.23    9.73
   0   9  -2  137.67    8.98
   0   9   2  137.89    6.60
   0  -9  -2  132.89    8.34
   0  -9   2  133.00    8.79
   0   9   2  130.72    8.85
   0   9  -2  136.38    9.08
   0  -9  -2  136.88    5.72
   0  -9   2  144.77    7.27
   0  -9   3  249.15   10.16
   0  -9   3  268.44   13.53
   0   9  -3  269.32   12.93
   0  -9  -3  251.03   11.53
   0  -9  -3  249.29    7.22
   0  -9   3  271.72   12.92
   0   9   3  256.91    8.89
   0   9   3  266.42   13.12
   0   9  -3  245.98   12.21
   0  -9  -4  177.68    4.92
   0   9  -4  216.65   11.35
   0   9   4  201.88    7.48
   0  -9   4  193.88    9.21
   0   9  -4  196.62   11.54
   0  -9  -4  192.58    9.94
   0   9   4  187.07   11.00
   0  -9   4  202.16   11.69
   0  -9   5  115.19    7.26
   0  -9   5  119.98    9.18
   0   9   5  121.58    8.87
   0   9  -5  109.60    8.25
   0   9  -5  123.20    9.23
   0   9  -6    7.69    2.66
   0  -9   6   10.36    2.14
   0  -9   6   10.04    2.96
   0   9   6    4.03    1.70
   0  -9   7   12.05    2.44
   0   9  -7   14.24    3.44
   0  -9   7   14.02    3.35
   0   9   7   16.25    3.32
   0   9  -8    3.79    2.00
   0  -9   8   -1.67    1.86
   0  -9   8    2.24    1.70
   0  -9  -8    3.74    1.42
   0   9   8    0.55    1.64
   0   9  -9  168.41   12.18
   0   9   9  178.34   11.66
   0  -9  -9  149.64    8.35
   0  -9   9  175.54   10.48
   0  -9   9  178.26   12.30
   0   9 -10    1.01    2.01
   0  -9  10   -2.01    2.33
   0   9  10    2.15    2.13
   0  -9  10    0.67    1.51
   0   9  11  117.88    9.85
   0   9 -11   87.98    9.42
   0  -9  11   99.42    9.55
   0  -9  11   91.61    8.17
   0   9  12   82.05    8.53
   0   9 -12   75.49    8.84
   0  -9  12   66.36    8.04
   0  -9  12   67.69    7.05
   0  -9  13    4.00    2.30
   0  -9  13   -2.09    2.06
   0   9  13    2.36    2.43
   0   9 -13   -1.74    2.37
   0   9 -14   19.62    5.02
   0   9  14   31.56    5.73
   0  -9  14   19.28    4.59
   0  -9  14   22.89    4.45
   0   9 -15    3.91    3.07
   0  -9  15   13.64    4.10
   0   9  15   11.84    3.93
   0  -9  15    4.71    2.43
   0   9  16   26.88    5.61
   0   9 -16   15.43    4.45
   0  -9  16   27.61    5.70
   0   9 -17   32.65    7.12
   0  -9  17   53.04    7.81
   0   9  17   39.19    6.92
   0   9 -18    1.12    2.37
   0  -9  18    8.80    3.92
   0   9  18    4.94    3.20
   0  -9 -18    8.99    4.15
   0  -9 -19   46.35    8.70
   0   9 -19   45.73    8.78
   0  -9  19   40.90    7.32
   0   9  19   41.82    7.42
   0   9  20    2.69    2.93
   0  -9 -20    0.02    2.25
   0  -9 -21   -3.26    3.71
   0  10   0   41.59    4.11
   0  10   0   34.32    4.83
   0 -10   0   42.19    3.77
   0 -10   0   42.45    5.04
   0 -10  -1  114.52    8.13
   0 -10   1  110.33    8.27
   0 -10   1  123.79    9.52
   0  10   1  109.16    8.72
   0 -10   1  122.43    6.78
   0 -10  -1  115.22    5.99
   0  10   1  109.86    6.50
   0  10  -1  116.80    8.78
   0  10   2   46.50    5.57
   0 -10   2   33.72    3.76
   0  10  -2   35.03    4.86
   0  10   2   35.69    3.50
   0 -10  -2   35.38    3.00
   0 -10  -2   41.64    4.91
   0 -10   2   37.31    4.93
   0 -10   2   35.98    5.17
   0  10  -2   35.83    4.82
   0 -10  -3    0.01    0.85
   0  10   3    0.95    0.81
   0  10   3    1.81    1.44
   0  10  -3   -0.45    1.11
   0 -10   3   -0.57    1.47
   0 -10   3    2.33    1.38
   0  10  -3    0.83    1.75
   0 -10  -3    0.60    0.58
   0 -10   4   34.31    4.04
   0 -10  -4   30.72    2.05
   0 -10  -4   30.64    4.17
   0  10   4   34.04    4.98
   0  10  -4   38.82    5.26
   0  10  -4   42.58    5.50
   0 -10   4   42.41    5.70
   0  10   4   32.92    3.07
   0  10  -5   27.40    4.55
   0 -10   5   31.34    5.04
   0 -10   5   31.81    3.99
   0 -10  -5   24.98    3.81
   0  10   5   31.58    4.84
   0  10  -5   23.14    3.93
   0 -10   6   61.34    5.75
   0  10   6   68.55    7.10
   0 -10  -6   62.01    5.92
   0  10  -6   74.60    7.66
   0 -10   6   57.68    6.87
   0  10  -7    8.25    2.86
   0  10   7    7.83    2.44
   0 -10   7    3.78    1.37
   0 -10   7    7.89    2.94
   0 -10   8   20.34    3.43
   0 -10   8   18.98    4.23
   0  10  -8   21.23    4.46
   0  10   8   30.15    5.06
   0  10   9    1.58    1.45
   0 -10   9    1.49    1.20
   0  10  -9    2.13    1.74
   0 -10  10   98.58    9.66
   0  10  10   85.36    8.66
   0  10 -10   94.74    9.62
   0 -10  10   90.07    8.02
   0  10 -11   74.57    8.84
   0 -10  11   69.02    7.26
   0  10  11   71.81    7.96
   0 -10  11   77.36    8.73
   0 -10  12   -0.29    2.14
   0 -10  12    1.42    1.28
   0  10  12    0.85    2.04
   0  10 -12   -1.42    2.14
   0  10 -13   23.27    5.41
   0 -10  13   19.95    4.66
   0 -10  13   29.37    5.37
   0  10  13   26.95    5.28
   0  10  14   35.66    6.34
   0 -10  14   37.48    6.08
   0 -10  14   27.16    5.34
   0  10 -14   39.61    7.11
   0 -10  15   53.17    7.31
   0  10 -15   39.75    7.34
   0  10  15   37.74    6.61
   0  10  16   36.89    6.72
   0  10 -16   44.41    7.88
   0 -10  16   46.69    7.41
   0 -10  17    6.46    3.24
   0  10  17    6.75    3.42
   0  10 -17   11.22    4.47
   0  10 -18   -1.88    4.06
   0 -10  18    1.17    2.07
   0  10  18    7.91    3.93
   0 -10 -19    1.52    2.78
   0  10  19    8.91    4.15
   0 -10 -20    1.17    3.28
   0 -11   0    2.07    1.92
   0  11   0    2.56    1.89
   0 -11   0    0.18    1.11
   0 -11   0    0.44    0.75
   0  11   0    1.63    1.13
   0 -11  -1    4.76    1.45
   0 -11  -1    2.55    1.32
   0  11   1    4.38    1.87
   0 -11   1    2.38    2.03
   0 -11   1    2.04    1.14
   0  11   1    4.64    1.56
   0  11  -1    1.82    1.38
   0 -11   1    4.78    1.66
   0 -11  -2  297.72    9.74
   0 -11  -2  297.16   14.02
   0 -11   2  315.88   12.14
   0  11  -2  297.36   14.87
   0 -11   2  296.10   14.69
   0  11   2  275.03   15.06
   0  11   2  294.07   10.87
   0  11  -2  301.42   15.18
   0 -11   2  292.67   15.83
   0 -11   3   23.89    4.87
   0 -11  -3   31.31    4.42
   0 -11   3   34.74    4.14
   0  11  -3   30.33    5.17
   0  11  -3   24.21    4.40
   0 -11  -3   31.89    2.79
   0  11   3   30.27    4.76
   0  11   3   28.41    3.08
   0  11   4  728.06   25.01
   0 -11   4  733.41   25.95
   0 -11   4  696.53   20.14
   0 -11  -4  694.32   21.88
   0  11   4  700.56   16.12
   0  11  -4  675.49   23.56
   0  11  -4  745.64   24.85
   0 -11  -5   23.02    3.85
   0 -11   5   25.38    3.84
   0  11  -5   20.34    4.04
   0 -11   5   22.44    4.60
   0  11  -5   25.51    4.72
   0  11   5   27.64    4.85
   0 -11  -6    1.86    1.62
   0  11  -6    1.42    1.49
   0 -11   6    1.98    2.15
   0 -11   6    4.62    1.83
   0  11   6    1.62    1.84
   0 -11  -7    0.27    1.16
   0  11  -7   -0.78    1.92
   0 -11   7    2.87    2.43
   0  11   7    1.43    1.76
   0 -11   7    3.93    2.19
   0 -11   8   11.21    2.99
   0  11  -8    8.28    3.23
   0  11   8   12.66    3.60
   0 -11   8   10.32    3.30
   0 -11   9   19.12    3.73
   0  11  -9   16.23    4.21
   0 -11   9   16.59    4.14
   0  11   9   15.56    3.78
   0  11  10   -0.42    2.05
   0  11 -10    0.81    2.17
   0 -11  10    3.72    2.02
   0 -11  10    3.48    2.00
   0  11 -11    8.86    3.63
   0 -11  11   10.46    3.41
   0 -11  11   11.96    3.92
   0  11  11    5.66    2.50
   0  11 -12  158.05   13.38
   0  11  12  145.50   12.25
   0 -11  12  136.06   12.39
   0 -11  12  150.12   11.48
   0  11  13    3.61    2.23
   0  11 -13    4.92    3.72
   0 -11  13    2.92    1.93
   0 -11  13    1.98    2.32
   0  11 -14   70.80    9.75
   0 -11  14   76.60    8.83
   0  11  14   77.27    9.24
   0 -11  15    0.11    1.93
   0  11  15    2.01    2.30
   0  11 -15    2.72    2.74
   0 -11  16    7.17    3.73
   0  11 -16    6.12    3.31
   0  11  16    4.16    2.88
   0  11  17    6.43    3.05
   0 -11  17   10.18    4.11
   0  11 -17    4.22    3.23
   0 -12   0    9.42    1.87
   0 -12   0    6.25    2.31
   0  12   0    9.87    2.99
   0 -12   0    9.44    3.28
   0  12   0    7.91    2.04
   0  12   1  114.61    7.12
   0 -12   1  112.26    7.15
   0 -12  -1   99.64    8.51
   0 -12   1  115.08   10.30
   0  12   1  105.64    9.42
   0 -12  -1  110.43    6.40
   0 -12  -1  103.38    9.79
   0  12  -1  103.82    9.40
   0 -12   1  103.33    8.77
   0  12  -2    7.51    2.86
   0  12   2   11.83    3.33
   0 -12  -2   11.20    2.84
   0 -12  -2   11.96    2.04
   0 -12   2    8.71    3.18
   0  12   2    8.28    1.82
   0 -12   2   12.47    2.41
   0 -12   2   10.99    2.95
   0 -12   3    0.08    1.69
   0 -12  -3    1.00    1.56
   0  12  -3    2.67    1.59
   0  12  -3    0.96    1.84
   0  12   3    0.74    1.41
   0 -12   3    1.71    1.15
   0 -12  -3    1.13    0.87
   0 -12  -4   52.67    6.00
   0  12   4   59.79    7.34
   0 -12   4   56.04    5.62
   0  12  -4   61.34    7.22
   0  12  -4   51.38    6.64
   0 -12   4   70.35    8.20
   0 -12  -5  134.54    9.53
   0 -12   5  144.96   12.05
   0  12  -5  136.66   11.11
   0  12  -5  162.70   11.92
   0  12   5  150.88   11.75
   0 -12   5  159.66    9.74
   0 -12  -6    3.60    1.83
   0 -12   6    4.64    1.90
   0 -12   6    3.07    2.14
   0  12  -6    2.37    2.11
   0  12   6    5.19    2.40
   0 -12   7   64.40    6.58
   0  12  -7   73.06    8.27
   0 -12   7   70.09    8.58
   0 -12  -7   69.52    6.82
   0  12   7   73.17    8.20
   0 -12   8   39.92    6.57
   0  12   8   33.74    5.86
   0 -12  -8   37.15    5.03
   0  12  -8   26.16    5.32
   0 -12   8   34.75    5.00
   0  12   9   12.27    3.82
   0 -12   9    6.34    3.28
   0  12  -9    3.00    2.00
   0 -12   9    9.28    2.80
   0 -12  10    8.67    3.68
   0  12  10    6.65    3.20
   0  12 -10   11.51    3.39
   0 -12  10   11.61    3.28
   0 -12  11    0.12    1.75
   0  12 -11   -1.01    2.31
   0 -12  11    0.99    1.62
   0  12  11    0.24    1.94
   0  12 -12    2.51    2.92
   0 -12  12    0.66    1.94
   0 -12  12    2.26    2.10
   0  12  12    0.01    1.76
   0  12 -13   -0.48    2.15
   0 -12  13    0.56    1.83
   0  12  13    0.35    2.10
   0 -12  13    0.39    1.81
   0  12  14   10.41    3.72
   0  12 -14    4.14    3.41
   0 -12  14    9.65    3.60
   0  12  15   25.85    5.89
   0  12 -15   36.88    7.31
   0 -12  15   37.43    6.60
   0  12 -16   19.24    5.67
   0  12  16   22.95    5.98
   0 -12  16   11.85    4.35
   0 -13   0    3.05    1.52
   0 -13   0    0.95    1.17
   0  13   0    2.36    1.71
   0 -13   0    1.86    1.88
   0 -13  -1   37.26    6.25
   0 -13  -1   28.47    4.77
   0  13  -1   20.48    4.43
   0  13   1   28.27    5.17
   0 -13   1   28.90    4.95
   0 -13   1   28.01    5.37
   0 -13  -1   23.81    3.04
   0  13  -1   25.83    3.83
   0 -13   1   23.65    3.42
   0 -13   2   17.40    4.49
   0  13  -2   22.03    4.74
   0 -13  -2   21.92    4.12
   0 -13   2   19.10    3.28
   0  13   2   14.61    3.95
   0  13   3   86.11    9.21
   0  13  -3   99.36    9.68
   0 -13   3  101.88   10.34
   0  13  -3   97.83    9.28
   0 -13  -3   91.86    8.24
   0 -13   3   92.15    7.23
   0 -13  -4    2.45    1.89
   0 -13   4    2.88    2.14
   0  13  -4    2.22    1.74
   0 -13   4    1.73    1.39
   0  13  -4    0.02    1.51
   0  13   4    0.11    1.61
   0 -13  -5   73.37    7.36
   0 -13   5   72.00    8.95
   0 -13   5   88.83    7.72
   0  13   5   79.40    8.96
   0  13  -5   85.01    8.93
   0  13  -5   96.16    9.58
   0 -13   6    1.30    1.30
   0  13  -6   -1.01    2.23
   0 -13  -6    1.73    1.78
   0  13   6   -0.72    1.60
   0 -13   6   -1.10    1.93
   0  13   7    3.37    2.22
   0 -13  -7    3.78    2.03
   0  13  -7   -0.76    1.90
   0 -13   7    4.62    2.15
   0 -13   7    5.72    2.92
   0  13   8   12.42    3.93
   0  13  -8    7.29    2.97
   0 -13  -8    8.95    2.78
   0 -13   8    8.37    2.42
   0 -13   8    6.96    3.36
   0 -13   9   15.95    4.56
   0  13   9   20.99    5.03
   0 -13   9   19.92    4.01
   0  13  -9   18.47    4.88
   0 -13  -9   20.35    3.95
   0 -13  10    9.46    3.18
   0  13  10   13.85    4.57
   0  13 -10   15.76    4.68
   0 -13 -10    7.36    2.68
   0 -13  10    5.68    3.35
   0  13  11   63.70    8.67
   0 -13  11   55.47    8.65
   0  13 -11   34.38    6.61
   0 -13  11   55.81    7.09
   0  13 -12    7.68    3.83
   0  13  12    4.54    3.09
   0 -13  12   -2.76    1.82
   0 -13  12    3.17    2.68
   0 -13  13   20.16    4.85
   0  13  13   18.97    5.12
   0  13 -13   12.09    4.39
   0  13 -14    0.98    2.54
   0  13  14    2.79    2.77
   0 -13  14    1.22    2.02
   0  13  15    1.17    2.17
   0  13 -15    5.22    3.48
   0 -13  15    2.18    2.15
   0  14   0  117.44   11.14
   0 -14   0  109.89    9.77
   0 -14   0  114.84   11.45
   0 -14  -1    3.74    2.20
   0  14   1    0.72    1.89
   0 -14   1    8.08    3.41
   0 -14   1    2.92    1.48
   0  14  -1    0.01    1.67
   0 -14  -1    7.18    3.33
   0 -14   1    0.66    1.69
   0  14   2   19.57    4.39
   0 -14   2   29.54    4.14
   0 -14   2   23.69    5.46
   0 -14  -2   31.93    6.29
   0  14  -2   22.70    4.84
   0 -14  -2   24.12    4.47
   0 -14   3    2.11    1.66
   0  14   3    2.99    1.98
   0 -14  -3    2.07    1.45
   0  14  -3    3.01    2.26
   0 -14   3    4.15    1.79
   0 -14  -4   11.95    3.18
   0 -14   4    5.92    1.93
   0  14   4    7.50    2.74
   0 -14   4   13.62    4.26
   0  14  -4    4.77    2.72
   0  14  -4    8.28    3.48
   0 -14   5    2.10    2.23
   0  14  -5    3.16    1.90
   0  14   5    6.71    2.76
   0 -14   5    1.93    1.32
   0  14  -5    3.60    2.15
   0 -14  -5    2.59    1.95
   0  14  -6   51.07    7.45
   0 -14   6   61.01    6.70
   0  14   6   54.86    7.91
   0 -14   6   56.71    8.48
   0 -14  -6   50.45    6.34
   0  14  -7    0.84    2.41
   0  14   7    3.66    3.06
   0 -14  -7    2.40    1.95
   0 -14   7    1.34    1.34
   0 -14   7    1.09    2.17
   0  14  -8   30.59    6.10
   0 -14  -8   25.46    4.44
   0  14   8   29.77    6.08
   0 -14   8   26.24    6.20
   0 -14   8   31.95    5.34
   0 -14   9    6.01    3.12
   0 -14   9    6.81    2.53
   0  14  -9    5.39    2.99
   0  14   9   10.28    3.75
   0  14 -10    2.73    2.88
   0  14  10    1.41    1.53
   0 -14  10   -0.73    2.34
   0 -14  10    1.33    2.27
   0  14 -11    1.59    2.63
   0  14  11   -1.40    1.98
   0 -14  11    6.89    3.65
   0 -14  11    2.62    2.32
   0  14  12    5.17    3.18
   0  14 -12   -1.47    2.56
   0 -14  12    0.75    1.90
   0 -14  13   14.95    4.23
   0  14 -13   11.75    4.74
   0  14  13   18.87    5.58
   0  14 -14    7.29    2.99
   0 -14  14   10.71    3.97
   0 -15   0    2.68    2.56
   0 -15   0    0.77    1.80
   0  15   0   -0.39    1.54
   0  15  -1   -6.75    3.02
   0 -15  -1    2.57    2.46
   0 -15  -1   -0.37    1.67
   0  15   1   -5.23    2.87
   0 -15   1   -0.32    2.02
   0 -15  -2   10.30    3.07
   0  15  -2   15.60    4.16
   0  15   2    8.49    3.15
   0 -15  -2   18.31    5.02
   0 -15   2   20.26    5.32
   0  15   3    7.20    3.12
   0 -15  -3    6.84    2.75
   0 -15  -3    6.63    3.66
   0  15  -3    7.19    2.98
   0 -15   3    3.21    2.35
   0 -15   3    7.78    2.57
   0 -15  -4  167.70   14.77
   0 -15   4  133.00   13.39
   0  15  -4  139.27   12.61
   0 -15   4  154.65   10.49
   0 -15  -4  146.91   11.26
   0  15   4  152.99   13.55
   0 -15   5   16.92    3.78
   0  15  -5   13.18    4.06
   0 -15   5   24.38    6.01
   0  15  -5   20.68    5.06
   0  15   5   15.42    4.78
   0 -15  -5   16.28    3.91
   0 -15   6   51.21    6.46
   0 -15   6   43.15    7.80
   0  15   6   45.16    7.67
   0  15  -6   49.44    7.57
   0 -15   7    2.55    2.09
   0  15  -7    0.38    1.98
   0  15   7    0.91    2.05
   0 -15   7    3.49    3.20
   0 -15   8    2.05    1.76
   0  15  -8   -0.53    2.23
   0  15   8    1.13    2.58
   0 -15   8    0.67    1.98
   0 -15   9    2.86    3.23
   0  15   9    6.86    3.38
   0  15  -9    4.17    2.73
   0 -15   9   -1.68    1.75
   0  15  10  102.66   11.68
   0  15 -10   69.53    9.79
   0 -15  10   79.85    8.89
   0 -15  10   75.36   10.61
   0  15 -11    0.61    2.42
   0 -15  11    5.49    2.36
   0  15  11    1.35    1.99
   0 -15  12   43.12    7.07
   0  15 -12   31.80    6.90
   0 -15  13   -0.70    2.33
   0 -16   0    3.51    3.46
   0  16   0    2.57    1.96
   0 -16  -1   10.59    4.24
   0  16  -1    9.30    3.93
   0 -16   1    6.55    3.52
   0  16   1   10.18    3.88
   0 -16  -1    0.84    1.53
   0  16   2   -0.81    2.41
   0 -16   2   -2.07    2.94
   0 -16  -2   -1.59    2.02
   0  16  -2   -4.25    2.70
   0 -16  -2    4.37    2.88
   0  16   3   -0.90    1.93
   0 -16  -3    0.63    1.78
   0  16  -3    2.68    1.86
   0 -16   3    4.56    3.31
   0 -16  -3    4.06    2.94
   0  16   4    2.62    1.91
   0  16  -4    0.62    2.45
   0 -16   4   -0.91    2.05
   0 -16  -4    4.50    3.13
   0  16   5    4.32    3.37
   0 -16  -5    7.58    4.19
   0 -16   5    5.84    3.90
   0  16  -6   17.86    5.04
   0  16   6   11.92    4.12
   0 -16   6    7.12    2.69
   0 -16   6    7.50    3.75
   0 -16   7   26.19    6.46
   0  16  -7   32.94    6.66
   0  16   7   20.86    5.64
   0 -16   7   29.08    5.03
   0 -16   8    8.66    4.02
   0  16   8    3.95    2.81
   0 -16   8   11.62    3.53
   0  16  -8   12.38    4.59
   0  16  -9   41.84    7.47
   0  16   9   19.38    5.29
   0 -16   9   27.00    6.77
   0 -16   9   35.68    6.23
   0 -16  10    2.14    2.47
   0  16 -10   -1.77    2.52
   0 -16  11    3.25    1.70
   0 -16  12    2.47    2.23
   0  17   0    4.50    3.23
   0 -17   0    2.32    3.02
   0 -17   1    9.75    4.15
   0  17  -1    7.89    3.79
   0 -17  -1    6.23    3.16
   0  17   2    4.17    2.94
   0  17  -2   -0.84    2.04
   0 -17   2   -3.45    3.41
   0  17   3   46.10    8.32
   0  17  -3   37.04    7.00
   0 -17  -3   18.21    5.60
   0 -17   3   36.87    7.73
   0  17   4   11.24    4.14
   0 -17   4   10.89    3.82
   0 -17  -4   17.68    5.88
   0  17   5    8.19    3.37
   0 -17   5   13.65    5.08
   0 -17  -5   21.91    6.18
   0 -17   6   14.38    5.15
   0  17   6    2.47    2.82
   0 -17   7   15.76    5.31
   0  17  -7   10.54    4.04
   0  17   7   19.87    5.57
   0  17  -8   -2.87    3.03
   0 -17   8   -1.95    3.98
   0 -17   9    0.39    1.59
   0 -17   9    3.63    3.69
   0 -17  10    1.70    1.58
   0 -17  11    4.46    2.88
   0  18   0   58.80    9.46
   0  18  -1    1.77    2.85
   0  18   1    5.74    3.11
   0  18   2    1.12    1.97
   0 -18   2    3.37    2.97
   0  18   3   18.38    5.88
   0 -18   3   10.72    4.36
   0 -18   4   20.23    6.11
   0  18   4   15.50    5.36
   0 -18   5    1.67    2.13
   0 -18   6    1.01    2.95
   0 -18   7   -0.16    2.15
   0 -18   8   -5.68    3.85
   0  19   1   -3.61    2.91
  -1   0  23    2.75    2.31
   1   0 -23   -1.48    2.52
  -1   0  22   10.68    3.51
  -1   0  22   19.34    4.44
   1   0 -22   14.93    5.33
  -1   0  21    0.94    1.64
  -1   0  21   -0.56    2.08
   1   0 -21   -2.06    2.83
   1   0 -20   26.88    6.18
  -1   0  20   25.99    4.64
  -1   0  20   28.80    5.28
  -1   0  19   -1.02    1.54
   1   0 -19   -1.61    1.94
  -1   0  19   -1.18    1.88
  -1   0  18   43.91    5.49
  -1   0  18   35.97    5.51
   1   0 -18   28.05    6.00
  -1   0  17   -3.06    1.89
  -1   0  17   -0.21    1.50
   1   0 -17    0.86    1.97
  -1   0  17    3.19    2.17
  -1   0  16   50.72    6.56
   1   0 -16   49.29    7.17
  -1   0  16   53.39    5.65
  -1   0  16   50.56    6.03
  -1   0  15    0.47    1.53
  -1   0  15   -1.05    1.49
  -1   0  15   -0.93    1.28
   1   0 -15    1.00    1.47
  -1   0  14   31.02    4.56
  -1   0  14   33.10    4.96
   1   0 -14   34.53    5.54
  -1   0  14   27.86    3.78
  -1   0  13   -1.24    1.50
  -1   0  13    2.36    1.51
  -1   0  13   -0.77    0.93
   1   0 -13   -1.63    1.58
  -1   0  12  110.06    8.15
   1   0 -12   96.79    8.34
  -1   0  12  109.71    7.07
  -1   0  11   -2.39    1.40
   1   0 -11    0.03    1.50
  -1   0  11    1.16    1.44
   1   0 -10   41.91    4.96
  -1   0  10   56.84    4.61
  -1   0  10   44.45    4.81
   1   0  -9    0.28    0.94
   1   0  -9    1.26    1.13
   1   0  -8  354.02   13.04
  -1   0   8  328.29   12.53
   1   0  -8  345.32   13.18
  -1   0   8  357.18   12.81
   1   0  -7   -0.07    0.81
  -1   0   7   -1.81    0.95
   1   0  -7    1.52    1.13
  -1   0   7    0.91    0.82
   1   0  -6  674.54   16.87
   1   0  -6  689.65   17.65
  -1   0   6  697.01   16.95
  -1   0   6  679.69   17.18
   1   0  -5    1.21    1.18
  -1   0   5    0.04    0.43
  -1   0   5   -0.14    0.56
   1   0  -5    0.94    0.70
  -1   0   4 9742.08  126.85
   1   0  -4 9999.00  129.37
  -1   0   4 9626.35  128.88
   1   0  -4 9870.92  126.98
  -1   0   3    0.90    0.37
   1   0  -3    0.39    0.33
   1   0  -3    0.21    0.76
  -1   0   3    0.54    0.42
   1   0  -2  504.94    9.53
   1   0  -2  498.90    7.21
  -1   0   2  506.10    9.42
  -1   0  -1    0.02    0.13
   1   0   1    0.49    0.35
  -1   0  -2 2111.05   29.54
   1   0   2 2146.38   28.64
   1   0   2 2174.56   30.49
  -1   0  -2 2112.48   30.25
  -1   0  -2 2082.05   28.62
   1   0   3    0.52    0.39
   1   0   3    0.46    0.24
  -1   0  -3    0.44    0.35
  -1   0  -3   -0.03    0.16
  -1   0  -3    0.54    0.29
  -1   0  -4   17.95    1.70
   1   0   4   20.64    1.95
  -1   0  -4   17.92    1.66
   1   0   4   18.14    1.59
  -1   0  -4   20.20    1.62
  -1   0  -5   -0.12    0.33
   1   0   5   -0.18    0.48
  -1   0  -5   -0.06    0.31
  -1   0  -5   -0.02    0.86
   1   0   6  288.21    9.03
  -1   0  -6  276.95    8.55
  -1   0  -6  272.56    8.49
  -1   0  -6  269.44   11.08
   1   0   6  284.37    8.37
   1   0   7   -0.08    0.71
  -1   0  -7    1.21    0.61
  -1   0  -7    0.08    0.49
   1   0   7   -0.01    0.49
  -1   0  -7    0.00    0.57
  -1   0  -7   -0.57    1.12
  -1   0  -8  382.80   12.08
  -1   0  -8  370.44   11.49
  -1   0  -8  420.15   12.02
   1   0   8  400.62   12.24
   1   0   8  397.51   11.53
  -1   0  -8  396.92   15.32
  -1   0  -9   -0.39    0.72
  -1   0  -9   -0.21    0.65
  -1   0  -9   -1.84    1.38
   1   0   9    1.30    0.87
   1   0   9   -0.50    0.82
  -1   0 -10   17.81    3.55
  -1   0 -10   13.21    2.23
   1   0  10   12.78    2.20
   1   0  10   15.18    2.51
  -1   0 -10   16.78    2.77
   1   0  11    0.19    0.82
  -1   0 -11   -0.11    0.92
  -1   0 -11    1.81    1.49
  -1   0 -11    0.83    0.77
   1   0  11    0.59    0.99
   1   0  12  134.59    8.09
   1   0  12  127.36    7.59
  -1   0 -12  119.25    9.97
  -1   0 -12  122.99    6.85
  -1   0 -13    0.68    1.33
   1   0  13   -0.60    1.21
   1   0  13    0.05    1.14
  -1   0 -13   -3.90    1.32
  -1   0 -14    0.98    0.83
  -1   0 -14    6.96    3.05
   1   0  14    4.57    1.77
   1   0  14    4.55    2.19
  -1   0 -15   -0.73    2.13
   1   0  15   -0.29    1.36
  -1   0 -15   -0.87    1.14
   1   0  15    1.86    2.15
   1   0  16  344.37   15.50
  -1   0 -16  319.98   19.51
   1   0  16  305.07   13.76
   1   0  17    2.86    1.93
   1   0  17    1.14    1.57
  -1   0 -17    1.19    2.70
   1   0  18   83.16    7.66
   1   0  18  103.92    9.27
  -1   0 -18   95.67   11.26
  -1   0 -19    0.93    2.76
   1   0  19    0.96    1.63
   1   0  19   -0.21    1.52
   1   0  20    7.46    3.29
   1   0  20    6.81    2.44
  -1   0 -20    7.11    4.24
  -1   0 -21   -1.78    3.01
   1   0  21   -0.60    1.45
   1   0  22    2.50    2.13
  -1   0 -22    1.55    3.23
  -1  -1  24    3.27    2.53
   1   1 -23    0.69    2.82
   1  -1 -23   -1.77    2.36
  -1  -1  23   -0.06    1.77
  -1   1  23   -1.30    1.97
  -1  -1  22    4.75    3.05
   1  -1 -22    4.24    3.84
  -1  -1  22    3.26    2.32
   1   1 -22    7.67    4.61
  -1   1  22    9.69    3.38
  -1   1  22    6.56    2.90
   1   1 -21   -4.47    3.87
   1  -1 -21    5.43    3.29
  -1  -1  21   -1.60    1.79
  -1  -1  21   -0.64    1.62
  -1   1  21    0.26    1.66
  -1   1  21    0.80    1.56
  -1  -1  20   -0.14    1.66
  -1   1  20   -0.89    1.86
   1   1 -20   -0.76    2.25
  -1  -1  20   -2.59    2.36
  -1   1  20   -3.08    2.12
   1  -1 -20   -0.89    2.35
  -1  -1  19    4.82    2.44
   1   1 -19    5.22    3.04
  -1  -1  19    2.19    1.59
  -1  -1  19    3.23    1.98
  -1   1  19    1.43    1.18
   1  -1 -19    0.09    2.85
  -1   1  19    4.53    2.31
  -1  -1  18   29.96    4.73
  -1   1  18   33.88    4.73
  -1  -1  18   26.55    4.63
   1   1 -18   31.92    6.52
  -1  -1  18   27.09    5.03
  -1   1  18   31.18    5.16
   1  -1 -18   24.74    5.90
  -1   1  17  134.95   10.31
  -1   1  17  128.51    8.78
  -1  -1  17  126.93    9.60
  -1  -1  17  140.26   10.12
  -1  -1  17  131.34   10.61
   1  -1 -17  125.92   11.84
   1   1 -17  111.16   11.16
  -1  -1  16   39.31    5.32
  -1  -1  16   46.92    6.15
  -1   1  16   39.13    5.37
   1  -1 -16   39.78    6.55
  -1  -1  16   40.92    5.11
   1   1 -16   39.96    6.48
  -1   1  16   44.23    4.98
   1  -1 -15  104.00    9.95
   1   1 -15   78.57    8.67
  -1   1  15   83.53    7.54
  -1  -1  15   96.12    8.48
  -1  -1  15  106.37    8.04
  -1   1  15  109.85    7.49
  -1   1  15   95.14    8.42
  -1  -1  14   22.86    3.66
  -1   1  14   33.07    4.04
  -1   1  14   24.94    4.38
   1   1 -14   22.13    4.49
  -1  -1  14   25.07    4.23
  -1   1  14   26.31    4.16
   1  -1 -14   27.99    4.92
  -1   1  13    3.36    1.43
   1   1 -13   -0.60    1.90
  -1   1  13    2.32    1.51
   1  -1 -13   -0.84    1.30
  -1  -1  13    1.21    1.34
  -1  -1  13    1.66    1.34
  -1   1  13    2.43    1.50
   1  -1 -12   -1.58    1.68
  -1   1  12    0.11    0.89
  -1   1  12   -0.48    1.46
  -1   1  12    1.02    0.84
  -1  -1  12   -2.07    1.39
   1   1 -12    0.40    1.38
  -1  -1  12    1.56    1.37
   1   1 -11  230.93   12.66
  -1  -1  11  264.10   11.10
   1  -1 -11  244.51   12.81
  -1  -1  11  245.34   12.19
  -1   1  11  257.76   11.73
  -1   1  11  265.65   10.34
  -1   1  11  266.00   12.55
   1  -1 -10  192.19   10.53
  -1  -1  10  197.83    9.16
  -1   1  10  209.71    8.68
  -1   1  10  192.92   10.14
   1   1 -10  179.17   10.56
  -1  -1  10  188.97   10.25
  -1   1  10  197.96    9.84
   1   1  -9  591.30   18.71
  -1   1   9  611.61   18.25
  -1  -1   9  630.86   16.83
   1  -1  -9  600.28   18.59
   1   1  -9  615.39   19.11
  -1  -1   9  608.90   18.59
   1  -1  -8  209.44   10.29
  -1   1   8  229.80   10.08
  -1  -1   8  204.69    9.83
  -1  -1   8  193.28    9.84
   1   1  -8  197.76    9.94
   1   1  -8  209.88   10.07
   1  -1  -8  206.03    9.79
   1   1  -7   10.56    2.27
   1  -1  -7   13.43    2.42
  -1  -1   7    9.54    2.04
   1   1  -7    9.97    2.12
  -1  -1   7    9.07    0.95
  -1   1   7    7.31    1.69
   1  -1  -7   12.85    2.32
  -1  -1   7   11.40    2.10
  -1  -1   6 2397.08   33.14
   1  -1  -6 2557.45   42.95
   1  -1  -6 2462.53   40.86
  -1  -1   6 2581.16   42.28
   1   1  -6 2533.37   41.84
  -1  -1   6 2596.53   42.08
  -1   1   6 2547.07   41.89
   1   1  -6 2539.92   42.35
  -1  -1   5  655.69   16.13
   1  -1  -5  663.90   16.45
   1   1  -5  649.78   16.08
   1  -1  -5  638.51   14.76
  -1  -1   5  678.78   15.88
  -1   1   5  659.30   16.11
   1   1  -5  656.75   15.72
   1  -1  -4 1607.63   28.59
   1   1  -4 1603.61   28.31
  -1   1   4 1628.38   28.07
   1   1  -4 1618.88   27.32
  -1  -1   4 1642.22   27.40
   1  -1  -4 1597.55   26.04
  -1  -1   4 1630.92   28.44
   1  -1  -3  754.33   15.70
  -1  -1   3  773.52   15.91
   1   1  -3  758.35   14.54
   1   1  -3  762.55   15.77
  -1  -1   3  769.71   14.69
   1  -1  -3  726.59   13.18
  -1   1   3  752.88   15.41
   1  -1  -3  756.67   11.89
   1   1  -2 1272.97   21.39
  -1  -1   2 1225.36   19.77
   1  -1  -2 1267.11   21.16
  -1  -1   2 1273.89   21.52
   1   1  -2 1273.34   19.85
  -1   1   2 1250.84   20.82
  -1   1   2 1253.95   18.42
   1  -1  -2 1260.91   18.77
  -1   1   1 1016.10   13.05
   1   1  -1  991.10   14.09
   1  -1  -1 1002.16   13.59
  -1  -1   1  957.95   14.00
  -1  -1   1  952.79   14.05
   1   1  -1  967.98   12.63
  -1   1   0  195.99    4.67
   1   1   0  194.97    4.64
   1  -1   0  197.01    4.14
   1   1   0  195.77    5.20
  -1   1   0  186.95    3.96
   1   1   0  191.49    5.02
  -1   1  -1  170.50    4.88
   1  -1   1  172.97    5.57
  -1  -1  -1  167.40    5.21
   1  -1   1  168.40    4.68
  -1  -1  -1  170.17    4.77
   1   1   1  160.15    4.77
  -1   1  -1  169.11    5.48
  -1   1  -1  170.14    5.02
   1  -1   1  165.79    4.91
   1   1   1  167.47    5.14
   1  -1   1  163.15    4.91
  -1   1  -1  164.96    4.58
  -1  -1  -2  639.78   12.60
   1   1   2  614.56   11.62
  -1   1  -2  614.11   12.54
   1   1   2  622.61   12.47
   1  -1   2  621.47   13.09
   1  -1   2  631.42   12.28
   1   1   2  624.25   11.05
  -1  -1  -2  621.13   10.86
  -1   1  -2  603.79   12.07
  -1   1  -2  614.23   12.81
  -1  -1  -2  615.09   11.51
   1  -1   2  594.24   12.04
  -1   1  -2  652.99   12.36
   1  -1   2  627.98   12.69
  -1  -1  -3    8.37    1.35
  -1  -1  -3    9.40    1.07
   1  -1   3   10.15    1.59
   1   1   3    9.59    1.09
   1  -1   3    7.68    1.30
  -1   1  -3    9.64    1.51
  -1   1  -3    9.22    1.27
  -1   1  -3    7.81    1.23
  -1   1  -3    8.00    1.30
   1   1   3    7.49    1.14
   1  -1   3    9.15    1.36
  -1  -1  -3    7.67    1.13
  -1   1  -4  126.29    5.45
  -1  -1  -4  129.04    5.10
  -1   1  -4  119.78    4.97
   1   1   4  136.17    4.79
  -1  -1  -4  127.09    4.45
   1  -1   4  127.26    3.86
  -1   1  -4  126.97    6.16
   1   1   4  122.82    4.99
  -1   1  -4  120.16    3.98
   1  -1   4  128.98    6.21
   1  -1   4  126.99    3.92
   1  -1   4  135.87    5.53
   1  -1   5 1096.50   21.04
  -1  -1  -5 1118.37   18.88
  -1   1  -5 1078.58   20.35
   1  -1   5 1103.03   18.08
  -1  -1  -5 1080.48   20.42
  -1   1  -5 1129.43   21.12
  -1  -1  -5 1090.00   20.27
   1  -1   5 1098.38   23.40
   1  -1   5 1117.79   18.37
  -1   1  -5 1082.30   18.58
   1   1   5 1103.40   20.31
   1   1   5 1116.05   19.61
  -1   1  -5 1129.29   23.65
   1  -1   6  143.93    5.39
  -1  -1  -6  146.80    5.61
  -1   1  -6  140.67    6.23
  -1  -1  -6  160.32    6.77
  -1   1  -6  144.95    5.71
   1   1   6  156.21    6.18
  -1   1  -6  146.07    7.97
  -1  -1  -6  151.43    6.45
   1   1   6  149.55    6.29
  -1   1  -6  146.51    6.41
   1  -1   6  153.19    5.57
   1  -1   6  155.63    6.75
   1   1   7  604.72   15.00
   1  -1   7  606.34   15.52
  -1  -1  -7  589.57   15.23
  -1   1  -7  602.54   18.25
  -1   1  -7  605.31   14.30
   1   1   7  650.72   14.69
   1  -1   7  603.03   13.48
  -1   1  -7  607.30   15.04
  -1  -1  -7  624.82   13.88
  -1   1  -7  574.28   14.81
   1  -1   7  594.90   13.68
  -1  -1  -8  210.30    7.78
  -1   1  -8  200.99    8.06
   1   1   8  209.41    8.06
  -1  -1  -8  210.41   10.86
   1   1   8  200.82    8.32
   1  -1   8  191.91    7.57
  -1   1  -8  192.49   10.35
   1  -1   8  199.27    7.51
  -1   1  -8  191.30    7.93
  -1  -1  -8  209.47    8.94
   1  -1   8  201.84    8.68
  -1   1  -9  150.62    7.55
   1   1   9  173.60    7.64
   1  -1   9  159.58    7.25
  -1  -1  -9  160.66   10.08
   1  -1   9  158.95    7.06
   1   1   9  169.95    7.93
  -1  -1  -9  169.88    8.56
   1  -1   9  160.20    8.09
  -1   1  -9  162.55   10.01
  -1   1  -9  164.41    7.42
  -1  -1  -9  176.51    7.49
   1   1  10   75.50    5.18
   1  -1  10   71.06    5.59
  -1   1 -10   64.54    5.15
  -1   1 -10   61.71    6.51
   1   1  10   60.60    4.95
  -1  -1 -10   61.41    6.75
  -1   1 -10   58.74    4.50
  -1  -1 -10   63.34    5.54
   1  -1  10   68.34    4.93
   1  -1  10   75.03    5.05
   1  -1  11   39.79    3.90
  -1  -1 -11   32.37    4.23
   1   1  11   35.95    3.83
   1  -1  11   38.44    3.83
   1  -1  11   44.99    4.68
  -1   1 -11   34.86    3.99
  -1   1 -11   38.59    5.43
   1   1  11   39.93    4.17
  -1   1 -11   35.72    3.57
  -1  -1 -11   38.71    5.61
  -1   1 -12    6.53    1.90
   1  -1  12    4.16    1.57
  -1  -1 -12    3.44    1.25
   1   1  12    5.24    1.64
  -1   1 -12    3.20    2.02
  -1   1 -12    3.59    1.24
   1   1  12    5.31    1.69
   1  -1  12    5.81    1.94
   1  -1  12    7.02    1.83
  -1  -1 -12    4.63    2.60
   1  -1  13  107.59    7.96
  -1   1 -13  111.39    9.92
  -1   1 -13   97.17    6.07
  -1  -1 -13  104.03    6.51
  -1  -1 -13  101.61    9.88
   1  -1  13  106.83    7.00
   1  -1  13  112.72    7.29
   1   1  13  114.07    7.67
   1   1  13  119.53    7.85
  -1   1 -14  128.09   11.22
  -1   1 -14  120.85    6.84
  -1  -1 -14  122.33   10.99
  -1  -1 -14  131.86    7.50
   1  -1  14  136.20    8.27
   1  -1  14  154.15    9.80
   1   1  14  125.97    8.60
   1   1  14  132.99    8.52
   1  -1  15  139.66    8.76
   1   1  15  161.21    9.92
   1  -1  15  172.57   10.79
  -1   1 -15  149.25   12.59
  -1   1 -15  136.36    7.11
  -1  -1 -15  133.17    7.44
  -1  -1 -15  143.73   12.51
   1   1  15  160.44    9.81
   1  -1  16   25.64    4.55
  -1   1 -16   11.39    2.02
  -1   1 -16   26.54    5.72
  -1  -1 -16    9.50    1.87
   1   1  16   28.66    4.52
   1   1  16   25.47    4.17
   1  -1  16   24.36    3.85
  -1  -1 -16   21.79    5.21
   1  -1  17   47.13    5.53
   1  -1  17   60.26    6.95
  -1  -1 -17   44.92    7.64
  -1   1 -17   43.03    7.74
   1   1  17   55.57    6.24
   1   1  17   57.05    6.32
   1  -1  18    9.92    2.74
   1   1  18   13.27    3.20
  -1  -1 -18    6.44    3.34
   1   1  18   11.75    3.16
  -1   1 -18   10.16    4.14
   1  -1  18    7.19    2.58
   1  -1  19    4.17    2.06
   1   1  19    7.48    2.68
  -1   1 -19    8.37    4.00
  -1  -1 -19    2.85    2.62
   1  -1  19    9.43    3.37
   1   1  19    3.33    1.60
  -1  -1 -20   12.32    4.47
   1   1  20   18.84    4.07
   1  -1  20    9.84    3.31
   1   1  20   13.11    3.50
  -1   1 -20    6.96    3.92
   1   1  21    8.30    2.55
   1  -1  21    9.53    3.32
  -1   1 -21    2.94    2.76
  -1  -1 -21   13.13    4.80
  -1  -1 -22   -0.46    2.95
  -1   1 -22    5.83    4.50
   1  -1  22    1.06    1.92
   1  -1  23    0.59    2.04
   1  -1  24   -0.28    2.00
  -1   2  24    2.03    2.38
  -1  -2  24    5.15    3.28
  -1   2  23    4.13    2.63
   1  -2 -23    5.75    3.28
   1   2 -23   -2.52    3.17
  -1  -2  23   -3.14    2.53
   1   2 -22   -1.32    2.44
  -1   2  22    3.34    2.60
   1  -2 -22   -1.97    3.12
  -1  -2  22    2.81    1.89
   1   2 -21    0.84    2.54
  -1  -2  21   -0.76    2.39
  -1   2  21    1.44    1.78
  -1  -2  21    2.43    2.17
   1  -2 -21    1.88    2.37
  -1   2  21    0.94    2.07
  -1   2  20    3.40    2.75
  -1   2  20    4.63    2.14
   1  -2 -20    1.73    2.25
   1   2 -20    1.13    2.42
  -1  -2  20    1.30    1.62
  -1  -2  20    1.99    1.92
  -1  -2  20    2.06    1.89
  -1   2  19   92.36    8.97
   1   2 -19   75.12    9.90
  -1  -2  19   74.07    8.36
  -1  -2  19   70.11    7.53
   1  -2 -19   85.69   10.50
  -1   2  19   81.48    7.24
  -1  -2  19   88.29    8.66
  -1   2  18   31.54    5.30
  -1  -2  18   18.99    4.39
  -1   2  18   25.05    3.89
  -1  -2  18   23.19    4.47
   1   2 -18   24.31    5.45
   1  -2 -18   21.42    5.19
  -1  -2  18   17.89    3.93
  -1   2  17  113.14    9.53
  -1   2  17  111.88    7.85
   1  -2 -17  108.93   11.26
  -1  -2  17  104.44    8.79
  -1  -2  17  108.16    9.53
   1   2 -17  108.75   11.25
  -1  -2  17  107.58    8.99
  -1  -2  16   -0.14    1.77
  -1   2  16   -1.53    1.52
   1   2 -16   -0.80    1.92
   1  -2 -16    2.29    2.22
  -1  -2  16    0.61    1.79
  -1   2  16    0.72    1.38
  -1  -2  15   -2.00    2.01
   1   2 -15    0.32    2.17
   1  -2 -15    4.44    2.44
  -1   2  15    0.27    1.09
  -1   2  15    3.52    1.97
  -1  -2  15    4.16    2.06
   1  -2 -14   21.51    4.33
  -1  -2  14   15.91    3.48
  -1   2  14   22.88    3.11
  -1  -2  14   20.83    3.63
   1   2 -14   14.65    4.15
  -1   2  14   17.86    3.57
  -1  -2  13   46.35    5.58
  -1   2  13   48.82    4.52
   1  -2 -13   50.01    6.32
  -1   2  13   45.50    5.42
   1   2 -13   46.97    6.14
  -1  -2  13   49.94    5.35
  -1  -2  12   21.29    3.73
  -1   2  12   20.37    2.80
   1   2 -12   17.19    3.65
  -1  -2  12   21.93    3.46
   1  -2 -12   21.65    4.06
   1  -2 -12   17.47    1.39
  -1   2  12   20.85    3.50
  -1  -2  11  111.72    8.34
  -1   2  11  113.30    7.84
  -1  -2  11  119.51    7.70
   1   2 -11  122.24    9.25
  -1   2  11  132.45    6.70
   1  -2 -11  111.61    8.61
   1  -2 -10  143.10    9.27
  -1   2  10  153.52    8.75
  -1   2  10  169.49    7.29
  -1  -2  10  165.01    8.64
  -1  -2  10  155.87    9.35
  -1  -2  10  143.80    5.66
   1   2 -10  165.00   10.04
  -1  -2   9   37.35    4.07
  -1   2   9   25.90    3.50
   1   2  -9   31.26    4.08
  -1   2   9   30.08    3.85
  -1  -2   9   29.31    2.40
   1   2  -9   27.78    3.75
  -1  -2   9   27.00    3.72
   1  -2  -9   34.20    4.21
   1   2  -8   45.93    4.58
  -1   2   8   48.50    4.65
   1  -2  -8   38.36    4.46
  -1   2   8   43.03    4.33
   1   2  -8   39.36    4.33
  -1  -2   8   36.86    2.62
  -1  -2   8   37.77    4.23
   1  -2  -8   39.78    4.21
  -1   2   7    2.15    1.15
  -1  -2   7    2.44    1.06
  -1   2   7    2.65    1.26
   1   2  -7    3.82    1.35
  -1  -2   7    3.58    0.79
   1  -2  -7    1.91    0.81
  -1  -2   7    2.05    1.28
   1  -2  -7    1.02    0.85
   1   2  -7    1.38    0.83
  -1   2   6  151.79    7.26
   1  -2  -6  160.01    8.14
  -1  -2   6  164.68    8.05
   1   2  -6  157.84    7.80
   1   2  -6  154.47    7.79
  -1  -2   6  172.02    8.22
   1   2  -5  156.38    7.17
  -1  -2   5  161.19    7.35
   1   2  -5  159.08    7.37
  -1   2   5  157.32    6.86
  -1  -2   5  162.95    7.58
   1  -2  -5  149.83    7.37
  -1   2   4 1102.53   21.37
  -1  -2   4 1111.28   22.83
  -1  -2   4 1152.16   22.07
   1  -2  -4 1155.49   22.99
   1   2  -4 1141.18   21.97
   1   2  -4 1144.52   22.49
  -1  -2   3  144.77    5.87
   1   2  -3  152.04    6.02
   1  -2  -3  146.16    6.25
   1   2  -3  147.28    6.20
  -1  -2   3  144.29    6.36
  -1   2   3  146.49    5.65
  -1  -2   2  364.88   10.00
   1  -2  -2  357.16    8.29
  -1   2   2  370.82    8.81
   1   2  -2  368.49    9.25
   1   2  -2  364.09    9.62
  -1  -2   2  365.15    9.63
  -1  -2   2  367.01    9.37
  -1  -2   1  230.10    7.07
   1  -2  -1  241.50    6.02
   1   2  -1  246.01    7.36
   1  -2  -1  238.25    6.28
  -1   2   1  240.54    6.09
   1  -2  -1  236.95    6.67
  -1   2   1  242.39    5.86
   1   2  -1  237.59    6.83
   1   2  -1  234.37    6.95
   1  -2  -1  227.21    5.01
  -1  -2   1  234.54    7.11
  -1  -2   1  241.24    6.93
  -1  -2   0   18.07    1.75
   1  -2   0   18.04    1.31
   1   2   0   17.99    1.83
  -1   2   0   19.84    1.79
  -1   2   0   16.40    1.41
   1  -2   0   20.42    1.89
   1   2   0   19.61    1.81
  -1   2   0   18.83    1.27
  -1   2   0   15.73    1.23
  -1  -2   0   16.94    1.67
   1   2   0   17.65    1.69
   1  -2   0   17.12    1.30
  -1  -2   0   17.47    1.67
   1  -2   0   18.45    1.56
   1  -2   1  737.14   13.87
  -1   2  -1  740.88   14.55
   1  -2   1  737.09   13.55
   1   2   1  727.65   14.40
  -1  -2  -1  734.05   14.38
   1  -2   1  775.21   15.14
  -1  -2  -1  752.99   14.21
   1   2   1  734.49   14.24
   1  -2   1  713.08   14.63
  -1   2  -1  764.53   14.88
  -1   2  -1  736.20   13.47
  -1   2  -1  771.21   13.83
   1   2   2   27.26    2.31
  -1   2  -2   28.56    2.21
  -1  -2  -2   30.22    2.39
  -1  -2  -2   26.39    1.58
  -1   2  -2   30.48    2.42
   1  -2   2   30.92    1.68
  -1   2  -2   28.42    2.43
  -1   2  -2   26.23    2.33
   1  -2   2   27.66    2.42
   1  -2   2   30.58    2.37
   1   2   2   29.01    2.31
   1  -2   2   26.41    2.35
  -1  -2  -2   25.93    2.22
   1  -2   2   34.38    2.77
  -1   2  -3 1380.62   20.16
  -1  -2  -3 1426.69   24.11
   1  -2   3 1408.12   20.82
  -1   2  -3 1351.92   23.26
   1   2   3 1376.73   20.77
   1   2   3 1407.25   23.68
   1   2   3 1366.74   23.69
  -1  -2  -3 1380.65   23.79
  -1   2  -3 1403.23   24.29
   1  -2   3 1366.85   24.95
  -1  -2  -3 1374.55   20.25
   1  -2   3 1448.91   25.26
  -1   2  -3 1403.96   25.08
  -1   2  -3 1417.14   24.56
   1  -2   3 1391.91   24.05
  -1   2  -4   23.59    2.40
  -1  -2  -4   25.25    2.43
  -1   2  -4   22.03    1.63
   1  -2   4   23.70    2.56
  -1   2  -4   22.91    2.48
   1  -2   4   25.80    2.79
  -1  -2  -4   24.76    1.68
   1  -2   4   19.16    1.67
   1  -2   4   23.96    2.39
   1   2   4   22.92    1.70
  -1   2  -4   21.22    2.57
  -1   2  -4   21.65    2.20
  -1  -2  -4   24.67    2.47
   1   2   4   24.83    2.43
  -1   2  -5   10.41    1.89
   1  -2   5   11.47    2.07
  -1   2  -5   10.42    2.07
   1  -2   5    8.69    1.56
  -1  -2  -5   11.04    1.21
   1  -2   5   10.23    1.35
   1  -2   5   10.63    1.86
  -1   2  -5   10.19    1.72
   1   2   5    9.52    1.24
  -1  -2  -5   10.28    1.73
  -1   2  -5   10.01    1.28
  -1   2  -5    9.37    1.55
   1   2   5   12.26    1.80
  -1  -2  -5   11.85    1.83
   1  -2   6   16.23    2.79
   1  -2   6   21.34    2.63
  -1   2  -6   21.26    2.10
  -1   2  -6   21.52    3.13
   1  -2   6   17.52    2.38
  -1  -2  -6   21.13    2.58
   1   2   6   23.62    2.73
  -1   2  -6   20.15    2.41
   1   2   6   18.77    1.92
  -1  -2  -6   20.49    1.82
   1  -2   6   17.88    1.97
  -1   2  -6   18.68    2.33
   1   2   7    5.29    1.20
   1  -2   7    5.64    1.39
   1  -2   7    6.45    1.52
  -1   2  -7    2.51    0.93
  -1  -2  -7    4.61    1.35
   1  -2   7    4.95    1.15
  -1  -2  -7    3.63    1.26
   1   2   7    4.94    1.38
  -1   2  -7    4.53    1.68
  -1   2  -7    6.12    1.30
  -1  -2  -7    5.52    1.16
   1   2   8    2.22    1.05
   1   2   8    1.83    0.82
   1  -2   8    0.03    0.77
   1  -2   8    0.65    0.96
  -1   2  -8    0.71    0.47
  -1   2  -8    2.11    0.97
  -1  -2  -8    2.89    1.00
  -1  -2  -8    0.92    0.75
  -1   2  -8    1.32    1.23
  -1   2  -9   11.24    2.61
   1   2   9   18.16    2.38
   1  -2   9   16.53    2.19
  -1   2  -9   18.69    2.51
  -1   2  -9   17.15    2.44
   1  -2   9   14.61    2.55
   1  -2   9   17.23    2.33
   1   2   9   18.53    2.74
  -1  -2  -9   19.77    3.06
  -1   2 -10    2.41    1.01
   1   2  10    2.27    1.14
   1   2  10    4.14    1.30
   1  -2  10    0.90    1.00
   1  -2  10    3.38    1.18
   1  -2  10    1.85    1.00
  -1   2 -10    3.39    1.18
  -1   2 -10    1.33    1.55
  -1   2 -11  179.23    9.05
   1  -2  11  169.89    9.47
   1   2  11  183.34    8.54
  -1   2 -11  166.86    7.78
   1  -2  11  157.40    8.15
  -1   2 -11  168.92   11.32
   1   2  11  176.73    9.34
  -1  -2 -11  172.85   11.62
   1  -2  11  154.90    7.59
   1   2  12    0.40    1.01
  -1   2 -12    0.66    1.53
   1  -2  12    2.26    1.20
   1   2  12    0.23    0.90
  -1   2 -12    0.60    0.72
  -1  -2 -12   -0.16    1.53
   1  -2  12    1.90    1.44
   1  -2  12    1.05    1.04
  -1   2 -12    1.36    1.07
   1   2  13   10.63    2.60
   1  -2  13   11.58    2.76
  -1  -2 -13    2.86    1.89
  -1   2 -13    3.66    2.52
   1  -2  13    7.70    1.82
  -1   2 -13    7.88    1.91
   1   2  13    9.75    2.19
   1  -2  13    9.49    2.19
  -1   2 -14    0.39    1.53
   1  -2  14    1.53    1.52
  -1  -2 -14    1.02    0.77
   1  -2  14    1.81    1.28
  -1   2 -14    1.26    1.04
   1   2  14    0.63    1.77
   1   2  14    4.16    1.70
  -1  -2 -14    0.08    2.26
   1  -2  14    2.45    1.35
   1  -2  15  124.34    8.08
   1  -2  15  134.78    9.98
   1   2  15  133.11    8.56
  -1   2 -15  124.26   11.71
  -1  -2 -15  118.39    7.30
  -1  -2 -15  112.98   11.16
   1   2  15  138.82    9.48
   1  -2  15  113.17    7.93
   1  -2  16    4.56    2.22
  -1  -2 -16   -0.65    2.63
   1  -2  16    5.85    1.92
  -1  -2 -16    2.86    1.29
  -1   2 -16    0.86    2.48
   1   2  16    3.55    1.64
   1  -2  16    2.68    1.47
   1   2  16    7.68    2.52
   1  -2  17   27.24    4.92
  -1  -2 -17   16.35    4.81
  -1   2 -17   20.72    5.15
   1  -2  17   23.26    3.65
   1   2  17   27.40    4.12
  -1   2 -18   18.46    5.24
   1   2  18   23.00    3.89
  -1  -2 -18   12.26    4.72
   1  -2  18   18.70    4.01
   1  -2  18   19.28    3.80
   1   2  18   24.28    4.46
  -1   2 -19   22.35    5.98
  -1  -2 -19   42.98    8.04
   1   2  19   32.99    5.13
   1   2  19   40.54    5.89
   1  -2  19   37.20    6.27
   1   2  20    2.28    1.45
   1  -2  20    7.12    3.14
   1   2  20    0.18    1.69
  -1   2 -20    2.24    2.49
  -1  -2 -20   -1.56    2.59
   1  -2  21    5.77    2.55
  -1   2 -21    8.29    4.43
   1   2  21   -1.69    1.90
  -1  -2 -21    6.34    3.33
  -1   2 -22    7.44    4.27
   1  -2  22    8.30    3.09
  -1  -2 -22   10.53    4.37
   1  -2  23   13.10    4.11
   1  -2  24   -3.20    3.09
  -1  -3  24    6.03    3.52
  -1   3  24    4.95    2.76
   1   3 -23    3.28    3.86
  -1   3  23    1.99    2.11
   1  -3 -23    1.37    3.18
  -1  -3  23    2.97    2.58
   1   3 -22    7.74    4.70
  -1  -3  22    9.88    3.68
  -1   3  22    5.55    3.00
   1  -3 -22    7.18    3.96
   1   3 -21    8.34    4.03
  -1   3  21    6.45    2.86
  -1  -3  21    1.93    1.98
   1  -3 -21    1.72    2.79
  -1   3  20    1.75    1.80
  -1  -3  20   -2.52    2.70
   1  -3 -20    0.88    2.13
  -1  -3  20    3.31    2.06
   1   3 -20   -1.19    2.57
  -1  -3  20    1.27    2.09
   1  -3 -19   -0.26    2.30
  -1  -3  19    3.30    1.74
   1   3 -19    0.56    2.07
  -1   3  19    4.16    1.90
  -1  -3  19    0.60    2.14
  -1   3  19    5.65    2.82
  -1  -3  19    3.68    2.86
   1  -3 -18    1.88    2.13
  -1   3  18    3.44    2.10
  -1  -3  18    1.45    1.69
  -1   3  18    4.36    1.72
  -1  -3  18    3.80    2.25
  -1  -3  18    6.83    2.68
   1   3 -18    3.53    2.28
  -1   3  17    3.34    2.18
   1   3 -17    2.57    2.30
  -1   3  17    5.59    1.74
  -1  -3  17    6.13    2.26
   1  -3 -17    2.71    2.69
  -1  -3  17    4.27    2.19
   1  -3 -16   86.56    9.58
  -1   3  16   90.53    6.47
  -1   3  16   87.15    8.36
  -1  -3  16   89.54    8.19
  -1  -3  16   90.41    8.61
   1   3 -16   91.53    9.76
   1   3 -15    0.17    1.49
  -1  -3  15    4.01    2.10
   1  -3 -15    1.41    1.81
  -1  -3  15    1.10    1.42
  -1   3  15    2.11    1.20
  -1   3  15    1.77    0.87
   1   3 -14   99.26    9.46
  -1  -3  14  115.79    8.60
  -1   3  14  104.11    6.41
  -1   3  14  101.10    8.58
  -1  -3  14  101.39    8.84
   1  -3 -14  100.73    9.44
   1   3 -13    2.64    2.09
  -1   3  13    1.46    1.17
  -1   3  13    1.47    1.01
  -1  -3  13    1.80    1.65
   1  -3 -13    2.91    1.87
  -1  -3  13    2.14    1.44
  -1   3  12   38.87    4.82
   1  -3 -12   26.57    4.45
  -1   3  12   34.72    3.40
  -1  -3  12   37.06    4.61
  -1  -3  12   30.06    3.00
   1   3 -12   33.28    5.31
  -1  -3  12   36.27    4.96
   1   3 -11    2.17    1.70
   1  -3 -11    1.67    1.55
  -1  -3  11    2.87    0.96
  -1  -3  11    3.22    1.56
  -1   3  11    3.42    1.63
  -1  -3  11    3.63    1.88
  -1   3  11    4.74    1.47
  -1   3  10  314.82   13.39
  -1   3  10  332.20    9.98
  -1  -3  10  293.66    9.64
  -1  -3  10  322.08   12.65
   1   3 -10  316.88   14.44
   1  -3 -10  321.02   14.10
  -1  -3  10  313.52   13.87
  -1   3   9  486.37   15.92
  -1  -3   9  482.59   17.00
   1   3  -9  475.74   17.41
  -1  -3   9  516.41   15.68
   1   3  -8  781.19   21.27
  -1  -3   8  756.25   16.12
   1   3  -8  811.02   22.25
  -1  -3   8  839.87   22.33
  -1   3   8  793.95   20.61
  -1  -3   8  813.44   20.03
   1   3  -7   21.14    3.08
  -1  -3   7   23.60    3.44
   1   3  -7   15.63    2.68
  -1   3   7   21.72    3.05
  -1  -3   6  526.53   15.86
   1   3  -6  507.89   15.16
   1   3  -6  533.68   15.82
  -1  -3   6  531.20   16.11
   1  -3  -6  513.80   16.11
  -1   3   6  516.31   14.64
   1   3  -5   69.95    4.93
  -1  -3   5   69.01    5.02
   1  -3  -5   73.64    5.43
  -1   3   5   71.41    4.75
  -1  -3   5   71.53    5.32
   1   3  -5   70.10    5.09
  -1  -3   4  587.84   15.60
   1   3  -4  574.62   14.92
  -1  -3   4  590.49   15.15
  -1   3   4  566.12   14.04
   1   3  -4  581.59   15.13
  -1   3   3 1315.05   20.04
  -1  -3   3 1350.96   24.94
   1  -3  -3 1296.15   24.37
  -1   3   3 1301.98   23.55
  -1  -3   3 1339.35   24.60
  -1  -3   3 1302.37   25.46
   1   3  -3 1366.76   24.83
   1   3  -3 1350.70   24.70
  -1  -3   2  104.12    5.14
   1  -3  -2  107.01    4.91
  -1  -3   2  104.35    5.31
  -1   3   2  108.38    4.71
  -1  -3   2  108.66    5.47
   1   3  -2  104.74    5.29
   1   3  -2  106.02    5.19
  -1   3   2  100.24    3.51
   1   3  -2  105.81    5.17
   1   3  -1    6.87    1.35
  -1   3   1    8.92    1.25
  -1  -3   1    8.78    1.47
   1  -3  -1    8.22    1.23
   1   3  -1    6.58    1.25
  -1  -3   1    9.04    1.41
   1   3  -1    8.47    1.10
   1   3  -1    9.13    1.55
  -1  -3   1    9.94    1.48
  -1   3   1   11.20    1.16
   1  -3  -1    9.13    1.14
   1  -3  -1   10.99    1.27
  -1  -3   0 2606.40   38.42
  -1  -3   0 2501.95   34.78
   1   3   0 2470.00   38.01
  -1   3   0 2507.77   36.06
  -1  -3   0 2493.91   38.58
  -1  -3   0 2545.13   38.78
  -1   3   0 2481.40   35.50
  -1   3   0 2556.59   36.12
   1   3   0 2538.11   34.87
   1  -3   0 2585.51   39.07
   1  -3   0 2526.03   36.27
   1   3   0 2464.02   38.79
   1  -3   0 2597.31   38.84
   1  -3   0 2501.87   36.44
   1  -3   0 2522.27   35.73
   1  -3   1   59.98    3.84
  -1  -3  -1   57.74    3.54
  -1   3  -1   53.04    2.99
  -1  -3  -1   54.18    2.37
   1  -3   1   50.94    3.56
   1  -3   1   51.07    3.15
  -1  -3  -1   55.06    3.42
   1  -3   1   53.78    3.18
  -1   3  -1   55.51    2.46
   1   3   1   48.61    3.26
   1   3   1   51.39    3.50
  -1   3  -1   50.68    3.09
  -1   3  -1   55.60    3.73
   1  -3   1   50.15    2.37
  -1   3  -2 1753.57   28.39
  -1   3  -2 1824.65   29.65
   1  -3   2 1855.83   30.78
   1  -3   2 1812.00   24.99
   1   3   2 1744.66   28.97
  -1   3  -2 1782.55   25.53
   1  -3   2 1888.67   31.04
  -1  -3  -2 1810.68   29.86
   1  -3   2 1818.30   29.77
   1  -3   2 1860.54   29.70
   1   3   2 1696.10   29.79
  -1   3  -2 1857.11   30.67
  -1  -3  -2 1799.53   29.31
   1  -3   3   27.93    2.86
  -1  -3  -3   27.41    2.55
  -1   3  -3   27.32    2.42
   1  -3   3   30.30    2.73
  -1   3  -3   30.91    2.97
  -1  -3  -3   31.45    2.91
   1   3   3   28.19    2.72
   1  -3   3   32.02    3.00
   1   3   3   29.35    2.62
   1  -3   3   27.22    2.13
  -1   3  -3   28.72    2.66
  -1   3  -3   30.03    2.91
   1  -3   3   32.45    3.02
  -1  -3  -3   30.41    1.58
   1  -3   3   28.84    1.55
  -1   3  -4   42.35    3.72
   1  -3   4   36.25    2.04
  -1  -3  -4   39.21    1.86
   1   3   4   34.98    1.96
  -1   3  -4   38.33    2.45
  -1   3  -4   33.29    3.28
   1  -3   4   37.60    2.70
   1   3   4   39.37    3.37
  -1   3  -4   36.33    3.09
   1  -3   4   35.00    3.33
  -1   3  -4   33.50    2.89
   1  -3   4   35.01    3.52
  -1  -3  -4   32.36    3.03
   1  -3   4   39.97    3.33
  -1  -3  -4   33.44    2.97
  -1   3  -5  120.51    6.73
   1  -3   5  123.86    5.41
  -1   3  -5  119.52    5.95
  -1   3  -5  121.05    5.94
   1  -3   5  131.59    6.74
  -1  -3  -5  129.00    3.85
   1   3   5  120.35    4.16
  -1  -3  -5  113.80    6.00
   1  -3   5  125.05    7.12
  -1   3  -5  117.76    4.78
  -1  -3  -5  116.82    6.23
  -1   3  -5  124.38    6.98
   1  -3   5  114.78    6.12
   1   3   5  112.10    6.26
   1  -3   6  330.14   11.59
  -1   3  -6  363.78   11.12
  -1   3  -6  368.25   12.96
   1  -3   6  368.50   12.29
  -1  -3  -6  389.27    8.27
  -1  -3  -6  390.92   12.10
  -1   3  -6  372.03   13.41
   1  -3   6  375.31   13.68
   1   3   6  361.27    8.60
  -1  -3  -6  369.84   12.24
   1  -3   6  361.35   10.51
  -1   3  -6  358.59    9.75
   1   3   6  370.89   12.19
  -1   3  -7  469.74   13.18
  -1   3  -7  468.23   12.24
   1   3   7  470.39   14.50
   1  -3   7  464.76   14.40
   1   3   7  464.51   10.95
  -1   3  -7  492.39   16.48
  -1  -3  -7  488.10   10.49
   1  -3   7  453.20   14.60
  -1  -3  -7  501.05   14.74
   1  -3   7  473.08   12.85
   1   3   8  443.58   14.16
  -1   3  -8  416.66   12.00
   1  -3   8  390.12   12.09
   1  -3   8  376.38   13.49
  -1   3  -8  413.31   15.94
   1  -3   8  412.88   13.89
  -1   3  -8  409.48   12.42
  -1  -3  -8  409.38   14.41
   1   3   8  407.87   10.76
   1  -3   9  194.19    9.44
   1  -3   9  179.94    9.39
   1   3   9  191.07    7.36
  -1   3  -9  212.57    8.71
  -1   3  -9  199.30    8.41
  -1   3  -9  198.21   11.25
   1  -3   9  192.19    8.50
   1   3   9  213.90    9.91
  -1   3 -10  211.57    8.88
   1  -3  10  220.47    9.53
   1   3  10  244.31   11.20
  -1   3 -10  211.38    9.30
  -1   3 -10  228.12   12.87
   1   3  10  208.76    8.19
   1  -3  10  214.78   10.77
   1  -3  11   21.63    2.77
  -1   3 -11   14.65    2.57
  -1   3 -11   16.42    3.68
   1   3  11   24.57    3.64
   1  -3  11   22.17    3.60
   1  -3  11   16.85    2.66
   1   3  11   24.05    2.89
   1  -3  12   27.81    4.21
  -1  -3 -12   26.44    4.92
  -1   3 -12   18.62    2.97
   1  -3  12   23.94    3.10
   1   3  12   21.03    2.89
   1   3  12   24.63    3.69
  -1   3 -12   21.04    3.99
   1  -3  12   20.28    3.04
  -1   3 -13   44.36    6.35
  -1  -3 -13   38.90    6.51
   1  -3  13   48.46    4.57
   1  -3  13   49.73    4.91
   1   3  13   46.93    4.46
   1  -3  13   60.04    6.24
   1   3  13   50.21    5.47
   1  -3  14   22.75    3.48
   1   3  14   25.64    4.07
  -1  -3 -14   28.94    5.40
   1  -3  14   26.73    3.48
   1  -3  14   30.51    4.93
   1   3  14   23.65    3.32
  -1   3 -14   24.37    5.34
  -1   3 -15    8.18    3.53
   1  -3  15    4.84    1.86
   1  -3  15    6.15    2.88
   1  -3  15    2.23    1.34
   1   3  15    2.34    1.75
  -1  -3 -15    3.78    2.39
   1   3  15    2.40    1.31
   1  -3  16  132.42    8.37
  -1  -3 -16  140.54   12.97
   1  -3  16  137.54   10.67
   1   3  16  135.95   10.08
  -1   3 -16  100.44   11.13
   1   3  16  133.28    8.43
   1  -3  16  116.58    8.23
   1  -3  17    1.01    1.91
   1   3  17   -0.91    1.52
  -1  -3 -17   -3.62    2.39
   1  -3  17   -0.73    0.95
  -1   3 -17    0.23    2.15
   1   3  17    2.15    1.91
   1   3  18   31.70    5.19
  -1  -3 -18   29.07    6.60
   1   3  18   32.81    4.52
  -1   3 -18   26.27    6.13
   1  -3  18   38.48    6.17
  -1  -3 -19    4.03    3.65
   1  -3  19    2.76    2.21
   1   3  19   -1.37    1.70
  -1   3 -19    4.43    3.79
   1  -3  20    1.84    2.16
   1   3  20   -1.30    1.99
  -1   3 -20    5.58    3.92
  -1  -3 -20   -1.47    2.84
  -1   3 -21   -1.06    2.41
   1   3  21   -0.39    1.42
  -1  -3 -21   -0.68    2.75
   1  -3  21   -1.06    1.75
   1  -3  22    3.19    2.81
  -1   3 -22    2.52    3.77
   1   3  22    4.72    2.77
  -1  -3 -22    4.32    3.52
   1  -3  23    2.83    3.23
  -1   4  24   11.85    4.14
  -1  -4  23    6.47    3.03
   1  -4 -23    3.51    3.15
  -1   4  23    6.85    3.33
   1   4 -22   -1.06    3.16
  -1   4  22    0.15    1.77
  -1  -4  22   -1.01    1.80
   1  -4 -22   -3.33    3.01
   1   4 -21    2.36    3.46
  -1   4  21    0.91    1.74
   1  -4 -21    0.35    2.63
  -1  -4  21   -2.82    2.84
  -1   4  20   34.87    6.00
  -1  -4  20   38.63    6.21
   1  -4 -20   30.21    6.76
   1   4 -20   45.72    8.04
  -1  -4  19    1.78    2.05
   1   4 -19   -1.73    1.87
   1  -4 -19    1.29    2.00
  -1   4  19    3.47    2.47
  -1  -4  19   -0.47    2.14
  -1  -4  19   -2.50    2.14
   1   4 -18   38.14    7.22
   1  -4 -18   42.77    7.27
  -1   4  18   43.40    6.39
  -1  -4  18   35.16    6.08
  -1  -4  18   40.85    5.99
  -1   4  18   44.19    4.72
  -1   4  17   21.24    3.17
   1   4 -17   21.42    4.95
  -1  -4  17   19.35    4.17
  -1   4  17   21.15    4.44
   1  -4 -17   18.86    4.79
  -1  -4  17   19.67    4.43
  -1  -4  16    2.76    1.36
  -1   4  16    4.81    1.34
   1   4 -16   -0.29    2.33
  -1  -4  16    4.46    1.96
   1  -4 -16    5.73    2.77
  -1   4  16    5.94    2.54
  -1  -4  15   57.34    7.03
  -1   4  15   49.10    4.29
  -1   4  15   52.12    6.34
   1   4 -15   46.53    6.78
  -1  -4  15   51.39    6.09
   1  -4 -15   49.98    6.95
   1  -4 -14    7.32    2.67
   1   4 -14    8.33    2.97
  -1   4  14    9.04    2.76
  -1  -4  14    6.69    2.40
  -1   4  14    7.11    1.55
  -1  -4  14    9.29    2.63
   1  -4 -13   -1.37    2.16
  -1   4  13   -0.29    1.10
  -1  -4  13    2.35    1.43
  -1   4  13   -0.32    0.71
  -1  -4  13    0.21    1.48
  -1  -4  13    0.07    0.63
   1   4 -13    1.77    1.82
  -1  -4  12   21.23    3.67
   1   4 -12   21.61    4.29
  -1  -4  12   23.69    4.18
  -1   4  12   22.36    3.93
  -1  -4  12   17.97    2.61
  -1   4  12   25.52    2.68
   1  -4 -12   23.80    4.24
  -1  -4  11    1.52    1.49
  -1   4  11    1.51    0.84
   1   4 -11    3.89    2.11
  -1   4  11    2.20    1.26
  -1  -4  11    2.93    1.84
  -1  -4  11    0.38    0.53
  -1  -4  10  152.66    8.75
  -1  -4  10  135.19    6.90
  -1   4  10  163.18    6.18
  -1  -4  10  139.08    9.53
   1   4 -10  146.64   10.24
  -1   4  10  144.58    8.93
  -1  -4   9   94.05    7.41
  -1   4   9   93.09    6.85
  -1  -4   9   95.80    6.76
  -1  -4   9   82.91    5.15
   1   4  -9   89.68    7.42
  -1   4   9   99.13    4.51
   1   4  -8   29.76    4.33
   1   4  -8   33.01    4.01
  -1  -4   8   31.80    3.09
  -1  -4   8   31.61    4.12
  -1   4   8   31.17    3.80
  -1  -4   8   46.25    4.49
  -1  -4   7  141.12    8.52
   1   4  -7  146.43    8.16
  -1  -4   7  147.66    7.54
   1   4  -7  146.18    8.63
  -1   4   7  152.23    8.13
   1   4  -6    1.86    1.04
  -1   4   6    3.93    1.38
   1   4  -6    3.81    1.38
  -1  -4   6    2.20    1.31
  -1  -4   5   94.13    6.27
   1  -4  -5   91.68    6.10
   1   4  -5   92.94    5.85
   1   4  -5  106.47    6.62
  -1   4   5   94.07    5.69
  -1  -4   5   95.34    6.03
  -1  -4   5   96.69    6.48
  -1   4   4  863.89   14.48
  -1  -4   4  922.31   21.31
  -1   4   4  907.94   19.77
   1  -4  -4  892.55   14.02
   1  -4  -4  910.85   20.87
   1   4  -4  919.48   20.41
  -1  -4   4  912.79   21.47
  -1  -4   4  951.86   20.58
   1   4  -4  956.43   21.23
  -1  -4   3  112.32    6.35
  -1  -4   3  111.39    6.24
   1   4  -3  108.77    5.49
   1  -4  -3  112.38    5.88
  -1   4   3  105.75    3.51
   1   4  -3   98.96    5.82
  -1   4   3  110.22    5.58
  -1  -4   3  101.79    5.65
   1   4  -3  104.22    5.77
   1   4  -3  111.84    6.10
   1  -4  -2   24.90    2.27
   1  -4  -2   25.04    1.93
   1   4  -2   28.11    2.96
   1  -4  -2   27.34    2.66
   1   4  -2   28.85    2.97
  -1  -4   2   28.33    2.83
  -1  -4   2   28.93    3.04
  -1  -4   2   27.43    2.95
   1   4  -2   27.80    2.80
  -1   4   2   24.50    1.67
   1   4  -2   28.47    2.57
  -1   4   2   28.51    2.62
  -1  -4   1   11.45    1.81
  -1  -4   1    9.96    1.67
  -1   4   1   16.28    1.87
  -1   4   1   11.59    1.27
   1   4  -1    9.40    1.34
   1   4  -1   10.27    1.78
   1   4  -1   10.04    1.69
   1  -4  -1   10.24    1.29
   1  -4  -1   11.88    1.65
  -1  -4   1   14.51    2.13
   1  -4  -1    8.32    1.33
  -1  -4   0  893.12   18.35
   1  -4   0  865.37   16.33
   1  -4   0  867.76   19.09
  -1  -4   0  848.61   15.75
   1  -4   0  839.94   16.30
   1   4   0  869.43   18.97
  -1   4   0  872.12   16.29
  -1   4   0  865.64   15.60
   1  -4   0  861.11   17.16
  -1   4   0  851.75   16.73
   1   4   0  879.73   15.98
  -1  -4   0  873.94   18.82
  -1  -4   0  857.36   19.03
  -1  -4  -1    3.59    0.75
   1  -4   1    7.39    1.53
   1  -4   1    4.74    1.03
   1  -4   1    4.65    1.35
  -1   4  -1    2.58    0.64
   1  -4   1    2.44    0.87
   1   4   1    3.88    1.00
   1   4   1    4.41    1.24
  -1   4  -1    5.56    0.95
  -1   4  -1    2.96    0.95
   1  -4   1    4.53    0.88
  -1  -4  -1    5.08    1.29
  -1   4  -1    3.49    1.14
  -1  -4  -2  216.57    7.70
   1  -4   2  235.04    8.06
   1   4   2  225.25    8.62
  -1   4  -2  209.98    7.18
   1  -4   2  214.51    8.17
  -1   4  -2  223.79    8.28
  -1   4  -2  214.75    8.64
  -1   4  -2  216.30    6.42
   1  -4   2  218.11    8.73
   1  -4   2  225.65    8.80
   1   4   2  210.59    7.51
  -1  -4  -2  238.01    8.61
   1  -4   2  224.01    6.09
  -1   4  -3    1.63    0.88
  -1   4  -3    0.25    0.37
   1  -4   3    1.50    1.00
   1  -4   3    0.91    0.79
  -1   4  -3    0.57    0.38
   1  -4   3    1.12    0.73
   1  -4   3    0.02    0.43
  -1  -4  -3    0.59    0.45
   1   4   3    0.28    0.71
   1  -4   3    0.76    0.54
  -1   4  -3    0.77    0.64
  -1  -4  -3    0.54    0.60
   1  -4   3    0.15    0.22
   1   4   3    0.20    0.62
  -1   4  -4  293.69   10.74
   1  -4   4  267.28    6.79
   1  -4   4  282.52   10.77
  -1  -4  -4  283.89    9.41
   1  -4   4  280.03    8.85
  -1   4  -4  289.59   10.78
   1  -4   4  285.76    9.84
  -1   4  -4  269.00    9.28
   1  -4   4  308.46   11.08
   1   4   4  265.35    8.97
   1   4   4  263.78   10.13
  -1  -4  -4  281.91   10.37
   1  -4   5   10.48    1.76
  -1  -4  -5    8.06    1.65
   1  -4   5    8.69    1.85
  -1   4  -5   11.86    2.00
   1  -4   5    8.72    1.17
  -1  -4  -5   11.19    0.88
   1  -4   5    8.18    1.83
   1  -4   5   10.26    2.21
   1   4   5   11.20    2.06
  -1   4  -5    8.70    1.95
  -1  -4  -5   11.77    2.18
  -1   4  -5   10.91    1.59
   1   4   6  356.57    8.09
  -1  -4  -6  401.26    7.65
  -1   4  -6  408.84   14.47
   1  -4   6  381.50   12.92
   1  -4   6  409.91   10.19
  -1   4  -6  383.63   10.56
   1  -4   6  383.61   11.68
  -1  -4  -6  402.76   12.52
   1   4   6  372.19   13.10
   1  -4   6  385.47   13.33
   1  -4   7  236.07   10.25
   1  -4   7  241.79    9.39
  -1   4  -7  258.16   11.90
   1   4   7  250.55   10.79
  -1   4  -7  244.37    8.49
   1  -4   7  236.09   10.50
   1   4   7  225.86    6.58
  -1  -4  -7  256.31   10.22
  -1   4  -8    1.67    1.35
  -1   4  -8    7.54    1.48
   1   4   8    3.16    0.83
   1  -4   8    5.45    1.54
   1   4   8    5.57    1.72
   1  -4   8    3.02    1.42
   1  -4   8    3.26    0.87
   1   4   9    1.44    0.67
   1  -4   9    1.57    1.23
   1   4   9    0.87    0.89
   1  -4   9    1.07    0.82
   1  -4   9    1.60    1.16
  -1   4  -9    0.62    1.29
  -1   4  -9    0.83    0.75
   1   4  10  298.27    9.46
  -1   4 -10  297.30   11.15
  -1   4 -10  300.47   15.09
   1  -4  10  315.92   12.06
   1   4  10  336.04   13.72
   1  -4  10  292.84   13.13
   1  -4  11    0.35    0.95
   1   4  11    0.48    1.19
  -1   4 -11    2.27    1.31
   1  -4  11    0.96    1.35
   1   4  11    1.11    0.65
  -1   4 -11    4.85    2.46
  -1   4 -12  294.61   12.12
   1   4  12  308.37   10.62
   1  -4  12  302.11   14.40
   1  -4  12  303.06   12.59
   1   4  12  314.68   14.20
  -1   4 -12  301.17   16.18
   1   4  13    4.48    1.93
  -1   4 -13    5.34    2.48
   1  -4  13    7.24    2.60
   1  -4  13    4.48    1.58
   1   4  13    4.70    1.43
   1  -4  13    3.22    1.52
  -1   4 -14   -0.21    1.55
   1  -4  14    1.10    1.12
  -1  -4 -14    1.15    2.00
   1   4  14    0.27    0.99
   1   4  14    3.07    2.06
   1  -4  14   -0.35    1.20
   1  -4  14    3.34    2.40
   1  -4  15   -0.38    1.19
   1   4  15    0.60    0.80
   1   4  15    0.82    1.42
  -1   4 -15    1.12    2.44
   1  -4  15    2.14    1.38
  -1  -4 -15    6.46    3.43
   1  -4  15    1.03    1.63
   1   4  16   64.78    5.69
  -1  -4 -16   54.08    8.34
   1  -4  16   55.68    5.83
  -1   4 -16   66.53    8.89
   1  -4  16   75.64    6.25
   1  -4  16   84.89    8.72
   1   4  16   77.15    7.77
  -1   4 -17    7.67    3.78
  -1  -4 -17    3.04    2.56
   1   4  17    6.51    2.19
   1   4  17    6.47    2.03
   1  -4  17    8.27    3.23
   1  -4  18   21.35    5.14
   1   4  18   20.81    4.50
  -1   4 -18   28.12    6.19
  -1  -4 -18   24.92    6.13
  -1  -4 -19    5.88    4.02
   1  -4  19    4.05    2.57
  -1   4 -19   -0.46    2.59
   1   4  19    6.86    2.84
  -1   4 -20   19.27    5.69
   1   4  20   17.85    4.36
   1  -4  20   17.29    5.09
  -1  -4 -20   27.50    6.83
   1  -4  21    4.99    3.02
  -1  -4 -21    0.41    2.42
   1   4  21   -1.85    2.05
   1   4  22    2.45    2.20
  -1  -4 -22   -0.52    3.08
   1  -4  22    0.30    2.28
  -1   5  23   10.14    3.67
   1  -5 -23    8.52    4.37
  -1  -5  22   13.59    4.53
   1  -5 -22    0.92    2.41
  -1   5  22    6.00    3.11
   1   5 -22   11.76    4.63
   1   5 -21    0.97    2.61
   1  -5 -21    5.02    2.81
  -1  -5  21    0.72    2.12
  -1   5  21    5.39    3.11
   1  -5 -20    0.99    2.41
  -1   5  20    0.16    1.77
   1   5 -20    0.88    1.97
  -1  -5  20   -3.94    3.41
   1   5 -19   40.59    7.59
   1  -5 -19   36.45    7.26
  -1   5  19   37.47    6.08
  -1  -5  19   28.77    5.38
  -1  -5  19   30.55    5.74
  -1  -5  18    7.02    2.41
   1  -5 -18    7.51    3.69
  -1  -5  18    6.28    2.74
  -1   5  18    6.61    2.95
   1   5 -18    2.33    2.00
   1   5 -17   87.59   10.25
  -1  -5  17  105.80   10.09
  -1   5  17  110.19    9.98
   1  -5 -17   94.67   10.58
  -1  -5  17  100.51    9.27
  -1   5  16    0.06    0.66
  -1  -5  16   -1.04    2.05
  -1  -5  16    0.73    1.59
  -1   5  16    0.96    2.02
   1  -5 -16    2.68    2.20
   1   5 -16   -4.87    2.83
   1  -5 -15   -0.19    1.55
  -1  -5  15    4.48    1.98
  -1   5  15    1.65    0.92
  -1   5  15    4.37    2.20
  -1  -5  15    3.42    1.91
   1   5 -14    6.09    2.62
  -1  -5  14    9.36    3.28
  -1   5  14    6.70    2.88
  -1  -5  14   11.22    2.90
  -1   5  14    8.01    1.47
   1  -5 -14    8.18    3.02
   1   5 -13   13.13    3.46
  -1  -5  13   12.75    2.49
  -1  -5  13   11.37    2.87
  -1   5  13   12.33    1.86
  -1  -5  13   13.12    3.19
  -1   5  13   17.98    3.75
   1  -5 -13   15.97    3.87
   1   5 -12   32.22    5.12
  -1   5  12   31.56    4.61
  -1  -5  12   29.02    3.62
  -1  -5  12   39.94    4.93
  -1   5  12   30.36    2.72
  -1  -5  12   36.17    5.43
  -1  -5  11   36.19    3.90
   1   5 -11   38.30    5.45
  -1   5  11   41.82    2.99
  -1  -5  11   51.05    5.39
  -1   5  11   45.02    5.36
  -1  -5  11   41.22    5.46
  -1   5  10   14.25    1.62
  -1  -5  10   10.09    2.55
  -1  -5  10    9.60    2.52
  -1   5  10   11.66    2.77
  -1  -5  10    9.80    2.01
   1   5 -10    8.95    2.43
   1   5  -9  857.75   25.46
  -1  -5   9  797.20   19.96
  -1  -5   9  866.77   25.41
  -1   5   9  860.91   15.14
  -1   5   9  853.75   23.31
  -1  -5   9  830.97   22.11
   1   5  -8  209.39   11.37
  -1  -5   8  196.39   10.96
  -1  -5   8  218.83   10.01
  -1  -5   8  214.46   10.67
  -1   5   8  197.84   10.26
  -1  -5   7 1666.86   33.77
   1  -5  -7 1623.21   26.89
  -1  -5   7 1535.07   31.16
   1   5  -7 1561.94   34.64
  -1  -5   7 1585.55   35.11
  -1   5   7 1557.87   32.54
   1   5  -6  145.55    8.86
  -1  -5   6  144.53    8.76
   1   5  -6  138.93    7.81
  -1   5   6  139.49    4.26
  -1  -5   6  169.91    7.89
   1  -5  -6  141.90    5.25
  -1  -5   6  158.57    8.32
  -1   5   6  147.11    8.05
   1   5  -5   60.25    5.19
  -1  -5   5   56.01    4.75
  -1   5   5   55.71    4.61
  -1  -5   5   60.65    5.40
  -1  -5   5   55.92    4.34
  -1   5   5   52.06    2.24
   1   5  -5   58.53    4.85
   1  -5  -5   52.29    2.67
   1   5  -4   46.04    4.20
   1   5  -4   51.81    4.64
   1  -5  -4   43.04    2.02
  -1  -5   4   49.23    4.25
   1   5  -4   50.83    4.25
  -1  -5   4   45.08    4.53
  -1   5   4   47.20    4.09
   1  -5  -4   50.62    4.45
  -1   5   4   42.80    2.02
  -1   5   3  534.72    9.91
  -1  -5   3  544.35   14.86
   1   5  -3  535.55   14.19
   1   5  -3  499.60   15.23
   1   5  -3  514.10   15.19
   1   5  -3  530.11   15.02
   1  -5  -3  516.71   14.85
  -1  -5   3  518.99   15.66
  -1   5   3  509.85   14.19
  -1  -5   3  506.09   15.56
  -1  -5   2  175.19    7.75
   1  -5  -2  167.05    5.62
  -1  -5   2  168.41    8.31
   1   5  -2  176.52    8.20
   1  -5  -2  162.55    7.33
   1   5  -2  191.06    8.43
  -1   5   2  169.18    7.29
   1  -5  -2  165.85    6.88
  -1   5   2  178.81    5.16
  -1  -5   2  178.50    8.56
   1   5  -2  181.48    7.24
   1  -5  -1  950.81   19.71
  -1  -5   1  964.41   19.23
  -1  -5   1  994.94   20.95
   1  -5  -1  934.58   19.76
   1  -5  -1  960.72   21.39
   1   5  -1  965.11   21.82
  -1  -5   1  974.40   22.16
  -1   5   1  986.12   19.75
   1  -5  -1  956.66   17.64
   1   5  -1  978.17   21.38
  -1  -5   1  945.20   22.04
  -1   5   1  960.25   16.64
   1   5  -1  954.34   19.24
  -1   5   0  413.95    9.90
  -1   5   0  413.79   11.42
   1  -5   0  406.37   11.89
   1  -5   0  404.25   12.92
  -1  -5   0  425.12   13.15
  -1  -5   0  422.79   13.33
   1  -5   0  421.03   10.75
   1   5   0  423.74   13.21
   1  -5   0  404.56   11.06
   1   5   0  436.11   11.08
  -1  -5   0  436.03   12.60
  -1   5   0  416.57   11.05
  -1  -5   0  423.91   10.83
  -1  -5  -1  371.88    9.86
  -1  -5  -1  382.38   12.36
   1  -5   1  397.95   12.71
  -1  -5  -1  397.32   12.04
   1  -5   1  386.29   10.15
   1   5   1  366.28   12.45
   1  -5   1  401.32   10.97
  -1   5  -1  414.94   13.03
   1   5   1  383.91   11.19
  -1   5  -1  375.33   10.21
  -1   5  -1  390.14   11.52
   1  -5   1  382.10   11.72
  -1   5  -1  379.55    9.96
  -1   5  -2    7.20    1.31
   1  -5   2    5.20    1.33
  -1   5  -2    7.42    1.65
   1  -5   2    7.90    1.72
   1   5   2    7.12    1.45
  -1   5  -2    6.36    1.27
   1   5   2    8.37    1.84
  -1  -5  -2    8.42    1.68
   1  -5   2    7.90    1.63
   1  -5   2    7.13    1.20
  -1  -5  -2    5.20    1.04
  -1   5  -2    8.71    1.80
   1  -5   2    9.20    1.90
  -1   5  -3  228.84    8.37
   1  -5   3  221.84    9.95
   1  -5   3  234.52    8.87
  -1   5  -3  234.74    9.93
   1  -5   3  233.56    6.82
  -1   5  -3  226.63    7.61
  -1   5  -3  234.21    9.67
   1  -5   3  231.44    8.64
   1  -5   3  245.05    9.93
  -1  -5  -3  227.26    8.52
   1   5   3  228.36    8.34
   1   5   3  225.64    9.65
   1  -5   3  227.24    9.94
   1   5   4   49.91    3.80
  -1   5  -4   44.01    3.24
   1  -5   4   49.51    4.56
   1  -5   4   39.78    4.13
  -1   5  -4   54.24    4.73
   1  -5   4   48.57    2.86
   1  -5   4   51.17    4.23
   1   5   4   48.68    4.46
  -1   5  -4   49.78    3.93
   1  -5   4   46.63    3.77
   1  -5   4   42.48    4.38
  -1  -5  -4   42.82    3.70
  -1  -5  -5  402.69   12.45
   1  -5   5  426.51   12.76
  -1   5  -5  421.62   14.67
   1  -5   5  427.41   13.49
   1   5   5  411.34   14.02
   1  -5   5  403.33    9.75
  -1   5  -6   21.11    3.50
   1   5   6   17.45    2.87
   1  -5   6   24.67    3.26
  -1  -5  -6   23.11    2.90
   1  -5   6   25.19    2.28
   1  -5   6   19.04    2.63
  -1   5  -7  587.02   19.18
   1   5   7  583.44   18.13
  -1   5  -7  588.07   14.93
   1  -5   7  586.92   13.85
  -1  -5  -7  572.07   16.53
   1  -5   7  551.30   17.23
   1  -5   7  587.08   16.66
   1   5   8    1.96    1.42
   1   5   8    0.89    0.39
  -1   5  -8   -0.36    1.46
   1  -5   8    1.10    0.76
   1  -5   8    1.70    1.16
   1  -5   8    0.84    0.76
  -1   5  -8    1.03    0.73
   1   5   9  153.04    5.54
  -1   5  -9  166.45    7.88
   1  -5   9  159.12    9.51
   1  -5   9  178.99    8.20
  -1   5  -9  154.51   10.50
   1  -5   9  162.71    8.74
   1   5   9  182.15   10.15
   1   5  10   48.41    3.35
  -1   5 -10   57.41    4.73
  -1   5 -10   55.17    6.50
   1  -5  10   52.56    5.13
   1   5  10   62.69    6.12
   1  -5  10   54.86    5.71
   1  -5  11   -0.37    1.02
   1   5  11    1.51    1.01
   1   5  11    0.20    0.71
  -1   5 -11   -0.06    1.53
   1  -5  11    1.22    1.84
  -1   5 -11    0.18    0.73
   1   5  12   46.24    5.60
   1  -5  12   45.69    5.70
  -1   5 -12   33.71    5.52
   1   5  12   36.38    3.25
   1  -5  12   39.56    4.64
  -1   5 -13  128.02   11.01
   1   5  13  138.59    9.95
   1  -5  13  136.81   10.12
   1  -5  13  124.98    8.45
   1   5  13  123.34    6.49
   1   5  14   83.20    5.52
  -1   5 -14   81.83    9.28
   1  -5  14   90.34    7.38
   1   5  14  101.42    8.66
   1  -5  14   91.88    8.78
  -1   5 -15   82.44    9.76
   1  -5  15   88.52    7.43
   1  -5  15   97.98    9.28
   1   5  15   76.94    5.59
   1   5  15  100.26    8.91
   1  -5  15   82.62    6.19
  -1  -5 -15   96.35   10.54
   1   5  16    9.24    3.25
  -1   5 -16    4.22    2.98
   1  -5  16    9.56    3.10
  -1  -5 -16   11.01    3.46
  -1   5 -17    0.30    2.01
  -1  -5 -17   -0.68    2.48
   1   5  17    0.32    1.81
   1  -5  17    2.24    2.28
   1  -5  18    0.72    1.67
  -1  -5 -18   -1.05    2.35
   1   5  18    0.87    1.64
  -1   5 -18   -0.54    2.04
  -1  -5 -19    0.10    2.74
   1  -5  19    0.40    2.54
  -1   5 -19    1.86    2.66
   1   5  19   -1.29    2.22
   1  -5  20    7.11    3.89
  -1   5 -20    0.06    2.03
  -1  -5 -20    5.11    3.73
   1   5  20    3.57    2.84
   1   5  21    5.96    2.84
  -1  -5 -21    5.09    2.60
   1  -5  21    3.02    2.99
  -1   5 -21    2.03    2.52
  -1  -5 -22   -5.25    3.87
   1  -5  22   -2.45    2.11
   1   5  22    1.31    1.93
   1   5  23   17.34    5.12
   1  -6 -23   -4.47    3.98
  -1   6  22   -0.80    2.33
  -1  -6  22    2.59    2.69
   1  -6 -22   -0.38    2.85
  -1   6  21   40.67    6.97
  -1  -6  21   47.91    7.57
   1  -6 -21   35.15    7.49
   1   6 -21   52.05    9.28
  -1  -6  20    9.80    3.67
   1  -6 -20   12.23    4.51
  -1   6  20   13.74    3.85
   1   6 -20    4.67    2.42
  -1  -6  19    9.63    3.46
   1  -6 -19    5.46    3.02
  -1   6  19    0.25    1.93
   1   6 -19    6.20    3.27
  -1  -6  18    7.45    3.14
   1   6 -18   -4.87    3.33
   1  -6 -18    2.73    2.52
  -1  -6  18   -5.51    3.68
  -1   6  18   -0.35    1.64
   1   6 -17   -0.45    2.46
   1  -6 -17    0.77    2.26
  -1   6  17   -0.16    1.57
  -1  -6  17   -1.55    1.90
  -1  -6  17    1.83    2.13
  -1  -6  16    5.20    2.88
  -1   6  16    8.64    3.00
  -1  -6  16    9.05    2.73
   1   6 -16   11.25    3.82
   1  -6 -16    9.51    3.09
  -1  -6  15    8.20    2.29
   1   6 -15   11.56    3.87
  -1  -6  15   10.22    3.57
  -1   6  15   12.43    3.44
   1  -6 -15    9.47    3.34
   1   6 -14   -0.07    2.47
  -1  -6  14    3.61    1.81
  -1  -6  14    2.81    1.87
  -1   6  14    6.13    2.56
  -1   6  14    4.18    1.16
   1   6 -13   24.45    4.84
  -1  -6  13   15.99    3.94
  -1   6  13   19.99    2.17
  -1   6  13   19.51    3.77
  -1  -6  13   12.44    2.90
  -1  -6  12    1.69    1.63
  -1   6  12    0.56    1.33
  -1  -6  12    2.05    1.80
   1   6 -12   -0.38    1.84
  -1   6  12    0.39    0.64
   1   6 -11   92.64    8.77
  -1  -6  11   85.41    8.23
  -1   6  11   96.50    3.99
  -1   6  11   90.95    7.78
  -1  -6  11   86.76    7.26
   1  -6 -10    9.39    1.97
   1   6 -10    4.41    1.81
  -1  -6  10    5.30    2.21
  -1   6  10    6.85    0.91
  -1   6  10    4.99    1.98
  -1  -6  10    8.09    2.53
  -1   6   9  109.02    7.99
   1  -6  -9   96.10    5.65
  -1  -6   9   90.31    7.95
  -1   6   9   95.27    3.20
   1   6  -9   91.46    8.19
  -1  -6   9  101.31    7.20
  -1  -6   8  631.78   18.42
  -1  -6   8  677.98   22.12
  -1   6   8  650.50   19.75
   1   6  -8  614.86   20.99
  -1   6   8  637.90    9.98
   1  -6  -8  638.63   14.87
   1   6  -7   30.03    4.26
  -1  -6   7   29.48    4.34
  -1  -6   7   32.76    4.04
  -1   6   7   34.31    4.17
  -1  -6   7   33.49    3.85
   1  -6  -7   26.12    2.45
  -1  -6   6  107.68    7.05
  -1  -6   6  110.68    8.04
   1  -6  -6  100.49    4.33
  -1  -6   6  106.90    6.47
   1   6  -6   88.24    7.17
  -1   6   6  107.72    7.23
  -1   6   5 1210.57   16.86
   1  -6  -5 1131.07   18.78
  -1  -6   5 1195.26   24.60
  -1  -6   5 1167.32   28.43
   1   6  -5 1206.91   28.47
  -1  -6   5 1213.66   26.63
  -1   6   5 1169.04   26.46
  -1  -6   4   50.41    5.01
  -1   6   4   51.34    4.59
   1   6  -4   53.74    5.00
  -1  -6   4   50.06    4.49
   1   6  -4   49.44    4.98
  -1  -6   4   57.45    4.27
  -1   6   4   50.78    2.16
  -1   6   3  235.61    5.87
  -1  -6   3  252.80    8.74
   1   6  -3  246.34    9.70
  -1  -6   3  256.65   10.16
   1  -6  -3  232.99    6.89
  -1  -6   3  251.66   11.20
   1   6  -3  237.85   10.58
  -1   6   3  242.46    9.84
   1  -6  -3  236.95    9.35
   1   6  -3  232.49   10.44
   1  -6  -2    8.11    1.26
  -1   6   2    7.88    1.10
  -1   6   2    7.56    1.64
  -1  -6   2    7.99    1.70
  -1  -6   2   10.73    1.76
  -1   6   2    7.05    0.85
   1  -6  -2    9.47    1.92
   1   6  -2    9.69    2.12
   1   6  -2    8.06    1.96
  -1  -6   2    6.10    1.78
   1   6  -2    7.64    1.66
   1  -6  -2    7.71    1.68
   1   6  -1   69.11    4.60
  -1  -6   1   70.76    3.89
   1  -6  -1   66.68    5.20
   1  -6  -1   67.16    4.85
  -1  -6   1   70.42    4.63
   1  -6  -1   65.27    3.82
  -1   6   1   66.26    4.60
  -1  -6   1   67.78    4.93
  -1   6   1   64.13    3.42
   1   6  -1   67.21    5.37
   1  -6  -1   64.49    4.64
  -1  -6   1   69.16    5.56
   1   6  -1   78.09    5.57
   1  -6   0  329.60   11.48
  -1  -6   0  333.87   12.70
   1   6   0  314.68   12.22
   1   6   0  351.18   10.69
  -1   6   0  334.35   11.01
   1  -6   0  349.90   10.08
  -1   6   0  320.65    9.07
   1  -6   0  344.89   10.78
  -1  -6   0  353.92   11.83
  -1  -6   0  321.47   10.17
  -1  -6   0  344.08    8.60
   1  -6   0  343.46   12.42
  -1   6   0  344.40   10.83
   1  -6   1 1205.36   22.93
   1  -6   1 1247.28   23.60
  -1   6  -1 1148.94   21.99
   1   6   1 1128.94   26.50
  -1   6  -1 1190.70   23.33
  -1  -6  -1 1218.93   19.38
   1  -6   1 1190.89   26.71
  -1  -6  -1 1158.85   22.55
  -1   6  -1 1222.80   24.97
   1  -6   1 1192.83   25.48
   1   6   1 1193.59   23.85
   1  -6   2   40.61    3.65
  -1  -6  -2   43.58    2.16
   1   6   2   39.06    3.46
  -1  -6  -2   38.05    3.16
  -1   6  -2   40.66    3.37
  -1   6  -2   44.53    4.11
   1  -6   2   39.23    3.11
   1  -6   2   43.75    4.22
   1  -6   2   38.59    4.20
   1   6   2   42.07    4.33
  -1   6  -2   42.03    3.49
   1   6   3  215.56    8.54
  -1  -6  -3  209.47    8.61
  -1  -6  -3  213.81    7.89
   1  -6   3  250.16    9.87
   1  -6   3  235.55   10.75
   1  -6   3  232.74    7.58
  -1  -6  -3  236.03    4.71
   1   6   3  205.77   10.01
   1  -6   3  217.16   10.05
  -1   6  -3  216.79    8.24
  -1   6  -3  222.64    8.63
  -1   6  -3  225.62    9.91
   1  -6   3  224.70    9.22
   1  -6   4   67.45    5.00
   1  -6   4   65.89    5.83
  -1   6  -4   69.79    5.79
   1  -6   4   76.50    5.42
   1   6   4   67.64    5.65
  -1  -6  -4   62.65    4.63
  -1   6  -4   66.09    4.47
   1  -6   4   70.41    3.86
   1   6   4   65.22    4.60
  -1   6  -5   23.85    3.59
  -1  -6  -5   19.22    2.63
   1  -6   5   28.23    2.41
   1  -6   5   27.10    3.33
   1   6   5   24.17    3.40
   1   6   5   22.80    2.70
   1  -6   5   29.33    3.50
   1  -6   6    9.38    2.12
   1   6   6    5.96    1.91
   1  -6   6   10.02    1.51
   1  -6   6   13.31    2.59
  -1   6  -6    8.88    2.34
  -1  -6  -6   10.51    2.02
   1   6   7   36.26    4.43
   1  -6   7   37.39    4.32
   1  -6   7   34.92    4.08
  -1   6  -7   38.39    4.83
   1  -6   7   34.57    2.97
  -1  -6  -7   38.87    4.07
   1  -6   8   70.62    4.52
   1  -6   8   78.18    6.53
  -1   6  -8   61.48    6.40
   1  -6   8   68.87    5.86
  -1   6  -8   66.92    5.09
   1   6   8   66.69    6.15
  -1   6  -9   95.88    8.31
   1  -6   9   99.41    7.28
   1  -6   9   89.09    5.51
   1   6   9   97.91    7.72
  -1   6  -9   92.29    6.08
   1  -6   9   95.39    7.47
   1  -6  10  104.33    8.19
   1   6  10  121.25    8.86
   1  -6  10  103.63    6.43
  -1   6 -10  118.29    9.56
   1  -6  10  110.31    7.84
   1   6  10   87.17    3.82
   1  -6  11  184.47   11.24
   1   6  11  189.67   11.38
   1  -6  11  196.59   10.73
  -1   6 -11  177.06   12.45
   1  -6  11  202.86    9.79
   1   6  11  162.85    5.93
   1   6  12    0.83    1.15
   1  -6  12    3.35    2.05
   1  -6  12   -1.99    1.59
  -1   6 -12    2.27    2.30
   1   6  12   -0.01    0.54
   1   6  13    7.01    2.62
   1   6  13    2.70    0.90
   1  -6  13    4.02    1.83
   1  -6  13    2.14    1.86
  -1   6 -13    2.19    1.59
   1  -6  14   32.13    5.31
   1  -6  14   26.36    4.14
  -1   6 -14   31.63    5.86
   1   6  14   37.03    5.53
   1  -6  15    8.71    2.48
  -1   6 -15    7.05    3.18
   1  -6  15   10.53    3.23
   1   6  15    7.21    2.81
  -1  -6 -16   53.97    8.41
   1   6  16   55.85    7.13
  -1   6 -16   57.80    8.55
   1  -6  16   59.06    7.66
  -1   6 -17   46.88    7.84
   1  -6  17   53.35    7.53
   1   6  17   68.14    8.01
  -1  -6 -17   53.02    8.70
  -1  -6 -18    5.38    3.00
   1   6  18    7.68    2.85
  -1   6 -18    1.61    2.16
   1  -6  18   10.79    4.12
   1  -6  19   18.84    5.08
  -1  -6 -19   27.60    6.86
   1   6  19   15.59    4.30
  -1   6 -19   18.96    5.83
   1   6  20    1.97    2.20
  -1   6 -20    2.35    2.24
   1  -6  20    2.34    2.64
  -1  -6 -20    0.67    2.23
  -1   6 -21    0.45    2.37
   1  -6  21   -2.88    2.59
   1   6  21    1.80    2.39
   1   6  22    5.46    3.52
   1  -7 -23    3.28    3.74
   1  -7 -22   32.50    8.09
  -1   7  21   -0.57    2.64
   1   7 -21   -2.10    3.18
   1  -7 -21   -2.48    2.83
  -1  -7  21    3.91    2.58
  -1  -7  20   -1.65    2.73
   1  -7 -20   -0.96    2.05
  -1   7  20    2.80    2.59
   1   7 -20    5.27    3.41
  -1   7  19    3.90    2.51
  -1  -7  19    9.55    3.73
   1  -7 -19   12.28    4.19
   1   7 -19    9.31    4.38
   1   7 -18   34.05    7.01
  -1  -7  18   29.66    5.58
  -1   7  18   33.77    6.14
   1  -7 -18   24.93    5.93
   1   7 -17   -1.04    2.48
   1  -7 -17   -1.59    2.49
  -1   7  17    1.04    1.85
  -1  -7  17   -1.81    2.16
  -1  -7  17   -1.07    1.51
   1   7 -16   35.48    6.69
  -1   7  16   46.07    6.60
  -1  -7  16   43.19    6.30
  -1  -7  16   29.69    5.40
   1  -7 -16   35.56    6.36
  -1   7  15    2.23    2.18
  -1  -7  15    0.89    1.59
  -1  -7  15   -3.62    2.64
   1   7 -15   -6.82    3.24
  -1  -7  14   37.49    5.33
  -1   7  14   41.84    5.99
  -1  -7  14   35.51    5.97
   1   7 -14   38.84    6.40
   1   7 -13   -1.13    2.94
  -1  -7  13   -1.20    1.86
  -1  -7  13   -2.23    2.11
  -1   7  13    1.84    1.88
  -1  -7  12   43.23    6.27
  -1  -7  12   58.72    6.26
  -1   7  12   56.43    2.79
   1   7 -12   58.13    7.28
  -1   7  12   52.55    6.31
   1  -7 -11   19.65    2.93
  -1  -7  11   24.03    4.46
  -1   7  11   20.24    1.39
  -1   7  11   20.35    3.85
   1   7 -11   23.04    4.66
  -1  -7  11   21.00    3.60
   1  -7 -10   23.41    2.98
  -1  -7  10   26.59    3.89
  -1  -7  10   25.02    4.57
   1   7 -10   21.53    4.27
  -1   7  10   25.04    4.23
  -1  -7   9    3.85    1.64
  -1   7   9    1.01    1.50
  -1  -7   9    1.41    1.78
   1   7  -9    0.72    1.24
   1  -7  -9    1.33    0.79
  -1   7   8  558.71   19.08
   1  -7  -8  532.32   13.51
   1   7  -8  506.30   19.86
  -1  -7   8  559.23   17.47
  -1  -7   8  571.35   21.13
   1  -7  -7    6.96    1.28
  -1  -7   7    6.37    2.50
  -1  -7   7    5.22    1.96
  -1   7   7    6.92    2.25
   1   7  -7    6.43    2.41
  -1  -7   6  621.84   17.51
  -1   7   6  645.61   19.63
   1   7  -6  640.32   20.75
   1  -7  -6  602.62   12.53
  -1  -7   6  618.14   21.04
  -1  -7   5   88.36    7.34
   1   7  -5   92.09    7.23
  -1   7   5   83.25    6.42
  -1  -7   5   83.66    5.64
  -1   7   5   90.06    2.55
  -1   7   4   78.24    2.88
  -1  -7   4   81.72    5.21
   1  -7  -4   75.72    5.63
  -1  -7   4   71.27    6.39
  -1   7   4   79.02    6.07
   1   7  -4   72.79    6.21
   1   7  -4   79.12    6.50
  -1  -7   3  222.70    8.41
   1  -7  -3  197.64    9.21
  -1   7   3  216.22    5.88
   1   7  -3  198.71   10.14
  -1  -7   3  205.70   10.77
   1  -7  -3  208.98    6.79
   1   7  -3  203.97   10.52
  -1   7   3  210.75    4.97
  -1   7   3  219.11    9.91
   1   7  -2  876.13   23.09
  -1  -7   2  886.41   23.83
   1  -7  -2  854.10   22.14
   1   7  -2  876.97   20.94
   1  -7  -2  842.15   17.08
   1   7  -2  907.91   22.94
  -1   7   2  822.78   14.79
  -1   7   2  869.19   21.11
   1  -7  -2  853.24   21.40
  -1   7   2  885.98   15.84
  -1  -7   2  893.93   18.34
  -1   7   1  156.30    5.83
   1   7  -1  164.90    8.83
   1  -7  -1  157.66    8.69
   1   7  -1  159.93    7.79
   1   7  -1  162.81    9.14
  -1  -7   1  152.91    7.61
  -1   7   1  151.92    7.80
  -1  -7   1  163.99    9.33
   1  -7  -1  152.53    6.41
   1  -7  -1  151.34    8.22
  -1  -7   1  161.09    6.28
  -1  -7   0  705.58   14.20
   1  -7   0  704.15   16.24
   1   7   0  681.85   20.22
   1  -7   0  689.68   17.55
   1  -7   0  706.07   20.04
  -1  -7   0  668.29   17.05
  -1   7   0  700.83   15.19
   1  -7   0  670.79   18.87
  -1   7   0  682.28   17.73
  -1   7   0  720.85   18.31
   1   7   0  681.64   17.60
  -1  -7   0  689.49   20.59
  -1   7  -1  280.38   10.55
  -1  -7  -1  275.98    9.90
   1   7   1  291.51   10.52
   1  -7   1  303.50   10.32
   1   7   1  279.07   12.24
  -1   7  -1  295.78    9.48
   1  -7   1  293.74   10.29
   1  -7   1  298.13   12.33
  -1  -7  -1  291.39    7.58
  -1   7  -1  284.11   11.16
   1  -7   2   23.32    3.54
  -1   7  -2   30.19    3.65
   1  -7   2   28.02    3.21
   1   7   2   26.99    3.81
   1  -7   2   29.91    2.94
  -1   7  -2   25.67    2.84
  -1   7  -2   26.58    3.03
  -1  -7  -2   28.17    2.98
  -1  -7  -2   31.28    1.98
   1   7   2   28.55    3.11
   1   7   3  208.86    8.71
   1  -7   3  239.88    9.88
  -1  -7  -3  227.51    5.05
   1  -7   3  231.24    8.33
  -1   7  -3  212.00   10.27
   1   7   3  216.25   10.84
   1  -7   3  230.11   11.35
  -1   7  -3  217.45    9.06
  -1  -7  -3  204.11    8.36
   1  -7   3  213.23    9.98
   1  -7   4    3.57    1.02
   1  -7   4    3.57    1.40
   1  -7   4    2.06    1.15
   1   7   4    4.45    1.23
  -1   7  -4    2.06    0.89
   1  -7   4    4.88    1.83
   1   7   4    4.44    1.96
  -1   7  -4    5.15    1.88
  -1  -7  -4    2.73    0.99
   1   7   5   81.00    5.31
   1  -7   5   71.74    5.73
  -1  -7  -5   76.78    5.50
   1   7   5   73.79    6.46
   1  -7   5   75.23    5.97
   1  -7   5   74.91    4.40
  -1   7  -5   68.97    6.22
   1   7   6  435.60   16.66
  -1  -7  -6  421.01   14.03
  -1   7  -6  421.48   16.73
   1  -7   6  456.77   15.70
   1  -7   6  425.52   11.40
   1  -7   6  418.27   15.19
   1  -7   7   11.53    2.62
   1  -7   7   11.77    1.75
   1  -7   7   15.76    3.05
  -1   7  -7   16.25    3.53
   1   7   7    8.69    2.43
  -1  -7  -7    7.94    1.90
  -1   7  -8  612.77   21.84
   1   7   8  628.35   21.05
   1  -7   8  592.41   14.95
   1  -7   8  640.58   20.29
   1  -7   8  638.16   20.11
   1  -7   9   23.87    3.85
   1  -7   9   24.97    2.84
  -1   7  -9   21.23    4.13
   1   7   9   30.29    4.58
   1  -7   9   28.93    4.32
   1  -7  10   51.70    5.69
  -1   7 -10   41.63    5.73
   1   7  10   48.67    5.87
   1  -7  10   43.12    3.93
   1  -7  10   42.51    5.44
  -1   7 -11   -0.01    1.66
   1  -7  11    3.61    2.22
   1   7  11   -0.64    1.36
   1  -7  11    0.48    1.15
  -1   7 -12   54.42    7.44
   1   7  12   54.31    6.51
   1  -7  12   53.43    6.02
   1  -7  12   54.67    6.83
  -1   7 -13   10.86    3.69
   1   7  13   14.06    3.83
   1  -7  13    8.53    2.62
   1  -7  13    8.55    3.00
   1  -7  14  148.76   11.52
   1   7  14  144.45   11.18
  -1   7 -14  148.33   12.68
   1  -7  14  134.85    9.81
   1   7  15   18.96    4.45
  -1   7 -15   16.40    4.60
   1  -7  15   21.09    4.61
   1   7  16   44.00    6.54
   1  -7  16   40.67    6.62
  -1   7 -16   37.15    6.76
   1   7  17    1.70    2.27
  -1   7 -17    0.37    2.40
   1  -7  17   -1.62    2.14
  -1  -7 -17   -0.07    2.44
  -1   7 -18    3.43    3.36
  -1  -7 -18    8.01    4.27
   1  -7  18   -0.10    1.91
   1   7  18   -0.63    1.73
  -1   7 -19    9.10    4.07
   1  -7  19   23.22    6.09
  -1  -7 -19   13.93    4.49
   1   7  19   19.49    5.06
  -1   7 -20   -3.26    3.18
   1  -7  20    1.73    2.64
   1   7  20   -3.06    2.48
  -1  -7 -20    1.88    2.79
  -1  -7 -21   -1.10    2.42
   1   7  21    3.65    2.59
   1  -8 -22    5.68    3.97
   1  -8 -21    5.75    3.86
  -1   8  21    3.45    2.73
   1  -8 -20    5.51    3.56
   1   8 -20    9.72    4.65
  -1   8  20    3.64    2.32
  -1  -8  20   15.20    4.83
  -1   8  19   15.59    4.57
  -1  -8  19   17.17    4.55
   1  -8 -19   11.15    4.69
   1   8 -19   26.08    6.43
   1   8 -18   19.73    5.33
   1  -8 -18   17.54    5.44
  -1   8  18   14.21    4.23
  -1  -8  18   20.87    4.86
  -1  -8  17   -1.14    1.67
  -1  -8  17   -0.07    2.30
   1   8 -17   -2.49    3.08
  -1   8  17    4.66    2.56
   1  -8 -17   -3.50    3.42
   1   8 -16    8.68    3.81
  -1  -8  16    7.51    3.32
  -1  -8  16    5.10    1.84
  -1   8  16    8.21    2.84
  -1  -8  15   -0.79    2.30
   1   8 -15   -1.36    2.51
  -1  -8  15   -0.55    1.61
  -1   8  15   -2.15    2.39
   1   8 -14    2.56    2.26
  -1   8  14    9.66    3.17
  -1  -8  14    5.60    2.47
  -1  -8  14   11.13    3.78
   1   8 -13   -1.93    1.97
  -1  -8  13   -0.38    1.86
  -1   8  13   -1.72    1.79
  -1  -8  13   -0.49    1.46
  -1  -8  12  149.10   11.87
  -1  -8  12  126.12    9.43
  -1   8  12  132.59   10.55
   1   8 -12  131.15   11.22
  -1  -8  11    0.60    1.29
  -1  -8  11   -0.56    1.69
   1  -8 -11    0.85    1.11
  -1   8  11   -1.23    1.84
   1   8 -11   -0.32    2.17
   1  -8 -10   63.60    4.88
  -1  -8  10   68.12    7.69
   1   8 -10   72.85    7.94
  -1  -8  10   71.94    6.62
  -1   8  10   69.88    7.08
  -1  -8   9   78.38    6.62
   1   8  -9   78.82    7.99
  -1  -8   9   71.92    7.79
  -1   8   9   76.10    7.18
   1  -8  -9   61.52    4.45
   1   8  -8   46.73    5.82
  -1  -8   8   40.81    5.72
  -1   8   8   50.50    5.71
   1  -8  -8   48.60    3.61
  -1  -8   8   53.22    5.23
  -1  -8   7    0.55    1.05
  -1   8   7    0.87    1.06
   1   8  -7    0.72    1.33
   1  -8  -7    0.14    0.43
  -1  -8   7   -0.66    1.48
  -1  -8   6   99.97    6.59
  -1   8   6  116.82    8.24
   1   8  -6  105.22    8.40
  -1  -8   6  103.70    8.58
  -1  -8   5   87.16    5.93
   1   8  -5   85.81    7.53
  -1   8   5   97.40    7.33
  -1  -8   5   91.51    7.88
   1   8  -5   92.19    7.78
  -1  -8   4  441.11   17.60
   1   8  -4  452.59   17.20
   1   8  -4  446.67   17.01
  -1  -8   4  446.45   13.74
  -1   8   4  438.43   15.89
  -1   8   3    8.27    2.04
   1   8  -3    5.84    1.81
   1   8  -3    7.42    2.12
  -1  -8   3   10.81    1.99
  -1  -8   3   10.46    2.72
   1  -8  -3   11.65    2.46
   1  -8  -3   11.93    1.67
  -1   8   3    9.05    1.04
  -1   8   3   12.98    1.54
   1   8  -2  701.70   20.75
  -1   8   2  693.69   14.16
   1  -8  -2  669.72   20.10
  -1  -8   2  709.16   22.22
  -1  -8   2  699.20   16.19
   1   8  -2  679.93   21.28
   1  -8  -2  674.93   15.34
  -1   8   2  638.20   13.17
  -1   8   2  705.01   19.64
  -1  -8   1    0.58    0.67
   1  -8  -1   -0.52    0.78
  -1   8   1    1.25    0.85
  -1   8   1   -0.59    0.82
  -1  -8   1    0.18    0.72
  -1  -8   1   -1.02    1.26
   1  -8  -1   -0.07    1.00
   1   8  -1   -0.11    1.48
  -1  -8   0   24.92    2.36
  -1   8   0   27.41    3.63
   1   8   0   21.77    3.01
   1  -8   0   27.82    3.03
   1   8   0   28.49    4.09
  -1  -8   0   30.66    4.32
  -1   8   0   29.99    3.59
  -1   8   0   31.33    2.89
  -1  -8   0   22.25    3.07
   1  -8   0   27.53    3.86
   1   8   1   66.58    6.21
   1   8   1   66.42    5.10
   1  -8   1   68.12    6.09
  -1  -8  -1   72.63    3.70
   1  -8   1   74.48    5.17
  -1   8  -1   70.92    4.67
  -1  -8  -1   60.98    4.81
  -1   8  -1   64.48    5.29
  -1   8  -1   72.26    5.79
  -1  -8  -2  662.10   12.49
  -1  -8  -2  625.33   16.84
  -1   8  -2  628.19   17.99
   1  -8   2  653.36   19.92
   1  -8   2  679.11   17.90
  -1   8  -2  653.18   19.33
   1   8   2  617.46   20.43
   1  -8   2  639.88   20.44
   1   8   2  613.60   16.94
   1  -8   2  650.26   16.89
   1  -8   3   41.29    4.31
  -1  -8  -3   32.08    3.43
   1   8   3   36.79    3.64
  -1   8  -3   29.86    3.60
   1  -8   3   34.80    4.67
  -1  -8  -3   34.53    1.99
  -1   8  -3   35.03    4.32
   1  -8   3   33.12    4.15
   1  -8   3   30.21    3.15
   1   8   3   39.00    4.79
   1  -8   4  459.74   16.37
   1  -8   4  454.55   17.44
   1   8   4  451.97   13.77
  -1  -8  -4  439.01   13.75
   1  -8   4  479.81   15.70
   1  -8   4  461.06   13.01
  -1   8  -4  471.78   17.02
  -1   8  -4  452.50   14.86
   1   8   4  460.98   17.48
   1  -8   5    1.92    0.84
  -1   8  -5    3.66    1.86
   1  -8   5    2.57    1.51
   1  -8   5    3.06    1.37
   1   8   5    0.68    0.67
   1   8   5    2.59    1.53
  -1   8  -5    2.38    1.20
  -1  -8  -6   20.95    3.05
  -1   8  -6   23.83    3.79
   1   8   6   25.38    4.12
   1  -8   6   21.37    3.36
   1  -8   6   17.21    3.32
   1  -8   6   21.77    2.51
  -1  -8  -7    7.09    1.89
  -1   8  -7    6.76    2.52
   1  -8   7    5.56    2.00
   1   8   7    5.94    1.82
   1  -8   7    9.14    2.74
   1  -8   7    6.43    1.42
   1   8   8   -0.65    1.44
   1  -8   8    0.87    1.18
   1  -8   8    0.98    1.25
   1  -8   8    0.39    0.66
  -1   8  -8   -0.47    1.40
   1  -8   9   49.40    5.74
   1   8   9   51.76    6.22
   1  -8   9   46.91    3.90
  -1   8  -9   50.37    6.37
   1  -8   9   44.41    5.50
   1   8  10    1.97    1.96
   1  -8  10    1.76    1.47
  -1   8 -10    1.87    2.05
   1  -8  10   -0.79    1.61
  -1   8 -11  131.68   11.04
   1  -8  11  127.41    9.97
   1  -8  11  130.67    9.73
   1   8  11  126.32   10.13
  -1   8 -12   83.94    9.15
   1  -8  12   78.80    8.09
   1   8  12   75.82    8.02
   1  -8  12   68.47    7.18
   1  -8  13    5.84    2.24
   1   8  13    8.39    3.03
   1  -8  13    8.94    3.15
  -1   8 -13    6.42    3.07
   1  -8  14   66.98    7.29
   1   8  14   86.44    8.95
  -1   8 -14   80.02    9.72
   1  -8  14   86.60    9.05
   1  -8  15   90.77    9.63
  -1   8 -15   90.52   10.49
   1   8  15   94.95    9.71
   1  -8  16   30.74    6.18
  -1   8 -16   27.33    6.02
   1   8  16   29.32    5.66
  -1   8 -17    5.49    3.32
   1  -8  17   16.32    4.68
   1   8  17   10.97    3.79
  -1   8 -18   33.40    7.05
  -1  -8 -18   26.34    6.56
   1  -8  18   24.98    6.20
   1   8  18   30.91    6.00
   1   8  19    2.50    2.59
   1  -8  19    7.43    3.88
  -1  -8 -19    3.93    3.94
  -1   8 -19   -1.48    2.60
   1  -8  20   -1.78    2.95
  -1  -8 -20    0.32    2.29
   1   8  20   -0.57    2.38
   1   8  21   -2.49    3.16
  -1  -8 -21   -1.82    2.47
   1  -9 -22   -0.85    2.68
   1  -9 -21    7.50    4.57
   1  -9 -20    6.07    4.33
  -1   9  20    1.53    2.20
  -1  -9  19   -1.92    2.59
   1   9 -19    0.35    2.68
  -1   9  19    2.82    3.13
   1  -9 -19    2.75    3.02
   1   9 -18    7.30    3.51
  -1   9  18   10.20    3.56
   1  -9 -18   13.43    4.90
  -1  -9  18   11.51    3.45
   1   9 -17    6.31    3.41
  -1  -9  17    1.28    2.44
  -1   9  17    2.48    1.92
  -1   9  16   -2.24    2.06
  -1  -9  16   -6.85    2.89
   1   9 -16   -1.78    3.14
  -1  -9  16   -1.15    2.71
  -1   9  15  105.84   10.41
  -1  -9  15   89.74   10.22
  -1  -9  15   76.49    8.26
   1   9 -15   98.31   11.09
  -1  -9  14   -1.74    2.38
  -1   9  14    2.27    2.31
  -1  -9  14   -0.79    1.93
   1   9 -14    2.79    2.76
  -1   9  13   57.52    7.49
  -1  -9  13   57.86    6.75
  -1  -9  13   61.37    8.17
   1   9 -13   66.87    8.87
   1   9 -12   -0.69    1.66
  -1   9  12    0.50    1.69
  -1  -9  12   -1.25    1.42
  -1  -9  12    1.27    1.49
  -1  -9  11   77.73    9.18
  -1   9  11   97.15    8.99
   1   9 -11   86.53    9.21
  -1  -9  11   93.76    7.96
  -1  -9  10   27.64    4.28
  -1   9  10   22.03    4.30
  -1  -9  10   24.87    4.96
   1   9 -10   26.63    5.19
   1   9  -9  227.91   14.06
  -1  -9   9  201.64   11.07
  -1  -9   9  197.31   13.61
  -1   9   9  220.74   12.96
   1  -9  -9  222.87    8.45
  -1  -9   8   37.78    4.51
   1   9  -8   36.94    5.58
  -1   9   8   42.85    5.56
  -1  -9   8   44.48    6.32
   1   9  -7  193.43   12.35
  -1   9   7  227.07   12.38
  -1  -9   7  193.61   10.01
  -1  -9   7  197.82   12.91
   1   9  -6    0.16    1.49
  -1   9   6   -0.25    1.30
  -1  -9   6    0.47    1.46
  -1  -9   6   -1.38    1.28
   1   9  -5    2.57    2.06
  -1  -9   5    4.14    2.26
   1   9  -5    5.23    2.15
  -1  -9   5    3.90    1.15
  -1   9   5    0.67    1.50
   1  -9  -4   94.34    7.33
   1   9  -4   92.44    7.78
  -1  -9   4   96.73    6.11
  -1   9   4   97.41    7.42
   1   9  -4   94.61    8.08
  -1  -9   4   85.04    8.07
  -1  -9   3   20.10    2.65
   1   9  -3   18.38    3.52
  -1   9   3   21.49    3.50
   1   9  -3   22.49    3.79
   1  -9  -3   20.21    2.30
  -1  -9   3   18.55    3.87
   1  -9  -3   26.08    3.82
  -1   9   3   18.32    1.63
   1  -9  -2   28.08    2.90
  -1   9   2   24.61    2.22
   1   9  -2   29.42    4.40
  -1  -9   2   22.95    4.05
  -1   9   2   31.97    4.18
   1   9  -2   23.61    3.96
  -1  -9   2   25.18    2.85
   1  -9  -2   28.39    4.02
  -1   9   1  456.75   16.09
  -1   9   1  405.85   11.08
  -1  -9   1  427.52   17.74
  -1  -9   1  415.67   14.88
  -1  -9   1  434.39   12.05
   1   9  -1  424.71   17.29
   1  -9  -1  429.36   16.51
   1  -9  -1  424.61   12.55
   1  -9   0   15.14    2.43
   1   9   0   13.17    2.55
  -1   9   0   12.14    2.64
   1  -9   0   14.14    3.00
  -1  -9   0   11.30    2.37
  -1  -9   0   14.58    1.90
   1   9   0   14.49    3.31
  -1  -9   0   13.42    3.30
  -1  -9  -1  116.56    8.95
  -1  -9  -1  105.39    4.80
  -1  -9  -1   94.93    6.45
   1  -9   1  107.85    8.27
   1  -9   1  104.54    6.43
  -1   9  -1  105.09    7.46
   1   9   1   94.29    8.00
   1   9   1  107.49    6.80
  -1   9  -1  104.55    7.31
  -1  -9  -2    1.47    0.59
   1   9   2   -1.04    1.67
   1  -9   2    0.67    0.94
   1  -9   2   -0.57    1.50
  -1  -9  -2    0.00    0.59
   1  -9   2    0.33    1.19
  -1   9  -2   -0.99    1.46
  -1   9  -2    1.62    1.31
   1   9   2    1.63    1.00
   1   9   3   27.50    3.33
  -1   9  -3   25.00    3.96
  -1  -9  -3   28.79    2.06
   1  -9   3   24.65    3.42
   1  -9   3   19.02    3.63
  -1  -9  -3   23.66    3.16
   1   9   3   24.12    4.03
   1  -9   3   26.99    3.99
  -1   9  -3   24.39    3.47
   1  -9   4   16.52    3.24
  -1   9  -4   16.39    2.95
   1   9   4   18.65    2.68
  -1  -9  -4   19.13    2.92
   1  -9   4   18.92    3.79
  -1   9  -4   18.84    3.77
   1  -9   4   28.36    3.79
   1   9   4   20.40    3.95
  -1  -9  -5  137.71    7.81
  -1   9  -5  158.43    9.16
   1  -9   5  163.61   10.24
  -1   9  -5  138.84    9.68
   1  -9   5  153.59    9.24
   1   9   5  148.10    7.68
   1   9   5  148.54   10.40
   1   9   6   20.46    4.20
   1  -9   6   30.46    4.35
   1  -9   6   21.52    2.67
   1  -9   6   23.59    4.11
  -1   9  -6   23.00    4.37
   1  -9   7  190.07    8.11
  -1  -9  -7  175.56    9.55
   1  -9   7  217.33   11.57
   1   9   7  221.03   12.93
  -1   9  -7  194.93   12.42
   1  -9   7  198.12   11.79
   1   9   8   40.58    5.64
  -1   9  -8   36.55    5.53
   1  -9   8   38.98    3.61
   1  -9   8   40.65    5.49
   1  -9   8   45.04    5.46
   1  -9   9   -1.31    2.04
   1  -9   9    3.19    1.99
   1   9   9   -3.00    2.38
  -1   9  -9    6.10    2.73
  -1   9 -10   58.98    7.44
   1   9  10   54.08    6.81
   1  -9  10   44.78    5.85
   1  -9  10   57.65    6.79
  -1   9 -11   12.64    3.54
   1  -9  11   15.64    3.50
   1  -9  11   14.05    3.61
   1   9  11   12.47    3.17
   1  -9  12    1.76    2.07
   1   9  12    5.03    2.59
   1  -9  12   -0.03    1.32
  -1   9 -12   -1.65    2.08
   1   9  13   15.37    4.02
   1  -9  13   15.09    4.01
  -1   9 -13   20.61    4.85
   1  -9  13   19.40    4.12
  -1   9 -14    0.06    2.02
   1   9  14    3.01    1.92
   1   9  15   46.06    6.99
  -1   9 -15   50.18    7.73
   1  -9  15   57.10    7.95
  -1   9 -16    1.85    2.12
   1   9  16    3.82    2.58
  -1   9 -17    0.41    2.54
   1  -9  17    1.73    2.77
   1   9  17    1.95    1.55
   1   9  18   17.04    4.57
  -1   9 -18   13.86    5.04
   1  -9  18   15.34    4.74
   1   9  19    4.42    3.08
  -1  -9 -19    7.20    4.09
   1  -9  19    9.85    4.15
  -1   9 -19    1.97    2.31
  -1  -9 -20    4.58    4.16
   1 -10 -20   -1.18    2.49
   1 -10 -19   14.86    5.21
  -1  10  19    6.01    3.23
   1  10 -18    5.88    3.54
  -1 -10  18   10.72    3.91
  -1  10  18    6.05    2.97
   1 -10 -18    9.52    4.18
  -1 -10  17    7.89    3.33
  -1  10  17   12.33    3.73
   1  10 -17    9.84    4.30
  -1 -10  16   -0.73    2.16
  -1 -10  16   -4.13    2.75
   1  10 -16    2.46    2.51
  -1  10  16    3.39    2.93
  -1  10  15   38.61    6.64
  -1 -10  15   41.79    6.35
  -1 -10  15   32.90    6.57
   1  10 -15   34.77    6.75
  -1 -10  14    5.22    2.48
   1  10 -14    7.85    3.57
  -1  10  14    6.46    3.08
  -1 -10  14    3.87    2.46
  -1 -10  13  122.93    9.93
  -1  10  13  108.80   10.34
  -1 -10  13  111.16   11.41
   1  10 -13   89.00   10.26
  -1 -10  12   17.10    4.31
   1  10 -12   20.02    4.94
  -1  10  12   13.02    3.61
  -1 -10  12   16.24    3.40
   1  10 -11   -1.30    1.93
  -1 -10  11   -0.80    1.61
  -1  10  11   -2.33    1.97
  -1 -10  11   -1.36    2.07
   1  10 -10   16.09    4.03
  -1 -10  10   13.41    3.07
  -1 -10  10   13.36    3.85
  -1  10  10   13.98    3.55
  -1  10   9    6.02    2.51
   1  10  -9   13.40    3.53
  -1 -10   9    8.35    3.33
  -1 -10   9   15.21    3.10
   1  10  -8   17.74    4.02
  -1  10   8   16.23    3.53
  -1 -10   8   13.66    2.83
  -1 -10   8    7.56    2.83
  -1  10   7   73.85    7.30
   1  10  -7   73.61    7.92
  -1 -10   7   62.99    5.79
  -1 -10   7   62.11    7.85
   1  10  -6    3.85    2.14
  -1  10   6    2.00    1.66
  -1 -10   6    1.66    0.94
  -1 -10   6    1.50    1.43
   1 -10  -5   87.80    7.40
   1  10  -5  105.38    8.87
  -1  10   5   89.54    7.65
  -1 -10   5   96.09    9.06
  -1 -10   5   80.94    6.07
   1  10  -5   87.83    8.26
   1  10  -4    5.30    2.52
  -1 -10   4    5.95    2.44
   1 -10  -4    6.60    2.12
   1  10  -4    3.12    1.73
  -1  10   4    3.79    1.68
  -1 -10   4    4.90    1.63
   1 -10  -3   20.38    2.45
   1  10  -3   18.49    3.75
  -1 -10   3   21.41    2.85
  -1  10   3   19.85    3.59
   1  10  -3   21.38    4.04
  -1  10   3   19.78    1.80
   1 -10  -3   22.52    3.77
  -1 -10   3   20.91    4.33
   1 -10  -2  136.38    9.31
  -1  10   2  153.35    9.74
  -1  10   2  132.39    5.67
   1  10  -2  136.49   10.06
   1 -10  -2  132.65    6.67
  -1 -10   2  144.14   10.73
   1  10  -2  143.65   10.05
  -1 -10   2  136.86    7.01
   1 -10  -1   96.90    7.90
  -1  10   1   85.97    7.19
  -1 -10   1   74.73    6.37
   1  10  -1   90.47    8.24
  -1 -10   1  105.62    9.08
  -1 -10   1   77.53    5.00
  -1  10   1   78.44    4.73
   1 -10  -1   86.85    5.58
  -1 -10   0    5.44    1.29
   1 -10   0    7.78    1.77
   1  10   0    6.32    1.94
  -1 -10   0    7.19    2.11
   1  10   0    7.37    2.72
  -1  10   0    5.10    1.95
   1 -10   0    7.43    2.45
  -1 -10   0    9.55    2.94
  -1  10  -1  224.29   11.72
   1  10   1  242.16   13.67
  -1  10  -1  248.45   12.32
  -1 -10  -1  244.47    8.16
   1 -10   1  258.48   13.36
  -1 -10  -1  232.10   10.98
  -1 -10  -1  244.18   13.92
   1 -10   1  251.19   10.64
   1  10   1  241.30   10.90
  -1  10  -2   54.50    5.69
   1 -10   2   56.81    6.31
  -1 -10  -2   57.55    5.25
  -1 -10  -2   61.63    3.65
  -1  10  -2   53.77    5.74
   1 -10   2   57.30    6.38
   1  10   2   60.00    6.73
   1  10   2   55.23    4.97
   1 -10   2   56.02    5.13
   1 -10   3  360.49   14.01
   1  10   3  358.97   16.88
   1 -10   3  335.17   16.12
  -1  10  -3  356.61   14.84
  -1  10  -3  355.13   15.82
  -1 -10  -3  350.16   13.41
  -1 -10  -3  352.53    8.63
   1 -10   3  359.87   16.22
   1  10   3  362.39   12.92
   1  10   4   19.92    2.85
  -1 -10  -4   22.43    3.34
  -1 -10  -4   21.13    1.37
   1 -10   4   18.45    3.90
  -1  10  -4   20.10    3.54
   1 -10   4   26.65    3.92
   1 -10   4   20.60    3.90
   1  10   4   25.33    4.38
  -1  10  -4   24.28    4.37
   1  10   5   30.77    3.58
   1  10   5   33.09    5.21
   1 -10   5   37.86    4.76
   1 -10   5   23.81    4.46
  -1  10  -5   35.63    4.60
  -1  10  -5   37.22    5.28
  -1 -10  -5   28.96    3.80
  -1  10  -6   -2.04    2.84
   1 -10   6   -1.69    2.05
   1  10   6    1.63    1.87
  -1 -10  -6   -0.28    1.01
   1 -10   6    0.96    1.29
   1 -10   7   22.87    3.94
   1 -10   7   19.33    3.95
   1  10   7   29.16    5.10
  -1 -10  -7   20.96    3.38
  -1  10  -7   23.68    4.54
   1  10   8    6.71    2.60
   1 -10   8    6.43    2.51
   1 -10   8    4.87    2.10
  -1  10  -8    2.27    2.21
   1 -10   9   65.90    7.47
   1 -10   9   80.76    7.77
  -1  10  -9   79.91    8.52
   1  10   9   74.85    8.19
   1 -10  10   23.92    4.55
   1 -10  10   20.31    4.27
   1  10  10   31.32    5.39
  -1  10 -10   23.04    5.05
   1 -10  11   95.66    9.03
   1  10  11   77.26    8.64
  -1  10 -11   89.16    9.76
   1 -10  11   79.50    8.46
   1  10  12   56.69    7.49
  -1  10 -12   53.76    7.70
   1 -10  12   48.08    6.76
   1 -10  12   51.93    6.98
   1 -10  13   79.78    8.87
  -1  10 -13   60.96    8.43
   1  10  13   66.14    8.19
  -1  10 -14    7.04    3.75
   1  10  14    0.54    2.16
   1 -10  14    2.88    2.45
  -1  10 -15    4.64    2.38
   1  10  15    0.16    1.99
  -1  10 -16    4.32    3.01
   1 -10  16    6.85    3.55
   1  10  16    2.62    2.48
  -1  10 -17   23.05    6.16
   1 -10  17   24.21    5.98
   1  10  17   30.06    6.15
  -1  10 -18   38.72    8.10
   1  10  18   26.10    5.92
   1 -10  18   33.71    6.83
   1 -11 -19    1.00    2.48
   1  11 -18   -0.92    2.55
  -1 -11  18    4.75    2.76
  -1  11  17   -0.04    2.24
   1  11 -17    4.11    3.28
  -1 -11  17    2.43    2.03
  -1  11  16   47.67    7.72
   1  11 -16   40.11    7.80
  -1 -11  16   30.99    5.90
   1  11 -15    2.77    2.53
  -1 -11  15   -0.59    1.99
  -1  11  15    3.62    2.93
  -1 -11  15    0.76    1.86
   1  11 -14   12.45    4.45
  -1  11  14   18.98    4.78
  -1 -11  14   10.52    4.09
  -1 -11  14    7.00    2.91
   1  11 -13   -0.37    2.43
  -1 -11  13   -0.22    2.02
  -1 -11  13    0.34    2.13
  -1  11  13    0.48    2.18
  -1 -11  12    2.28    2.41
  -1  11  12    0.22    2.22
   1  11 -12    2.41    2.70
  -1 -11  12    4.58    2.04
  -1 -11  11    0.75    1.98
  -1  11  11   -1.99    2.74
   1  11 -11    3.94    2.43
  -1 -11  11   -0.98    1.86
   1  11 -10   -1.69    2.27
  -1 -11  10   -3.48    2.30
  -1  11  10    0.60    1.71
  -1 -11  10   -1.35    2.16
   1  11  -9   21.38    4.74
  -1 -11   9   33.27    6.23
  -1  11   9   30.37    5.06
  -1 -11   9   31.88    4.49
  -1  11   8  178.94   12.31
   1  11  -8  180.29   13.36
  -1 -11   8  188.45   14.39
  -1 -11   8  187.56   10.72
  -1 -11   7    9.78    2.25
  -1  11   7    6.38    2.35
   1  11  -7   20.05    4.47
  -1 -11   7   15.79    4.21
  -1  11   6   11.74    3.36
   1  11  -6   19.12    4.07
   1 -11  -6   19.87    3.90
  -1 -11   6   15.54    2.93
  -1 -11   6   16.92    4.35
   1  11  -5   34.52    5.55
  -1  11   5   32.89    4.98
   1 -11  -5   30.30    4.57
   1  11  -5   34.10    5.31
  -1 -11   5   29.50    3.73
  -1 -11   5   33.88    5.79
   1  11  -4   25.23    4.52
  -1 -11   4   33.73    3.79
   1  11  -4   25.76    4.69
   1 -11  -4   31.71    4.74
  -1  11   4   29.31    4.72
  -1 -11   4   29.34    5.24
  -1 -11   3    3.76    2.31
   1 -11  -3    1.14    0.82
   1  11  -3   -0.76    1.78
  -1 -11   3    0.32    0.93
  -1  11   3    3.75    2.02
  -1  11   3    0.79    0.50
   1  11  -3    1.11    1.27
   1 -11  -3    3.24    1.55
  -1 -11   2   61.69    7.45
   1 -11  -2   59.17    6.46
  -1 -11   2   58.43    4.67
   1  11  -2   61.67    7.14
  -1  11   2   52.84    3.63
   1 -11  -2   54.11    4.40
  -1  11   2   62.92    6.63
  -1  11   1   12.06    1.91
   1 -11  -1   18.72    2.77
  -1 -11   1   12.42    2.07
   1  11  -1   14.02    3.34
  -1  11   1   14.26    3.20
   1  11  -1   15.43    3.09
   1 -11  -1   15.26    3.28
  -1 -11   1   16.57    4.13
   1 -11   0  406.81   18.12
   1  11   0  413.72   15.72
  -1 -11   0  465.27   13.01
  -1  11   0  414.20   17.73
  -1 -11   0  441.14   19.93
   1  11   0  420.53   19.21
  -1 -11   0  417.86   16.26
   1 -11   0  453.68   14.65
  -1 -11  -1  209.64   11.05
   1 -11   1  229.54   10.62
  -1  11  -1  232.60   12.69
   1  11   1  236.43   11.11
  -1 -11  -1  231.84   14.31
   1 -11   1  242.22   13.90
   1 -11   1  226.87   13.12
  -1 -11  -1  244.50    8.75
   1  11   1  233.31   14.09
   1 -11   2   41.85    4.65
  -1  11  -2   47.41    5.74
   1  11   2   32.50    5.29
  -1 -11  -2   41.49    4.78
  -1 -11  -2   45.92    3.36
   1 -11   2   33.76    5.30
  -1  11  -2   39.52    5.18
   1 -11   2   37.80    5.55
   1  11   2   38.13    4.33
  -1 -11  -2   38.53    6.01
   1  11   3   20.46    3.08
   1  11   3   23.18    4.59
  -1 -11  -3   23.06    3.51
   1 -11   3   14.51    3.65
   1 -11   3   23.63    3.55
  -1  11  -3   21.28    4.05
  -1 -11  -3   22.17    2.05
  -1  11  -3   22.57    3.95
   1 -11   3   20.46    4.20
  -1  11  -4  260.98   13.34
  -1  11  -4  260.23   14.13
   1 -11   4  263.46   14.85
   1 -11   4  234.54   13.97
  -1 -11  -4  265.94   12.00
  -1 -11  -4  217.74    5.44
   1 -11   4  272.93   12.84
   1  11   4  244.48   14.81
   1  11   4  273.13   11.16
  -1 -11  -5   71.44    6.18
   1  11   5   87.05    8.69
  -1  11  -5   76.93    7.27
   1 -11   5   91.80    7.55
   1 -11   5   79.18    8.13
  -1  11  -5   67.55    7.57
   1  11   5   73.22    5.51
  -1 -11  -6   10.50    2.35
  -1  11  -6    8.47    3.47
   1 -11   6   10.32    3.06
   1 -11   6   11.17    2.81
   1  11   6   13.48    3.69
  -1 -11  -7    5.53    1.85
   1 -11   7   12.50    3.24
   1 -11   7    7.27    2.98
  -1  11  -7    9.00    2.87
   1  11   7    5.32    2.94
   1  11   8   38.10    6.14
   1 -11   8   27.75    5.04
  -1  11  -8   34.46    5.74
  -1 -11  -8   23.80    3.71
   1 -11   8   31.96    4.95
  -1  11  -9    7.84    3.14
   1 -11   9    3.70    2.30
   1 -11   9    5.59    2.31
   1  11   9    6.87    3.02
   1 -11  10   18.00    3.97
  -1  11 -10   17.28    4.23
   1  11  10   20.49    4.74
   1 -11  10   20.02    4.64
   1 -11  11   42.33    6.55
   1  11  11   43.24    6.73
   1 -11  11   42.13    6.35
  -1  11 -11   35.08    6.16
   1 -11  12    6.02    2.78
   1 -11  12    4.45    2.36
   1  11  12    5.96    3.45
  -1  11 -12    7.74    3.58
   1 -11  13    2.31    2.24
   1  11  13    3.82    3.14
  -1  11 -13    2.15    2.25
  -1  11 -14   36.70    7.07
   1 -11  14   36.98    6.46
   1  11  14   36.96    6.74
   1 -11  15    2.01    2.01
   1  11  15    0.91    2.38
   1 -11  16   34.27    6.58
  -1  11 -16   34.70    7.39
   1  11  16   37.14    6.88
   1 -11  17    1.08    2.24
  -1  11 -17    3.88    3.18
  -1 -12  17   10.59    4.06
  -1 -12  16   21.72    5.18
  -1  12  16   11.13    4.60
   1  12 -16   15.70    5.91
  -1 -12  15    0.91    2.17
  -1  12  15   -1.04    2.26
   1  12 -15    1.24    2.33
  -1  12  14   19.86    5.00
  -1 -12  14   25.05    5.11
   1  12 -14   26.87    6.51
  -1 -12  14   20.99    5.51
  -1 -12  13   55.98    9.00
  -1 -12  13   54.17    6.95
  -1  12  13   53.49    7.77
   1  12 -13   51.45    8.13
  -1 -12  12    1.27    1.89
  -1  12  12    0.44    2.07
   1  12 -12    2.41    2.60
  -1 -12  12   -2.65    2.65
   1  12 -11   22.40    5.38
  -1  12  11   23.90    5.14
  -1 -12  11   18.59    3.77
  -1 -12  11   27.02    5.87
   1  12 -10   13.19    4.29
  -1 -12  10   21.30    5.08
  -1 -12  10   27.24    4.53
  -1  12  10   15.68    3.88
  -1 -12   9    5.27    3.26
  -1 -12   9    7.35    1.98
  -1  12   9   10.67    3.26
   1  12  -9   -0.97    2.77
  -1 -12   8   17.15    4.83
   1 -12  -8   16.59    3.70
  -1  12   8   18.93    4.27
   1  12  -8   23.48    4.99
  -1 -12   8   17.13    3.42
  -1 -12   7   11.40    3.95
  -1 -12   7   11.43    2.68
   1  12  -7   14.71    3.94
   1 -12  -7   12.33    3.34
  -1  12   7   12.82    3.70
  -1 -12   6   16.79    4.79
   1 -12  -6   20.79    4.02
  -1  12   6   20.54    4.24
  -1 -12   6   21.77    3.49
   1  12  -6   21.42    4.56
  -1 -12   5   62.42    8.04
   1  12  -5   43.98    6.53
   1 -12  -5   48.06    6.07
  -1 -12   5   45.49    4.93
  -1  12   5   50.12    6.56
   1  12  -5   47.34    6.74
  -1 -12   4   91.90    6.76
   1  12  -4   94.35    9.47
  -1  12   4  103.05    9.24
   1 -12  -4   98.84    8.68
   1  12  -4  124.92   10.31
  -1 -12   4   86.65    9.49
  -1 -12   3  132.08    7.89
   1 -12  -3  134.54   10.12
  -1 -12   3  129.13   11.47
   1  12  -3  140.25   11.37
   1  12  -3  145.44   11.02
  -1  12   3  140.17   10.64
   1 -12  -3  131.87    6.85
  -1 -12   2  139.26   11.81
  -1 -12   2  148.82    8.03
   1  12  -2  156.75   11.98
  -1  12   2  139.17   10.55
   1 -12  -2  137.33    7.41
   1 -12  -2  141.75   10.39
  -1 -12   1    9.85    3.30
   1 -12  -1   11.90    2.42
   1  12  -1    8.45    2.45
  -1 -12   1   10.60    2.14
   1 -12  -1   10.97    3.10
   1  12  -1   13.38    3.57
  -1  12   1    9.13    2.91
  -1  12   0   25.26    3.17
   1 -12   0   24.16    3.38
  -1 -12   0   28.74    3.20
  -1 -12   0   28.44    4.17
  -1  12   0   24.67    4.31
   1  12   0   26.48    5.13
   1 -12   0   26.95    4.90
   1  12   0   24.96    3.69
  -1 -12   0   26.70    5.28
  -1 -12  -1  105.98    8.14
  -1 -12  -1  113.52    6.12
   1  12   1  114.69    7.95
   1 -12   1  106.06    9.88
  -1  12  -1  106.24    9.05
   1  12   1  100.28    9.82
  -1 -12  -1  101.88    9.89
   1 -12   1  108.36    7.44
   1 -12   1  104.81    9.31
   1  12   2   35.11    4.22
  -1 -12  -2   26.87    4.07
  -1  12  -2   39.11    5.57
   1 -12   2   28.56    4.97
   1  12   2   28.51    5.06
  -1 -12  -2   34.52    3.12
   1 -12   2   36.06    5.78
  -1  12  -2   34.37    5.29
  -1 -12  -2   33.47    5.92
   1 -12   2   36.58    4.51
  -1 -12  -3  202.48   11.07
  -1  12  -3  244.40   13.91
  -1 -12  -3  198.17    6.84
   1 -12   3  213.15   14.00
  -1  12  -3  197.99   12.49
   1  12   3  211.35   14.26
   1  12   3  218.04   10.39
   1 -12   3  208.99   13.60
   1 -12   3  224.06   11.55
   1  12   4   -0.19    0.83
  -1 -12  -4    3.27    1.81
  -1  12  -4   -0.39    1.38
   1 -12   4   -0.58    1.68
   1  12   4   -0.38    1.79
  -1  12  -4   -0.72    1.27
   1 -12   4   -0.46    1.84
  -1  12  -5    2.14    1.95
   1  12   5    2.60    1.64
  -1 -12  -5    3.07    1.61
   1 -12   5    0.92    1.42
   1 -12   5    2.18    1.63
  -1  12  -5   -0.75    1.36
   1 -12   6  103.89    8.67
  -1 -12  -6  102.15    7.69
   1  12   6  100.27   10.10
   1 -12   6   94.29    9.49
  -1  12  -6  110.65   10.05
   1 -12   7   44.06    5.88
   1  12   7   48.91    7.14
  -1 -12  -7   45.85    5.18
  -1  12  -7   40.49    6.35
   1 -12   7   51.53    7.12
  -1  12  -8   72.13    8.51
   1 -12   8   59.49    7.82
   1 -12   8   68.68    7.52
  -1 -12  -8   60.62    6.00
   1  12   8   60.85    8.03
  -1 -12  -9   17.87    3.48
  -1  12  -9   19.21    4.80
   1  12   9   18.26    4.84
   1 -12   9    8.79    3.37
   1 -12   9   19.70    4.19
   1 -12  10   10.02    3.57
   1 -12  10   13.92    3.67
  -1  12 -10   12.68    4.17
   1  12  10   12.81    4.24
   1 -12  11   41.69    6.73
  -1  12 -11   49.07    7.72
   1  12  11   37.72    6.78
   1 -12  11   52.70    7.24
   1  12  12   61.74    8.48
   1 -12  12   67.38    8.26
  -1  12 -12   68.61    9.37
   1  12  13   30.01    6.41
   1 -12  13   22.92    4.96
  -1  12 -13   28.13    6.21
  -1  12 -14    8.76    4.14
   1  12  14   12.60    4.52
   1 -12  14   15.34    4.11
   1  12  15    0.88    1.99
  -1  12 -15    0.15    2.09
   1 -12  15    1.83    2.62
   1 -12  16    7.77    3.46
   1  12  16    7.37    4.17
  -1  12 -16    1.25    2.26
  -1 -13  16    3.96    2.92
   1  13 -15   24.33    6.93
  -1 -13  15   23.85    5.27
  -1  13  15   27.21    6.04
  -1 -13  14   17.52    5.65
  -1 -13  14   20.22    4.77
  -1  13  14   14.00    4.37
   1  13 -14   20.68    5.88
  -1 -13  13   13.63    4.02
  -1 -13  13   11.62    4.60
  -1  13  13   20.82    5.52
   1  13 -13   12.78    4.76
   1  13 -12    0.03    2.34
  -1 -13  12    1.54    2.49
  -1 -13  12    1.26    1.79
  -1  13  12   -4.29    3.52
  -1 -13  11    5.14    3.40
  -1 -13  11    1.59    1.44
   1  13 -11   -1.98    2.38
  -1  13  11    1.93    2.37
   1  13 -10   49.78    7.98
  -1  13  10   67.16    8.43
  -1 -13  10   50.94    6.30
  -1 -13  10   44.07    7.90
  -1 -13   9   21.57    4.17
  -1 -13   9   35.90    6.99
   1  13  -9   32.19    6.10
   1 -13  -9   22.15    4.46
  -1  13   9   38.06    6.48
  -1  13   8    0.15    2.01
  -1 -13   8   -0.86    1.71
  -1 -13   8   -0.39    1.73
   1  13  -8   -4.62    2.83
   1 -13  -8   -0.92    1.40
  -1 -13   7   54.40    6.03
   1 -13  -7   58.73    7.03
  -1 -13   7   59.29    8.53
  -1  13   7   79.68    8.85
   1  13  -7   59.11    7.99
   1 -13  -6    6.30    2.77
   1  13  -6   -0.39    2.03
  -1  13   6    6.99    3.31
  -1 -13   6    3.11    2.01
  -1 -13   6    3.10    1.51
  -1  13   5    3.61    2.34
   1  13  -5    5.99    2.74
  -1 -13   5    5.17    1.82
   1 -13  -5    2.29    1.99
   1  13  -5    0.08    1.47
  -1 -13   5    5.28    2.93
   1  13  -4   28.16    5.28
  -1 -13   4   31.90    6.24
  -1  13   4   23.20    4.92
  -1 -13   4   29.32    4.03
   1  13  -4   29.01    5.65
   1 -13  -4   29.89    5.02
  -1 -13   3   10.63    3.65
  -1  13   3   13.45    3.51
  -1 -13   3   16.35    2.94
   1 -13  -3   18.31    4.07
   1  13  -3   19.49    4.86
   1 -13  -2    0.54    0.84
  -1 -13   2    3.71    2.65
   1  13  -2    0.47    1.49
  -1 -13   2    2.12    1.42
   1 -13  -2   -0.97    1.52
   1  13  -2    1.52    1.42
  -1  13   2    1.03    1.64
  -1 -13   1   86.37    6.20
   1 -13  -1   78.39    8.16
  -1 -13   1   77.15    9.35
   1  13  -1   83.60    9.21
   1 -13  -1   76.92    6.02
   1  13  -1   79.76    7.23
  -1  13   1   80.61    8.38
   1  13   0   22.86    3.72
   1 -13   0   27.54    3.88
   1 -13   0   27.70    5.37
   1 -13   0   20.42    4.16
  -1  13   0   20.69    4.45
  -1 -13   0   19.10    4.60
  -1 -13   0   23.96    3.18
   1  13   0   21.67    4.87
   1 -13   1   20.59    4.48
  -1 -13  -1   18.84    3.78
  -1 -13  -1   13.67    4.15
   1 -13   1   22.77    3.56
  -1 -13  -1   18.86    2.59
  -1  13  -1   17.76    3.89
   1  13   1   13.54    3.80
   1 -13   1   16.35    4.20
   1 -13   2   49.19    7.09
  -1  13  -2   50.57    6.62
   1  13   2   52.23    7.47
   1 -13   2   53.26    7.11
   1 -13   2   49.45    5.47
  -1 -13  -2   52.69    7.64
  -1 -13  -2   51.98    5.97
  -1  13  -3    3.41    2.41
   1 -13   3   -1.14    1.99
   1 -13   3   -0.04    1.31
  -1 -13  -3   -0.76    1.52
  -1 -13  -3   -0.02    1.02
   1  13   3    0.68    1.87
  -1  13  -3   -1.34    1.52
   1 -13   3   -0.55    2.11
   1 -13   4    4.72    2.54
  -1  13  -4    5.44    2.69
   1 -13   4    1.53    1.30
  -1 -13  -4    0.02    1.27
  -1  13  -4    5.07    2.33
   1  13   4    1.98    1.81
  -1 -13  -5   18.63    3.51
   1 -13   5   18.09    3.25
   1 -13   5   22.76    5.11
  -1  13  -5   18.72    4.80
   1  13   5   22.50    5.13
  -1  13  -5   19.25    4.01
  -1  13  -6   69.62    8.57
  -1 -13  -6   68.92    6.66
   1  13   6   70.04    8.75
   1 -13   6   75.18    8.90
   1 -13   6   64.22    6.93
   1 -13   7   92.36    8.61
  -1 -13  -7   83.84    7.35
  -1  13  -7   83.84    9.33
   1  13   7   83.07    9.59
   1 -13   7   96.29   10.27
   1  13   8    5.22    3.29
   1 -13   8    3.35    2.45
   1 -13   8    3.54    1.97
  -1  13  -8    4.69    2.67
   1 -13   9    2.16    2.50
  -1  13  -9    1.00    2.49
   1  13   9    1.84    2.32
   1 -13   9    1.04    1.62
   1  13  10   -0.24    1.68
   1 -13  10   -0.48    1.54
  -1  13 -10   -1.30    2.74
   1 -13  10    0.59    1.51
   1 -13  11   17.61    4.54
  -1  13 -11   23.99    5.79
   1  13  11   12.21    3.99
  -1  13 -12   -1.46    2.89
   1 -13  12    2.17    2.34
   1  13  12    0.28    2.61
   1 -13  13   21.52    5.10
  -1  13 -13   24.54    6.02
   1  13  13   26.76    6.01
   1 -13  14   -0.15    1.75
   1  13  14    2.76    2.46
   1 -13  15   19.04    4.78
  -1  13 -15   19.30    5.58
   1  14 -14    8.22    3.87
  -1 -14  14    8.97    3.43
   1  14 -13    3.77    3.32
  -1 -14  13    2.83    3.78
  -1  14  13    8.28    4.03
  -1 -14  13    3.87    2.63
  -1 -14  12   24.98    6.36
   1  14 -12   35.07    7.34
  -1 -14  12   38.49    6.00
  -1  14  12   42.96    7.51
  -1  14  11    1.66    2.36
  -1 -14  11    0.36    2.15
  -1 -14  11    1.68    1.92
   1  14 -11    5.14    3.59
   1 -14 -10   35.38    5.83
  -1 -14  10   33.13    6.99
  -1 -14  10   43.23    6.07
   1  14 -10   43.39    7.59
  -1  14  10   37.77    6.77
  -1 -14   9    5.59    2.60
   1 -14  -9    7.85    3.01
  -1  14   9    3.60    2.41
  -1 -14   9    2.18    2.47
   1  14  -9    4.48    3.46
  -1 -14   8   -0.30    1.98
  -1 -14   8    6.42    2.92
   1 -14  -8   -0.04    1.38
   1  14  -8    0.63    2.61
  -1  14   8    0.34    1.53
  -1  14   7   12.66    4.24
   1  14  -7   18.44    4.99
  -1 -14   7   17.44    3.73
   1 -14  -7    5.81    2.51
  -1 -14   7   14.29    4.54
  -1 -14   6   49.49    8.20
   1  14  -6   51.53    7.56
  -1 -14   6   46.62    5.72
   1 -14  -6   47.72    6.68
  -1  14   6   39.26    6.55
   1  14  -5   92.16   10.44
  -1  14   5  101.62   10.25
  -1 -14   5  116.16   12.33
   1 -14  -5  113.55    9.96
   1  14  -5  107.41   10.76
  -1 -14   5  101.21    8.10
  -1 -14   4  128.86    8.84
   1  14  -4  121.20   12.03
  -1 -14   4   96.81   11.20
  -1  14   4  125.32   11.34
   1 -14  -3   37.18    5.86
  -1 -14   3   47.64    5.18
   1  14  -3   44.30    7.09
  -1  14   3   36.84    6.19
  -1 -14   3   44.06    7.48
   1  14  -3   36.60    5.28
  -1 -14   2   60.04    8.67
   1  14  -2   68.10    8.72
  -1 -14   2   87.55    6.89
   1 -14  -2   82.43    8.82
  -1  14   2   74.88    8.65
  -1 -14   1   21.82    5.48
   1 -14  -1   14.75    3.57
   1 -14  -1   25.55    5.45
  -1  14   1   21.60    4.73
   1  14  -1   26.02    5.52
  -1 -14   1   22.46    3.35
  -1 -14   0    2.13    2.74
   1 -14   0   -0.56    1.75
   1 -14   0    0.73    1.31
  -1  14   0   -0.90    2.74
   1 -14   0    0.24    1.40
   1  14   0    0.68    1.47
  -1  14  -1   17.62    4.25
   1  14   1   27.47    5.72
   1 -14   1   16.98    3.26
   1 -14   1    9.91    3.48
  -1 -14  -1   20.88    5.27
  -1 -14  -1   15.35    3.42
   1 -14   1   13.34    3.92
   1 -14   2   66.73    8.63
  -1  14  -2   85.30    9.00
   1  14   2   64.43    8.57
   1 -14   2   77.51    8.86
  -1 -14  -2   63.37    6.82
  -1 -14  -2   69.09    9.23
   1 -14   2   75.39    6.92
   1 -14   3   19.23    4.75
  -1 -14  -3   21.51    4.01
   1 -14   3   21.03    3.92
  -1 -14  -3   17.80    5.10
   1  14   3   20.10    4.88
  -1  14  -3   19.65    4.28
  -1 -14  -4   94.46   10.61
   1 -14   4   77.75    7.47
  -1 -14  -4   76.54    7.30
  -1  14  -4   68.94    8.42
   1  14   4   65.58    8.78
  -1  14  -4   82.00    8.74
   1 -14   4   89.10    9.97
   1  14   5   16.45    4.49
   1 -14   5   20.01    5.12
   1 -14   5   20.28    4.11
  -1 -14  -5   15.30    3.43
  -1  14  -5   21.79    4.74
  -1  14  -5   24.68    4.84
  -1  14  -6    2.13    2.00
   1  14   6   -1.37    2.80
   1 -14   6    4.61    2.67
   1 -14   6    4.35    2.11
  -1  14  -7   18.69    4.38
   1 -14   7   20.50    5.16
   1 -14   7   22.42    4.40
   1  14   7   19.23    5.15
   1 -14   8    9.93    3.27
   1  14   8    2.38    2.35
  -1  14  -8    5.47    3.02
   1 -14   8    4.91    2.63
  -1  14  -9   15.20    4.57
   1 -14   9   15.91    4.70
   1  14   9   18.78    5.08
   1 -14   9   21.34    4.52
   1 -14  10   46.52    7.71
  -1  14 -10   59.75    8.65
   1 -14  10   40.10    6.36
   1  14  10   42.40    7.63
   1  14  11   22.83    5.82
   1 -14  11   28.30    5.44
  -1  14 -11   14.67    4.67
   1 -14  12   31.43    6.02
  -1  14 -12   39.65    7.55
   1  14  12   46.28    8.26
  -1  14 -13    8.71    4.50
   1  14  13    2.39    2.50
   1 -14  13    3.69    2.17
  -1  14 -14    1.15    3.07
   1 -14  14    1.40    2.27
  -1 -15  13    5.39    2.86
  -1 -15  12    3.27    2.71
  -1 -15  12    6.44    3.69
  -1  15  12   10.63    4.26
   1  15 -12    5.28    3.35
  -1 -15  11   -1.62    2.62
  -1  15  11    5.08    2.83
  -1 -15  11    5.19    2.87
   1  15 -11    1.40    2.45
  -1 -15  10   -0.94    1.37
  -1 -15  10   -2.90    3.29
   1  15 -10   -1.43    2.44
  -1  15  10    5.34    3.33
   1  15  -9   -2.60    2.40
  -1  15   9    0.24    2.23
  -1 -15   9    0.77    1.77
  -1 -15   9    1.19    2.62
  -1  15   8   67.01    9.12
   1  15  -8   55.58    8.52
   1 -15  -8   54.86    7.29
  -1 -15   8   75.19    7.88
  -1 -15   8   60.90    9.84
   1  15  -7    3.23    3.03
  -1 -15   7    1.87    1.72
  -1 -15   7    6.26    3.98
   1 -15  -7    4.91    2.60
  -1  15   7    2.40    2.54
  -1 -15   6    8.51    3.89
   1  15  -6    7.45    3.55
   1 -15  -6    9.54    3.51
  -1  15   6   10.26    4.00
  -1 -15   6   13.71    3.43
  -1  15   5   -2.90    2.68
   1 -15  -5   -0.98    2.07
   1  15  -5    2.31    2.17
  -1 -15   5   -0.16    1.86
  -1 -15   5    3.39    2.16
  -1 -15   4   14.34    4.95
  -1 -15   4   12.80    3.12
   1 -15  -4    6.56    2.86
  -1  15   4   10.40    3.63
   1  15  -4    6.33    3.12
   1 -15  -3    0.83    1.48
   1  15  -3    2.61    2.09
  -1 -15   3    2.00    2.20
  -1  15   3   -1.15    1.95
  -1 -15   2   32.61    6.55
  -1  15   2   23.62    5.30
   1  15  -2   24.83    5.48
   1 -15  -2   29.72    5.45
   1 -15  -2   30.21    6.53
  -1 -15   1   -1.84    2.62
   1 -15  -1    4.94    2.84
   1  15  -1    0.72    1.89
  -1  15   1   -1.13    2.45
   1 -15  -1    2.19    1.92
  -1 -15   0   28.71    5.89
   1 -15   0   29.85    5.60
  -1  15   0   31.81    5.83
   1 -15   0   29.30    6.11
   1  15   0   30.48    6.40
   1 -15   1    7.81    3.08
  -1 -15  -1    7.95    3.62
   1  15   1    9.01    3.95
  -1  15  -1    9.22    3.35
   1 -15   1    3.66    2.54
   1 -15   2    4.44    2.99
   1  15   2   16.02    4.22
  -1  15  -2   15.86    4.21
  -1 -15  -2    5.46    2.04
  -1 -15  -2   16.17    5.05
   1 -15   2   14.19    4.00
  -1 -15  -3    0.42    1.78
  -1 -15  -3   -0.27    1.30
   1 -15   3   -0.41    1.97
   1 -15   3    2.03    1.90
  -1  15  -3   -1.75    1.81
   1 -15   4    3.79    2.18
   1  15   4   -0.54    3.04
  -1  15  -4   -2.36    2.55
   1 -15   4    2.57    2.03
   1 -15   5   11.36    3.96
   1 -15   5   13.01    3.35
   1  15   5   11.83    3.99
  -1  15  -5   14.44    4.39
  -1 -15  -5   12.74    4.31
   1  15   6   54.93    8.52
  -1 -15  -6   50.28    8.06
   1 -15   6   49.16    7.97
   1 -15   6   42.76    6.03
  -1  15  -6   46.71    7.25
   1 -15   7    3.74    2.93
   1 -15   7   -0.21    1.57
   1  15   7    1.12    2.57
  -1  15  -7   -1.92    2.03
   1 -15   8   29.78    6.39
  -1  15  -8   46.64    7.85
   1  15   8   40.57    7.42
   1 -15   8   39.73    6.36
   1 -15   9   10.33    3.46
  -1  15  -9   10.90    4.24
   1 -15   9    7.66    3.69
   1  15   9    8.76    3.17
   1 -15  10   -2.64    2.82
   1  15  10   -2.69    3.06
  -1  15 -10   -0.40    2.99
   1 -15  11    5.81    2.83
   1  15  11    5.49    3.02
  -1  15 -11    3.55    3.61
  -1  15 -12   20.68    5.58
   1 -15  12   31.89    6.14
   1 -15  13    0.28    1.73
  -1 -16  12    4.81    2.75
  -1 -16  11   21.23    5.00
  -1 -16  11   11.67    4.70
   1  16 -10   -1.48    3.13
  -1  16  10    7.19    3.86
  -1 -16  10    4.02    2.27
  -1 -16  10    4.16    3.39
  -1  16   9    4.25    2.64
   1  16  -9    3.07    2.53
  -1 -16   9    5.38    2.81
  -1 -16   9    4.37    3.43
  -1 -16   8    3.05    4.06
  -1 -16   8    1.69    1.94
  -1  16   8    5.13    3.71
   1  16  -8    7.07    3.36
  -1 -16   7    2.71    2.80
   1  16  -7   12.50    4.42
  -1  16   7    7.80    3.84
  -1 -16   7    5.92    2.41
  -1 -16   6    2.76    2.04
  -1  16   6    2.74    1.80
  -1 -16   6    7.20    3.68
   1 -16  -6    4.88    2.55
   1 -16  -5   75.59    8.68
  -1 -16   5   67.20   10.35
   1  16  -5   70.38    9.70
  -1  16   5   72.48    9.50
  -1  16   4    6.45    3.49
  -1 -16   4    6.48    3.66
   1 -16  -4    6.36    2.94
   1  16  -4    8.66    3.48
  -1  16   3   39.46    7.09
  -1 -16   3   66.37   10.00
   1 -16  -3   46.29    8.09
   1 -16  -3   41.29    6.81
   1  16  -3   54.95    8.56
  -1 -16   2   -0.23    2.62
  -1  16   2   -1.25    2.91
   1 -16  -2    0.85    1.80
   1  16  -2    7.18    3.37
   1 -16  -2    2.61    2.81
  -1 -16   1   -7.10    3.69
   1 -16  -1   -3.29    3.58
  -1  16   1    1.07    1.73
   1  16  -1   -3.07    2.52
   1 -16  -1   -1.62    1.95
  -1 -16   0    4.39    3.44
  -1  16   0    1.47    2.08
   1 -16   0    1.59    1.54
   1  16   0    4.51    3.28
   1 -16   0    5.01    2.88
   1 -16   1   27.65    6.11
  -1 -16  -1   18.49    5.39
  -1  16  -1   22.15    5.46
   1 -16   1   19.59    5.00
   1  16   1   22.31    5.59
  -1  16  -2    9.85    3.10
   1  16   2    7.90    3.73
   1 -16   2    4.86    2.75
  -1 -16  -2   11.52    4.74
   1 -16   3    7.99    3.44
  -1  16  -3    6.99    2.94
   1  16   3    8.78    3.77
  -1 -16  -3    8.14    3.72
   1 -16   4    6.30    3.48
   1  16   4    0.87    2.04
  -1 -16  -4    1.97    2.44
   1 -16   5   34.42    7.03
   1 -16   5   41.13    5.88
   1  16   5   36.69    7.41
  -1 -16  -5   29.05    6.70
   1 -16   6    3.01    2.00
   1  16   6    2.28    1.89
  -1  16  -6    7.77    3.21
  -1 -16  -6    8.19    4.01
   1 -16   6    2.01    2.16
  -1  16  -7   -0.65    2.57
  -1 -16  -7    4.34    3.11
   1 -16   7    3.06    2.40
   1  16   7   -1.56    2.20
   1 -16   7    1.10    2.06
   1 -16   8   -1.06    1.80
  -1  16  -8    0.70    2.80
   1  16   8    4.06    3.64
   1 -16   8    2.33    2.48
  -1  16  -9   24.82    5.73
   1 -16   9   30.95    5.77
   1  16   9   44.90    8.53
   1 -16  10    1.06    2.62
  -1  16 -10    7.56    4.25
   1 -16  11   36.83    6.66
  -1 -17  11   -0.12    1.80
  -1 -17  10    6.52    4.09
  -1 -17  10   -0.96    1.98
  -1 -17   9    0.85    3.03
  -1 -17   9    2.41    1.86
  -1  17   8    3.78    2.80
  -1 -17   8    6.21    4.11
  -1 -17   7    6.14    4.38
  -1  17   7   14.39    4.80
  -1  17   6    1.69    2.55
  -1 -17   6    1.41    2.72
  -1 -17   5    3.32    2.55
  -1  17   5    4.73    2.90
   1 -17  -5    4.00    3.87
   1  17  -4    7.22    3.84
  -1 -17   4    9.28    4.70
  -1  17   4    9.36    4.04
   1 -17  -4   14.73    5.53
  -1  17   3   39.23    7.14
  -1 -17   3   50.33    9.21
   1  17  -3   33.99    6.93
   1 -17  -3   42.72    6.86
   1 -17  -3   38.89    7.76
   1 -17  -2   -2.92    2.36
  -1 -17   2   -2.40    2.59
   1 -17  -2   -0.92    1.98
  -1  17   2   -1.41    2.14
   1  17  -2   -1.95    2.91
  -1 -17   1   20.93    6.19
   1  17  -1   21.42    5.75
   1 -17  -1   18.63    4.73
  -1  17   1   23.07    5.50
   1 -17  -1   37.49    7.47
   1 -17   0   -1.77    3.00
  -1 -17   0   -1.53    3.88
  -1  17   0    1.58    2.14
   1 -17   0    3.88    3.04
   1  17   0    2.41    2.55
  -1 -17  -1   -0.99    3.26
  -1  17  -1    0.57    2.22
   1 -17   1   -0.65    2.78
   1  17   1   -1.16    2.68
  -1 -17  -2    4.02    3.42
   1 -17   2    3.06    3.09
   1  17   2   -0.72    2.46
   1 -17   3   -2.18    3.68
  -1 -17  -3    0.18    2.25
   1 -17   4    0.71    1.94
   1  17   4    2.37    2.21
  -1 -17  -4    2.01    2.47
   1  17   5   -1.09    3.05
   1 -17   5    9.04    3.91
   1 -17   6    5.17    3.67
   1  17   6   -7.87    3.98
  -1  17  -7    8.58    3.58
   1 -17   7    6.44    3.78
  -1  17  -8    0.45    2.35
   1 -17   8    1.53    1.75
   1 -17   9   -1.33    1.86
   1 -17  10    5.78    3.35
  -1  18   5   -0.13    3.23
  -1  18   4   70.82   10.33
   1  18  -3    0.86    2.76
  -1  18   3    7.86    3.93
  -1  18   2   17.75    5.37
   1  18  -2   13.68    5.25
   1  18  -1   -0.04    3.26
  -1  18   1   -4.08    2.62
   1 -18   0   26.85    6.73
   1  18   0   28.28    6.60
   1 -18   1    4.32    3.31
   1  18   1    0.25    2.84
   1  18   2   20.24    6.15
   1 -18   2   14.06    4.71
   1 -18   3    4.45    3.19
   1  18   3    1.79    2.75
   1 -18   4    0.90    2.52
   1 -18   5    0.59    2.45
   1 -18   6    6.01    4.14
   1  19  -1    8.22    4.26
  -2   0  24    8.43    3.14
   2   0 -24    5.80    3.77
  -2   0  24    6.20    3.29
   2   0 -23    0.27    3.05
  -2   0  23   -2.88    2.15
  -2   0  23    1.41    2.15
  -2   0  22    6.46    2.47
   2   0 -22    2.12    3.08
  -2   0  22    5.08    2.76
  -2   0  21    0.98    1.55
   2   0 -21   -1.17    2.34
  -2   0  21   -0.82    1.96
   2   0 -20   11.18    4.28
  -2   0  20   23.76    4.54
  -2   0  20   17.93    4.26
  -2   0  20   19.45    4.77
   2   0 -19    0.85    1.81
  -2   0  19    0.64    1.69
  -2   0  19   -3.13    2.27
  -2   0  19    0.08    1.49
   2   0 -18   12.73    3.98
  -2   0  18   11.02    2.92
  -2   0  18   13.58    4.09
  -2   0  18   16.78    3.70
  -2   0  17   -1.31    1.84
   2   0 -17   -4.66    2.66
  -2   0  17    2.51    1.83
  -2   0  17   -2.69    2.02
   2   0 -16   56.06    7.28
  -2   0  16   75.08    6.80
  -2   0  16   52.48    6.84
   2   0 -15    3.15    2.40
  -2   0  15   -0.16    1.54
  -2   0  15    1.84    2.24
  -2   0  14  228.68   13.55
  -2   0  14  245.77   11.73
   2   0 -14  228.18   13.66
   2   0 -13   -0.49    1.23
  -2   0  13   -0.46    1.40
  -2   0  12   33.11    4.88
   2   0 -12   28.32    4.31
   2   0 -11   -1.53    1.82
  -2   0  11   -3.01    1.68
  -2   0  10    4.64    1.89
   2   0 -10    4.06    1.49
   2   0  -9    1.59    1.50
  -2   0   9   -0.92    1.41
  -2   0   8 2652.22   45.19
  -2   0   8 2578.40   47.90
   2   0  -8 2561.54   44.65
   2   0  -7    0.33    0.98
  -2   0   7    0.30    0.58
  -2   0   7   -0.46    0.98
   2   0  -7    0.10    0.76
  -2   0   6  481.90   12.98
   2   0  -6  478.28   15.37
  -2   0   6  498.27   15.36
   2   0  -6  484.34   12.91
  -2   0   5   -0.37    0.99
   2   0  -5    0.28    0.75
   2   0  -5   -0.40    0.61
  -2   0   5    0.34    0.57
  -2   0   4 6680.67   88.75
  -2   0   4 6776.38   94.07
   2   0  -4 6789.77   94.31
   2   0  -4 6772.03   88.35
  -2   0   3    0.33    0.29
   2   0  -3    0.13    0.30
  -2   0   3    0.45    0.60
   2   0  -3    0.51    0.59
  -2   0   2  357.21    7.27
   2   0  -2  359.18    7.17
  -2   0   2  364.01   10.23
   2   0  -2  357.28   10.17
  -2   0   1    0.40    0.45
   2   0  -1    0.34    0.33
   2   0  -1    0.03    0.41
  -2   0   1   -0.40    0.44
   2   0   0  313.85    8.79
  -2   0   0  327.33    8.07
   2   0   0  321.91    7.98
  -2   0   0  323.86    9.04
   2   0   1    0.19    0.28
   2   0   1    0.08    0.30
   2   0   1    0.62    0.44
  -2   0  -1    0.40    0.50
   2   0   1   -0.10    0.28
  -2   0  -1    0.23    0.30
  -2   0  -1    0.39    0.36
  -2   0  -1    0.59    0.40
   2   0   1    0.16    0.38
   2   0   2  407.26    8.97
   2   0   2  418.08   10.83
  -2   0  -2  404.23    8.67
   2   0   2  415.81    9.01
   2   0   2  420.48   11.00
  -2   0  -2  405.89    9.17
  -2   0  -2  419.10   10.46
   2   0   2  406.68    7.32
  -2   0  -2  393.98    7.69
  -2   0  -2  429.89   11.34
  -2   0  -3   -0.27    0.41
  -2   0  -3   -0.18    0.42
   2   0   3    0.20    0.41
  -2   0  -3    0.01    0.24
  -2   0  -3    1.03    0.43
   2   0   3    0.05    0.28
  -2   0  -3    0.65    0.68
   2   0   4 1014.99   20.26
  -2   0  -4 1014.17   17.33
  -2   0  -4 1014.87   19.70
   2   0   4 1000.78   17.46
  -2   0  -4 1005.49   18.86
  -2   0  -4 1034.56   21.49
  -2   0  -5    0.70    0.58
   2   0   5   -0.27    0.67
  -2   0  -5   -0.11    0.50
  -2   0  -5    0.04    0.31
   2   0   5   -0.40    0.48
  -2   0  -5    0.26    0.35
   2   0   6 1592.14   28.91
  -2   0  -6 1518.05   25.92
  -2   0  -6 1559.91   24.70
  -2   0  -6 1553.79   27.68
   2   0   6 1478.54   25.69
  -2   0  -7    0.11    0.55
  -2   0  -7   -0.27    1.19
  -2   0  -7    0.50    0.49
   2   0   7   -0.78    1.01
   2   0   7   -0.39    0.69
  -2   0  -7   -0.28    0.57
   2   0   8  839.76   20.27
  -2   0  -8  786.48   23.90
   2   0   8  803.81   17.86
  -2   0  -8  816.87   17.69
  -2   0  -9   -0.64    0.77
   2   0   9   -0.20    0.85
  -2   0  -9   -0.59    0.95
  -2   0  -9    0.91    1.43
   2   0   9    0.13    0.56
  -2   0 -10   13.34    3.50
   2   0  10   19.37    2.65
   2   0  10   24.29    3.32
  -2   0 -10   19.80    2.77
  -2   0 -10   16.69    2.96
  -2   0 -11    0.70    0.99
  -2   0 -11   -0.13    1.45
   2   0  11   -0.44    0.84
  -2   0 -11    0.53    0.56
   2   0  11    0.89    0.84
   2   0  12   27.16    3.98
  -2   0 -12   25.72    3.58
  -2   0 -12   25.81    3.65
  -2   0 -12   18.99    4.39
   2   0  12   27.78    3.48
   2   0  13   -0.75    0.82
  -2   0 -13   -0.49    1.55
  -2   0 -13    0.10    0.86
  -2   0 -13   -3.69    1.56
   2   0  13    1.08    1.47
   2   0  14    8.52    2.33
   2   0  14   10.48    2.71
  -2   0 -14    7.36    2.14
  -2   0 -14   10.48    3.56
   2   0  15   -0.91    1.34
  -2   0 -15   -0.37    1.02
   2   0  15    0.58    0.96
  -2   0 -15    0.80    1.82
   2   0  16  199.97   11.14
   2   0  16  192.47   11.97
  -2   0 -16  177.06   10.03
  -2   0 -16  179.81   14.78
   2   0  17    0.48    1.11
  -2   0 -17    1.32    2.82
   2   0  17   -0.19    1.41
   2   0  18   -0.70    1.67
  -2   0 -18    0.60    2.28
   2   0  18   -1.20    1.82
  -2   0 -19   -3.80    3.92
   2   0  19   -0.49    1.44
  -2   0 -20    1.34    2.32
   2   0  20    3.72    2.31
   2   0  21   -0.81    2.32
  -2   0 -21    1.72    2.73
   2   0  22    9.78    3.60
  -2   0 -22    6.51    4.42
  -2  -1  25   12.85    3.94
   2   1 -24    4.30    3.48
   2  -1 -24    5.49    4.19
  -2   1  24   -5.31    2.88
  -2  -1  24    4.62    3.10
   2   1 -23    2.76    2.43
   2  -1 -23   -2.68    3.00
  -2   1  23   -2.37    2.26
  -2  -1  23    4.22    2.65
  -2  -1  23    0.81    1.63
  -2  -1  22    5.21    2.37
   2  -1 -22    6.47    3.61
  -2   1  22    1.65    1.48
  -2  -1  22    2.68    2.00
  -2   1  22    5.83    3.07
  -2  -1  22    8.37    3.54
   2   1 -22    2.96    2.74
  -2  -1  21    3.27    2.40
  -2   1  21    1.42    1.32
   2   1 -21   -4.38    3.66
  -2  -1  21    5.65    2.97
  -2   1  21    5.20    3.05
   2  -1 -21    9.67    3.99
  -2  -1  21    0.98    1.94
  -2   1  20    5.64    2.89
   2  -1 -20   -1.50    2.90
   2   1 -20    2.78    2.39
  -2  -1  20   -0.16    1.40
  -2  -1  20    1.09    1.69
  -2   1  20    0.25    1.58
  -2  -1  20    3.57    2.02
   2   1 -19    0.52    1.99
   2  -1 -19   -0.54    2.05
  -2  -1  19   -0.37    1.50
  -2   1  19   -0.97    1.68
  -2  -1  19   -0.49    1.84
  -2  -1  19   -0.77    1.71
  -2   1  19   -1.24    1.82
   2   1 -18    3.97    2.83
   2  -1 -18    8.53    3.52
  -2  -1  18    9.40    3.41
  -2  -1  18    7.05    2.88
  -2   1  18    5.60    2.56
  -2   1  18    9.95    2.65
  -2   1  18   10.28    3.57
  -2  -1  18    3.00    2.01
   2  -1 -17   54.08    7.54
   2   1 -17   44.17    6.74
  -2   1  17   44.18    6.09
  -2   1  17   49.18    5.45
  -2  -1  17   52.22    6.12
  -2   1  17   57.43    7.37
  -2  -1  17   41.48    6.44
  -2  -1  16    0.08    1.19
  -2  -1  16    3.92    1.92
  -2   1  16    0.92    1.34
   2   1 -16    6.28    3.02
   2  -1 -16    2.35    2.00
  -2   1  16    1.81    1.81
  -2   1  16    2.32    1.99
  -2  -1  15   93.15    7.55
   2  -1 -15   72.30    7.93
  -2   1  15   56.74    6.44
  -2   1  15   83.39    6.76
  -2  -1  15   66.87    7.81
   2   1 -15   71.16    8.00
  -2   1  15   63.75    7.28
   2  -1 -14    1.59    1.67
  -2  -1  14    1.30    1.55
  -2   1  14    2.09    1.79
  -2  -1  14    7.15    2.78
  -2   1  14   10.45    2.74
   2   1 -14   -1.56    1.23
   2  -1 -13   53.54    6.36
   2   1 -13   43.67    5.67
  -2  -1  13   48.30    6.00
  -2   1  13   55.44    6.38
  -2  -1  12    2.47    1.46
   2   1 -12    4.97    2.05
  -2   1  12    1.63    1.10
   2  -1 -12    6.50    1.76
   2   1 -11   36.83    4.81
  -2   1  11   40.15    5.09
  -2  -1  11   39.79    5.17
   2  -1 -11   37.95    4.79
   2  -1 -10  577.86   18.66
  -2  -1  10  596.22   20.19
  -2   1  10  582.07   19.75
   2   1 -10  606.84   19.23
  -2   1   9  116.20    8.01
   2  -1  -9  111.01    7.18
  -2  -1   9  129.07    8.77
   2   1  -9  122.31    7.81
   2   1  -8  163.07    8.42
  -2  -1   8  170.25    9.54
  -2  -1   8  157.27    8.52
   2  -1  -8  161.25    8.07
  -2   1   8  152.31    8.88
   2  -1  -7  537.54   14.58
  -2   1   7  532.67   16.71
  -2  -1   7  541.52   15.57
   2  -1  -7  540.98   17.46
  -2  -1   7  531.03   17.04
   2   1  -7  533.90   17.18
   2   1  -7  534.57   15.29
   2   1  -6 1283.41   24.91
  -2  -1   6 1263.67   28.03
   2  -1  -6 1314.90   28.24
   2  -1  -6 1219.16   23.44
  -2   1   6 1240.19   23.26
  -2   1   6 1257.77   27.04
  -2  -1   6 1267.20   25.32
   2   1  -6 1259.00   27.63
   2  -1  -5  176.79    8.52
  -2  -1   5  191.72    7.41
   2  -1  -5  178.41    6.38
   2   1  -5  177.17    8.45
  -2  -1   5  171.30    8.44
  -2   1   5  183.03    6.35
   2   1  -5  180.62    7.16
  -2   1   5  165.74    8.01
  -2   1   5  185.11    5.07
   2  -1  -4   40.30    3.71
   2   1  -4   42.70    3.80
   2  -1  -4   37.61    2.31
  -2  -1   4   40.99    3.79
  -2  -1   4   41.78    3.05
  -2   1   4   40.01    2.43
  -2   1   4   39.59    3.55
  -2   1   4   41.34    2.49
   2   1  -4   39.68    2.92
   2  -1  -3   32.04    1.65
   2   1  -3   34.31    3.15
  -2  -1   3   29.93    2.34
   2  -1  -3   34.45    3.17
  -2   1   3   30.75    2.92
   2   1  -3   28.31    2.22
  -2  -1   3   33.65    3.20
  -2   1   3   28.35    1.58
  -2   1   3   31.00    2.32
   2   1  -2  339.82   10.19
  -2   1   2  351.51    9.20
   2   1  -2  348.38    8.32
   2  -1  -2  342.96    8.61
  -2  -1   2  348.50   10.48
  -2   1   2  347.67    9.80
  -2  -1   2  355.30    8.49
   2  -1  -2  337.69    9.91
   2   1  -1    0.59    0.53
   2  -1  -1    0.51    0.43
  -2   1   1    0.43    0.39
  -2  -1   1    0.74    0.40
   2  -1  -1    0.47    0.35
  -2   1   1    0.80    0.43
  -2   1   1    1.43    0.62
  -2  -1   1    0.80    0.51
  -2  -1   1    1.46    0.51
   2   1  -1    0.16    0.47
  -2  -1   0  270.24    7.87
  -2   1   0  277.29    8.76
   2   1   0  275.37    8.62
  -2   1   0  269.64    6.87
   2  -1   0  279.24    8.38
   2   1   0  262.48    7.52
   2  -1   0  266.60    7.46
   2  -1   0  270.41    7.07
  -2  -1   0  288.08    8.80
  -2   1   0  258.26    7.59
  -2   1   0  279.07    8.21
  -2  -1   0  265.07    7.98
   2   1   0  262.05    8.08
  -2   1  -1  148.04    5.82
  -2  -1  -1  152.00    5.61
   2   1   1  151.86    5.72
  -2   1  -1  153.23    5.92
   2  -1   1  152.02    6.14
  -2  -1  -1  145.25    5.72
  -2   1  -1  152.16    6.57
   2  -1   1  151.83    5.61
  -2   1  -1  153.32    4.14
   2   1   1  156.54    3.85
   2  -1   1  150.27    4.30
   2   1   1  153.44    5.03
  -2  -1  -1  148.92    5.14
  -2  -1  -1  158.55    6.48
   2  -1   1  162.75    5.77
   2   1   1  158.16    6.39
   2   1   2  615.88   14.43
  -2   1  -2  620.24   14.14
  -2   1  -2  630.46   13.85
   2  -1   2  640.62   14.43
   2   1   2  618.28   10.38
   2  -1   2  640.06   13.42
   2   1   2  610.79   13.15
  -2  -1  -2  627.68   15.03
  -2   1  -2  632.28   13.67
  -2  -1  -2  645.11   12.98
  -2   1  -2  636.12   13.57
  -2   1  -2  622.11   10.25
  -2   1  -2  621.78   15.32
   2   1   2  631.57   13.61
  -2  -1  -2  625.77   11.89
  -2  -1  -2  611.09   10.60
  -2  -1  -2  601.74   13.53
   2   1   3 1272.20   23.66
   2   1   3 1214.23   22.03
  -2   1  -3 1230.76   23.26
  -2  -1  -3 1247.34   20.91
  -2  -1  -3 1190.04   21.19
  -2  -1  -3 1190.67   18.87
   2  -1   3 1230.15   21.89
   2  -1   3 1203.00   22.89
  -2   1  -3 1233.18   22.02
  -2   1  -3 1236.69   22.51
  -2   1  -3 1185.36   24.17
  -2  -1  -3 1235.09   24.03
   2  -1   3 1179.66   17.77
  -2   1  -3 1203.08   17.42
   2   1   3 1199.87   21.25
  -2  -1  -4   32.16    3.27
  -2  -1  -4   29.17    2.49
  -2   1  -4   31.82    3.33
   2   1   4   27.99    2.61
  -2   1  -4   35.09    3.07
   2  -1   4   30.38    1.76
   2  -1   4   32.12    3.11
  -2  -1  -4   29.09    2.52
  -2   1  -4   32.00    2.87
  -2   1  -4   27.48    1.67
   2   1   4   31.64    2.65
  -2   1  -4   30.89    3.33
   2   1   5   46.14    3.48
  -2   1  -5   46.74    4.50
  -2  -1  -5   46.10    3.37
  -2  -1  -5   41.83    3.93
   2  -1   5   41.85    3.65
  -2   1  -5   45.44    3.67
  -2   1  -5   44.94    3.55
  -2  -1  -5   42.57    3.16
  -2   1  -5   40.43    2.35
   2  -1   5   41.64    2.34
   2   1   5   41.00    3.14
  -2   1  -5   37.04    3.74
  -2   1  -6   11.11    1.21
  -2   1  -6   10.87    1.73
  -2   1  -6   11.72    2.21
  -2  -1  -6   11.12    2.14
  -2   1  -6   13.23    2.11
  -2  -1  -6   12.42    1.84
   2  -1   6   10.29    1.27
   2   1   6   10.25    1.75
  -2   1  -6   10.34    2.27
   2   1   6   13.09    1.86
   2  -1   6   12.76    2.19
  -2  -1  -6   13.31    1.94
   2   1   7  830.94   18.69
  -2  -1  -7  796.76   18.31
   2  -1   7  820.90   20.10
   2   1   7  791.47   18.14
  -2  -1  -7  821.59   17.66
  -2   1  -7  806.09   15.27
  -2   1  -7  806.60   22.63
   2  -1   7  763.18   15.68
  -2   1  -7  822.68   20.52
  -2   1  -7  852.16   20.66
  -2  -1  -7  795.90   17.42
  -2  -1  -8   74.88    4.74
   2  -1   8   78.18    5.79
  -2  -1  -8   72.09    5.05
   2   1   8   75.06    5.19
  -2  -1  -8   75.82    4.94
  -2   1  -8   74.10    6.63
  -2   1  -8   72.49    5.64
   2   1   8   72.62    4.94
   2  -1   8   72.74    4.20
  -2   1  -8   68.67    4.01
   2  -1   9  416.95   11.63
   2   1   9  419.57   13.48
   2  -1   9  406.86   14.68
  -2  -1  -9  433.09   17.63
  -2   1  -9  418.47   17.11
  -2   1  -9  392.43   11.47
  -2  -1  -9  410.72   13.08
   2   1   9  443.64   13.62
  -2   1  -9  408.57   14.32
   2   1  10  442.92   14.48
  -2  -1 -10  422.90   14.15
   2   1  10  422.87   13.90
  -2   1 -10  386.29   17.63
   2  -1  10  427.81   12.51
   2  -1  10  435.30   15.51
  -2  -1 -10  435.23   18.86
  -2   1 -10  408.25   14.65
  -2   1 -10  399.98   12.39
   2  -1  11   25.66    3.87
  -2   1 -11   24.92    4.58
   2  -1  11   22.22    2.79
  -2  -1 -11   24.60    3.48
  -2  -1 -11   19.39    4.10
  -2   1 -11   22.34    2.97
   2   1  11   21.99    3.12
   2   1  11   21.67    3.26
  -2   1 -11   23.21    3.37
  -2   1 -12    6.05    1.64
  -2   1 -12    3.31    2.25
  -2   1 -12    6.56    1.69
  -2  -1 -12    2.13    1.95
   2   1  12    6.86    1.97
  -2  -1 -12    8.21    2.15
   2  -1  12    9.18    2.09
   2   1  12    6.38    1.91
  -2  -1 -12    4.81    1.87
   2  -1  12    5.24    2.03
   2   1  13   17.25    3.10
  -2   1 -13   12.89    2.59
  -2   1 -13   12.98    3.81
   2   1  13   14.15    2.81
   2  -1  13   20.59    3.70
  -2   1 -13    9.63    2.38
   2  -1  13   17.80    2.91
  -2  -1 -13   13.44    2.90
  -2  -1 -13   13.94    3.91
  -2   1 -14   21.31    5.08
  -2  -1 -14   18.59    4.68
   2   1  14   20.42    3.46
  -2  -1 -14   16.38    3.16
  -2   1 -14   19.38    3.27
   2  -1  14   17.62    3.44
  -2   1 -14   16.76    3.04
   2  -1  14   22.16    3.31
   2   1  14   21.69    3.51
  -2   1 -15   15.51    2.94
   2  -1  15   18.32    3.85
  -2  -1 -15   16.68    5.00
   2   1  15   18.13    3.29
  -2  -1 -15   15.85    3.16
   2  -1  15   17.72    3.06
   2   1  15   15.16    3.25
  -2   1 -15   13.27    4.28
  -2   1 -16   31.69    4.13
   2  -1  16   38.43    5.69
   2   1  16   38.59    5.20
  -2  -1 -16   33.67    4.52
  -2  -1 -16   26.11    5.98
  -2   1 -16   32.03    6.48
   2  -1  16   42.49    4.91
   2   1  16   42.08    5.22
  -2   1 -17   66.82    9.62
  -2  -1 -17   59.68    8.95
   2   1  17   62.90    6.67
   2   1  17   68.90    7.13
   2  -1  17   77.64    6.84
   2  -1  17   81.13    8.24
  -2   1 -18    8.06    3.89
   2   1  18    8.12    2.97
   2  -1  18    4.38    2.20
   2   1  18    7.86    2.62
  -2  -1 -18   13.73    4.81
  -2  -1 -19   14.41    5.30
   2  -1  19   16.00    4.06
   2   1  19   19.52    4.15
   2   1  19   15.62    3.71
  -2   1 -19   10.79    4.28
   2   1  20    4.58    2.07
   2  -1  20    7.76    3.16
  -2  -1 -20   10.36    4.79
  -2   1 -20    9.06    4.13
  -2   1 -21   -1.01    2.33
  -2  -1 -21    0.51    3.17
   2  -1  21   -1.01    2.09
   2   1  21    0.77    1.34
   2  -1  22    5.76    3.06
  -2  -1 -22    5.74    3.80
   2  -1  23   24.25    5.52
  -2  -2  24    1.29    2.20
   2  -2 -24   -1.95    2.23
  -2   2  24    2.33    2.19
   2   2 -23   12.20    5.07
  -2  -2  23    5.02    2.74
   2  -2 -23   14.27    4.98
  -2   2  23   15.14    4.14
  -2  -2  22    1.18    1.68
   2   2 -22   -1.24    2.41
  -2   2  22    3.63    2.74
  -2  -2  22   -0.27    1.81
   2  -2 -22    1.21    2.34
   2  -2 -21   -6.33    3.45
  -2  -2  21   -0.57    1.54
   2   2 -21    1.33    2.13
  -2   2  21   -2.61    2.25
  -2   2  21    0.51    1.60
  -2  -2  21   -2.52    2.83
  -2  -2  21   -3.18    2.34
  -2  -2  20    2.46    2.01
  -2  -2  20    4.90    2.19
   2  -2 -20    5.42    3.17
   2   2 -20    0.16    1.83
  -2  -2  20    5.13    2.90
  -2   2  20   -0.80    1.70
  -2   2  20    7.00    2.79
  -2  -2  19   27.36    5.38
   2   2 -19   24.94    5.80
  -2   2  19   21.13    3.79
  -2   2  19   28.48    5.40
  -2  -2  19   24.44    4.54
   2  -2 -19   25.89    5.85
  -2  -2  18    3.49    2.39
   2   2 -18    1.25    2.34
  -2   2  18   -0.54    1.38
   2  -2 -18    5.23    2.90
  -2   2  18    2.69    2.06
  -2  -2  18   -0.44    1.45
  -2  -2  17  157.24   12.59
  -2   2  17  197.08   10.66
  -2   2  17  183.13   12.56
   2   2 -17  158.65   13.29
  -2  -2  17  197.14   12.20
   2  -2 -17  173.90   13.79
  -2   2  16    1.34    1.57
  -2  -2  16    2.49    1.69
  -2   2  16    1.57    1.25
   2   2 -16    2.64    2.28
  -2  -2  16    7.34    2.47
   2  -2 -16    2.98    2.25
   2   2 -15  200.04   13.58
  -2  -2  15  237.37   12.69
  -2   2  15  237.89   10.99
   2  -2 -15  211.14   13.63
  -2   2  15  199.05   12.40
  -2  -2  15  189.63   12.89
   2   2 -14    1.52    1.80
  -2  -2  14   -0.38    1.40
   2  -2 -14    0.60    2.01
  -2   2  14   -0.01    1.14
  -2  -2  14    2.47    2.01
  -2   2  14    1.27    1.37
  -2   2  14    3.58    2.11
   2   2 -13    2.36    1.88
  -2  -2  13    8.10    2.74
  -2   2  13    4.13    1.98
  -2   2  13    2.79    1.80
   2  -2 -13    0.89    1.32
  -2  -2  13    0.74    1.58
  -2   2  12   13.60    3.23
   2   2 -12   10.45    2.88
   2  -2 -12    9.96    2.74
  -2   2  12    6.28    2.11
  -2  -2  12    8.03    2.65
  -2  -2  11  303.38   14.58
   2  -2 -11  292.51   13.37
  -2   2  11  289.27   13.96
  -2  -2  11  267.10    6.81
   2   2 -11  310.59   14.23
   2  -2 -10  297.31   12.78
  -2  -2  10  329.86   14.76
  -2   2  10  313.21   13.93
   2   2 -10  309.22   13.65
  -2  -2  10  281.47    7.13
   2   2  -9 1211.67   28.55
   2  -2  -9 1206.58   26.91
  -2  -2   9 1239.29   30.27
  -2   2   9 1262.59   29.47
   2  -2  -8    3.59    0.70
   2   2  -8    4.02    1.63
   2  -2  -8    2.80    1.35
  -2   2   8    3.37    1.64
  -2  -2   8    4.90    1.97
   2   2  -7  594.90   16.86
  -2  -2   7  605.95   17.28
   2  -2  -7  577.05   15.22
   2   2  -7  586.24   18.15
  -2  -2   7  577.80   18.52
  -2   2   7  619.22   18.06
   2  -2  -7  588.01   11.78
   2   2  -6  199.53    9.67
   2   2  -6  203.24    8.67
  -2  -2   6  194.97    8.66
   2  -2  -6  200.49    7.47
  -2   2   6  180.58    9.06
   2  -2  -6  197.97    9.78
  -2  -2   6  211.69   10.11
   2  -2  -6  195.28    6.16
   2  -2  -5    7.90    1.84
   2   2  -5   10.09    1.79
  -2  -2   5    9.28    1.75
   2   2  -5    7.56    1.91
  -2  -2   5    4.18    1.44
   2  -2  -5    8.33    1.27
   2  -2  -5    7.67    1.23
  -2   2   5    5.88    1.54
   2  -2  -4  119.67    4.24
  -2   2   4  123.51    4.71
  -2  -2   4  131.68    7.21
   2   2  -4  124.39    5.84
   2  -2  -4  122.01    5.19
   2  -2  -4  129.24    6.89
  -2  -2   4  116.13    5.77
  -2   2   4  125.56    6.50
   2   2  -4  127.13    6.86
   2   2  -3  783.85   18.12
   2   2  -3  743.78   15.90
  -2  -2   3  753.38   18.32
  -2   2   3  763.39   15.06
  -2  -2   3  748.62   16.23
  -2   2   3  738.61   17.06
   2  -2  -3  757.23   17.73
   2  -2  -3  749.36   15.80
  -2   2   2  470.25   12.10
   2   2  -2  492.20   11.58
   2   2  -2  489.51   12.96
   2  -2  -2  480.86   12.54
  -2  -2   2  469.09   13.30
   2  -2  -2  485.25   12.24
  -2  -2   2  485.74   13.04
   2  -2  -2  464.45    9.61
  -2  -2   2  482.81   11.75
  -2   2   2  487.24   11.74
   2  -2  -1 5241.46   72.88
   2  -2  -1 5225.23   71.04
  -2  -2   1 5132.90   70.72
  -2   2   1 5219.41   70.45
  -2  -2   1 5109.98   72.64
   2  -2  -1 5131.75   67.65
  -2   2   1 5279.28   72.04
   2   2  -1 5117.79   73.07
   2   2  -1 5331.95   72.19
   2   2  -1 5216.25   73.02
  -2   2   1 5063.33   68.13
  -2   2   1 5317.18   71.14
  -2  -2   1 5063.96   72.72
   2  -2   0 1188.91   18.25
  -2   2   0 1205.05   18.09
  -2  -2   0 1221.10   22.45
   2   2   0 1147.56   21.25
   2  -2   0 1197.16   23.41
  -2   2   0 1237.66   21.60
   2  -2   0 1211.34   21.96
   2  -2   0 1204.95   20.28
   2  -2   0 1186.22   19.50
  -2  -2   0 1141.89   21.70
   2   2   0 1194.26   22.59
  -2  -2   0 1222.67   23.03
   2   2   0 1187.65   22.84
  -2   2   0 1206.36   22.96
  -2   2   0 1172.90   19.98
   2  -2   1 1102.00   20.89
   2  -2   1 1074.14   18.56
  -2   2  -1 1088.99   21.83
   2   2   1 1028.75   20.68
  -2  -2  -1 1041.02   19.60
   2  -2   1 1068.78   20.75
  -2   2  -1 1078.54   20.10
  -2   2  -1 1088.15   18.44
  -2   2  -1 1041.85   19.27
  -2  -2  -1 1102.23   20.55
   2  -2   1 1105.77   22.50
   2  -2   1 1093.86   17.46
   2   2   1 1104.93   19.52
  -2  -2  -1 1123.42   21.82
   2   2   1 1061.71   21.32
   2  -2   2 1337.71   23.66
   2  -2   2 1316.38   24.72
  -2   2  -2 1355.18   24.76
  -2  -2  -2 1360.49   22.90
  -2   2  -2 1332.37   25.94
  -2   2  -2 1325.71   24.08
  -2  -2  -2 1359.97   25.56
   2  -2   2 1377.50   24.68
   2  -2   2 1359.48   26.53
  -2   2  -2 1349.05   23.51
  -2  -2  -2 1395.42   23.99
   2   2   2 1320.10   24.41
   2   2   2 1343.51   25.20
  -2  -2  -2 1326.67   22.98
   2  -2   2 1337.30   19.48
  -2   2  -3    9.18    1.61
  -2   2  -3    6.41    1.50
  -2   2  -3    7.35    1.42
  -2  -2  -3    8.99    1.83
   2  -2   3    8.62    1.61
   2  -2   3   11.68    2.03
   2   2   3    7.02    1.37
  -2   2  -3    8.28    1.52
   2  -2   3    7.62    1.49
  -2  -2  -3    9.11    1.51
  -2  -2  -3    7.51    1.25
   2   2   3    5.66    1.38
   2  -2   3    8.91    1.61
   2   2   3   10.05    1.44
   2   2   4   10.03    1.56
  -2   2  -4    8.37    1.76
   2  -2   4    8.98    1.94
   2   2   4    8.33    1.73
  -2  -2  -4    7.42    1.42
  -2  -2  -4    8.63    1.32
  -2   2  -4    8.17    1.75
  -2   2  -4    9.03    1.74
   2  -2   4    6.00    1.64
   2  -2   4    6.91    1.51
   2  -2   4    6.37    1.53
  -2   2  -4   10.23    1.70
  -2  -2  -4   10.14    1.91
   2   2   4    8.06    1.51
  -2   2  -5  275.69    9.69
   2  -2   5  279.67   11.01
   2   2   5  272.63    8.84
  -2  -2  -5  294.44    8.57
   2  -2   5  272.75    5.57
  -2   2  -5  291.12   10.46
  -2   2  -5  283.73   11.02
   2   2   5  268.70    9.45
  -2  -2  -5  291.39   10.85
  -2  -2  -5  283.68    9.60
   2  -2   5  269.82   10.19
  -2   2  -5  294.10   10.87
   2   2   6   77.67    4.58
  -2   2  -6   89.33    6.50
  -2  -2  -6   91.28    4.62
   2  -2   6   92.65    6.01
  -2   2  -6   80.99    5.80
  -2  -2  -6   87.32    5.29
   2  -2   6   79.99    3.00
   2   2   6   80.60    5.10
   2  -2   6   85.44    3.24
  -2   2  -6   84.97    5.85
  -2  -2  -6   93.56    6.26
  -2   2  -6   82.11    2.97
   2  -2   7 1011.79   17.52
  -2  -2  -7 1068.10   20.21
   2   2   7 1057.96   21.44
  -2   2  -7 1003.40   17.32
   2  -2   7 1029.47   24.42
  -2  -2  -7 1014.55   22.57
   2  -2   7 1039.01   17.16
   2   2   7 1037.34   22.57
  -2   2  -7 1080.94   26.49
  -2   2  -7 1072.06   24.30
   2  -2   8   14.97    2.81
  -2   2  -8    7.81    2.42
  -2   2  -8   10.91    2.26
   2  -2   8    8.28    1.32
  -2  -2  -8    8.26    1.78
   2   2   8    8.84    1.73
   2  -2   8    8.79    1.24
  -2   2  -8    7.92    1.30
   2   2   8    8.42    1.85
  -2  -2  -8   13.88    1.89
  -2   2  -9  394.46   10.80
  -2   2  -9  417.38   16.99
   2   2   9  382.89   12.58
   2   2   9  388.59   13.65
  -2  -2  -9  394.69   11.72
   2  -2   9  408.92   10.68
   2  -2   9  418.85   15.21
  -2  -2  -9  407.50   13.74
   2  -2   9  385.25   10.12
  -2   2  -9  367.39   13.64
  -2  -2 -10   12.92    2.58
   2  -2  10   11.64    2.58
  -2   2 -10    8.88    1.62
   2   2  10   10.74    2.12
   2   2  10   10.80    2.28
   2  -2  10    9.91    1.65
  -2   2 -10    8.09    2.77
  -2   2 -10    9.71    2.15
   2  -2  10   12.17    1.85
  -2   2 -11   33.20    3.36
  -2   2 -11   27.53    4.95
   2   2  11   36.51    3.97
   2  -2  11   32.94    4.59
   2   2  11   34.74    4.20
   2  -2  11   32.13    3.16
  -2   2 -11   28.35    3.68
  -2  -2 -12   29.67    5.18
  -2   2 -12   30.22    3.48
   2  -2  12   26.71    4.25
   2  -2  12   26.43    3.07
   2   2  12   29.15    3.62
   2   2  12   27.53    3.87
  -2   2 -12   24.72    3.54
  -2   2 -12   22.23    4.71
   2   2  13   22.27    3.32
  -2  -2 -13   18.01    4.53
  -2   2 -13   25.58    5.05
   2  -2  13   25.44    4.28
   2   2  13   22.04    3.62
  -2   2 -13   21.21    3.18
   2  -2  13   26.23    3.26
  -2   2 -13   25.83    3.64
   2  -2  14    4.71    2.28
  -2   2 -14   -0.52    1.95
  -2  -2 -14    1.93    1.81
   2   2  14    2.42    1.29
   2  -2  14    3.80    1.58
   2   2  14    3.57    1.76
  -2   2 -14    2.10    1.18
  -2   2 -15  102.45    7.34
   2   2  15  104.91    7.90
  -2  -2 -15  107.41   11.09
   2  -2  15  106.90    9.41
   2  -2  15  113.25    7.34
   2   2  15  102.06    8.19
  -2  -2 -15   86.26    7.42
  -2   2 -15  106.75   11.00
  -2  -2 -16    4.11    3.11
  -2  -2 -16    0.65    1.36
  -2   2 -16    2.17    1.63
   2   2  16    2.23    1.35
  -2   2 -16    3.22    2.56
   2  -2  16    2.90    2.12
   2   2  16    4.25    1.73
   2  -2  16    6.22    2.04
  -2   2 -17   12.06    4.55
   2   2  17    8.51    2.47
  -2  -2 -17    7.64    3.34
   2  -2  17    8.46    3.21
   2   2  17   11.37    3.13
   2   2  18   10.23    2.83
  -2   2 -18    9.45    4.06
   2   2  18   15.42    3.39
   2  -2  18   18.04    4.28
  -2  -2 -18   11.30    4.47
   2  -2  19    1.31    1.88
  -2  -2 -19    2.45    2.43
  -2   2 -19    3.42    2.69
   2   2  19   -0.25    1.27
   2   2  19   -2.77    1.75
  -2   2 -20    7.28    3.65
  -2  -2 -20    1.96    2.64
   2  -2  20    5.68    2.83
   2   2  20    4.42    2.72
  -2   2 -21   -4.84    3.69
   2  -2  21    6.06    2.93
  -2  -2 -21   -0.93    3.41
  -2  -2 -22    3.04    3.27
   2  -2  22    3.32    2.44
   2  -2  23    1.96    2.41
  -2  -3  24   -1.68    3.00
   2  -3 -24    2.54    3.09
  -2   3  24    3.06    2.56
   2   3 -23    1.73    2.10
   2  -3 -23   -0.17    2.52
  -2  -3  23    0.68    1.90
  -2   3  23    5.06    2.90
   2   3 -22   -2.12    2.84
  -2   3  22    2.04    1.92
   2  -3 -22   -0.78    1.97
  -2  -3  22   -1.12    1.82
   2   3 -21   15.34    5.57
  -2   3  21   17.28    4.57
  -2  -3  21   17.14    3.98
   2  -3 -21   33.94    7.25
  -2  -3  21   22.22    4.57
  -2  -3  21   21.25    5.10
  -2   3  20    9.31    2.52
  -2  -3  20    7.53    3.25
  -2   3  20   14.91    4.34
   2  -3 -20   22.12    5.63
  -2  -3  20   11.62    3.63
   2   3 -20   12.87    4.50
   2  -3 -19   10.07    3.94
   2   3 -19    9.52    3.85
  -2   3  19    5.66    3.01
  -2  -3  19   13.19    3.85
  -2   3  19   10.91    2.58
  -2  -3  19    7.93    3.06
  -2  -3  18   12.82    3.28
   2   3 -18   12.11    4.14
  -2   3  18    9.18    3.21
  -2   3  18   12.51    2.71
  -2  -3  18   10.04    3.70
   2  -3 -18   12.81    4.27
  -2  -3  17    1.13    1.78
   2  -3 -17    3.95    2.21
   2   3 -17   -0.38    2.51
  -2   3  17    2.10    1.70
  -2  -3  17    0.02    1.44
  -2   3  17    1.33    1.19
  -2   3  16   13.12    3.66
  -2   3  16   24.32    3.49
  -2  -3  16   20.99    4.08
   2  -3 -16   21.60    4.51
   2   3 -16   13.08    3.61
  -2  -3  16   19.02    4.49
   2   3 -15    0.50    1.80
  -2  -3  15    0.67    1.78
  -2   3  15   -0.63    1.36
  -2   3  15    2.53    1.45
  -2  -3  15    1.22    1.88
   2  -3 -15    0.80    1.32
   2  -3 -14   53.05    6.50
  -2   3  14   48.95    6.09
  -2  -3  14   64.63    6.59
  -2  -3  14   53.94    6.86
  -2   3  14   62.31    5.14
   2   3 -14   60.71    7.27
  -2  -3  13   78.01    6.93
   2  -3 -13   64.55    6.85
  -2   3  13   62.55    6.71
  -2  -3  13   55.98    3.54
   2   3 -13   63.85    7.17
  -2  -3  13   61.75    7.11
  -2  -3  12  141.49    9.04
  -2   3  12  113.74    8.75
   2   3 -12  117.09    9.32
   2  -3 -12  119.48    8.88
  -2  -3  12  111.30    5.15
  -2  -3  12  121.25    9.59
   2  -3 -12  110.71    3.81
   2  -3 -11    0.21    0.36
  -2  -3  11    1.31    1.18
  -2   3  11   -0.25    1.31
   2  -3 -11   -0.41    1.27
  -2  -3  11    0.74    0.55
   2   3 -11    2.05    1.37
  -2  -3  10   34.46    2.70
   2  -3 -10   42.85    4.72
   2   3 -10   43.50    5.30
  -2   3  10   35.59    4.66
  -2  -3  10   36.67    5.08
   2  -3 -10   38.26    2.58
   2   3  -9   35.88    4.67
   2  -3  -9   43.62    2.89
  -2  -3   9   47.68    5.46
  -2   3   9   38.53    4.44
   2  -3  -9   38.68    4.11
   2   3  -8    6.50    1.92
   2  -3  -8    3.20    1.23
  -2   3   8    6.04    1.96
   2  -3  -8    5.58    1.08
  -2  -3   8    2.92    1.70
   2  -3  -7   45.82    3.15
   2   3  -7   45.27    4.57
  -2   3   7   42.22    4.29
  -2  -3   7   46.12    4.96
   2   3  -6  296.00   11.24
   2   3  -6  284.80   11.86
  -2   3   6  252.63   10.56
  -2  -3   6  300.97   12.64
   2  -3  -6  278.27   12.12
  -2  -3   6  288.19   11.30
   2  -3  -6  278.62    8.61
   2  -3  -5  326.88    9.64
  -2  -3   5  328.74   12.94
   2   3  -5  323.23   11.29
  -2   3   5  330.26   11.23
  -2  -3   5  327.67   11.56
   2  -3  -5  329.80   12.68
   2   3  -5  334.38   12.43
  -2  -3   4   38.28    4.06
  -2   3   4   33.96    3.24
   2  -3  -4   39.22    3.15
   2   3  -4   38.08    3.49
   2  -3  -4   36.71    3.78
   2   3  -4   34.26    3.63
  -2  -3   4   35.36    3.42
  -2  -3   3  985.17   22.25
   2   3  -3  949.81   19.94
  -2   3   3  933.38   19.10
   2  -3  -3  902.09   14.65
  -2   3   3  962.07   18.24
   2   3  -3  971.73   21.31
   2  -3  -3  939.00   21.05
   2  -3  -3  939.28   19.52
  -2  -3   3  978.31   21.45
  -2  -3   3  922.38   20.24
  -2  -3   2   31.24    3.19
  -2   3   2   26.20    2.41
  -2   3   2   30.49    2.75
   2  -3  -2   26.79    1.59
  -2   3   2   28.81    2.51
  -2  -3   2   30.49    2.92
   2  -3  -2   24.21    2.71
   2   3  -2   28.05    2.89
   2   3  -2   30.46    3.07
   2   3  -2   28.12    3.10
  -2  -3   2   33.35    3.35
   2  -3  -2   30.34    2.94
   2  -3  -2   28.73    1.57
  -2  -3   1   24.12    2.55
  -2   3   1   21.91    1.65
   2  -3  -1   22.12    1.56
   2  -3  -1   24.38    2.45
  -2   3   1   23.29    1.52
  -2   3   1   24.94    2.11
  -2  -3   1   24.03    2.76
  -2   3   1   24.12    2.33
   2   3  -1   23.81    2.62
   2  -3  -1   25.47    2.80
  -2  -3   1   24.37    2.77
   2   3  -1   22.36    2.75
  -2   3   1   24.44    2.51
   2   3  -1   22.57    2.68
  -2   3   0  699.76   13.36
  -2   3   0  734.15   16.81
   2  -3   0  699.98   15.89
  -2   3   0  740.61   13.20
  -2   3   0  718.31   15.19
   2  -3   0  707.56   13.26
  -2  -3   0  760.07   17.03
   2   3   0  732.70   16.25
  -2   3   0  704.93   13.05
   2   3   0  709.07   17.16
  -2  -3   0  697.50   16.45
   2  -3   0  767.82   17.89
   2   3   0  716.79   17.10
   2  -3   1    8.58    1.34
   2  -3   1    8.90    1.81
  -2  -3  -1    8.95    1.66
   2   3   1    8.84    1.68
  -2   3  -1    8.61    0.90
   2  -3   1    9.20    1.71
   2  -3   1    7.21    1.47
  -2   3  -1    8.76    1.49
  -2   3  -1    7.09    1.23
  -2  -3  -1    9.80    1.72
   2   3   1    9.60    1.72
  -2   3  -1    8.85    1.68
  -2  -3  -1    7.26    1.38
  -2   3  -2   10.52    1.92
  -2  -3  -2   14.95    2.25
   2   3   2   14.47    2.14
   2  -3   2   13.74    2.21
   2  -3   2   12.97    2.11
  -2   3  -2   13.30    1.83
  -2   3  -2   15.19    2.01
   2   3   2   13.11    2.09
  -2  -3  -2   15.52    2.08
   2  -3   2   13.57    1.86
  -2   3  -2   16.65    2.32
  -2  -3  -2   11.74    1.80
   2  -3   2   14.90    2.36
  -2   3  -3    2.27    0.93
   2   3   3    3.38    1.10
  -2  -3  -3    1.76    0.79
   2  -3   3    3.66    0.70
   2  -3   3    4.62    1.38
  -2   3  -3    3.26    1.00
  -2   3  -3    2.28    0.86
   2  -3   3    2.82    0.90
  -2  -3  -3    2.95    1.05
   2   3   3    1.06    0.75
   2  -3   3    4.46    1.42
  -2   3  -3    4.19    1.17
   2  -3   3    2.83    0.99
  -2  -3  -3    3.17    0.78
  -2   3  -4   24.69    3.19
   2   3   4   21.61    2.75
   2  -3   4   27.18    3.37
   2  -3   4   26.31    3.09
  -2  -3  -4   24.70    2.12
  -2   3  -4   26.66    3.08
  -2   3  -4   21.23    2.85
   2  -3   4   22.45    2.92
   2   3   4   24.39    2.94
  -2   3  -4   22.45    2.61
   2  -3   4   24.10    1.76
  -2  -3  -4   27.02    2.91
  -2  -3  -4   24.34    3.03
   2  -3   4   26.87    3.12
   2  -3   5   14.98    1.45
  -2  -3  -5   13.56    1.58
  -2  -3  -5   14.67    2.41
   2  -3   5   16.27    2.68
   2  -3   5   13.91    2.57
   2   3   5   16.29    1.93
   2   3   5   14.41    2.30
   2  -3   5   18.09    2.70
  -2  -3  -5   17.18    2.42
  -2   3  -5   18.79    2.80
  -2   3  -5   13.62    2.35
  -2   3  -5   18.02    2.77
  -2   3  -6    1.50    1.39
   2  -3   6    1.37    0.81
   2   3   6    0.61    0.45
  -2  -3  -6    1.65    1.04
  -2   3  -6    0.04    0.83
  -2  -3  -6    0.53    0.41
  -2  -3  -6    0.99    0.78
   2  -3   6    1.25    0.30
   2   3   6   -0.07    0.90
   2  -3   6    1.15    0.51
   2  -3   6    2.72    1.28
  -2   3  -7   13.34    2.34
   2  -3   7   11.66    2.45
   2   3   7   14.72    2.00
  -2   3  -7   14.49    2.84
   2  -3   7   16.48    1.36
   2  -3   7   15.46    2.70
  -2  -3  -7   16.02    1.80
   2   3   7   12.93    2.29
   2  -3   7   13.18    1.55
  -2   3  -7   15.56    1.51
  -2   3  -8  237.55   10.68
   2  -3   8  224.07    7.30
  -2   3  -8  202.51   11.48
   2  -3   8  231.32   11.16
   2   3   8  222.72   10.29
  -2   3  -8  230.75    6.96
   2  -3   8  225.56    6.40
  -2  -3  -8  236.71    7.83
   2   3   8  229.04    8.56
  -2  -3  -9  185.83    7.22
  -2   3  -9  179.61    9.32
   2   3   9  185.21    9.50
   2   3   9  185.50    7.98
   2  -3   9  186.92   10.34
   2  -3   9  173.90    6.71
  -2   3  -9  176.66    6.62
   2  -3   9  183.93    6.24
  -2   3  -9  180.26   11.28
  -2   3 -10   47.07    5.74
   2   3  10   43.84    4.70
   2  -3  10   41.80    3.13
  -2  -3 -10   51.84    3.88
  -2   3 -10   42.85    4.55
   2  -3  10   47.87    3.63
  -2   3 -10   43.02    3.42
   2   3  10   46.80    4.06
   2  -3  10   47.44    5.49
  -2   3 -11  246.03   11.30
   2   3  11  273.12   10.61
  -2   3 -11  245.69    9.16
  -2   3 -11  255.05   14.49
   2  -3  11  260.71    8.82
   2  -3  11  259.66   13.33
   2   3  11  276.89   12.51
   2  -3  11  255.83    9.14
  -2   3 -12    8.50    3.06
  -2   3 -12    6.33    1.49
   2  -3  12    6.60    1.48
   2  -3  12   12.84    3.11
   2   3  12    5.93    1.99
  -2   3 -12   11.58    2.55
   2  -3  12    7.17    1.55
   2   3  12    8.27    1.88
  -2   3 -13    0.39    0.70
  -2   3 -13    2.84    1.55
   2   3  13   -0.09    0.82
   2  -3  13    2.29    1.12
  -2  -3 -13    1.04    2.12
   2  -3  13   -0.39    1.29
   2  -3  13    0.42    0.69
   2   3  13    0.82    0.99
   2  -3  14   13.08    3.33
   2  -3  14   14.57    2.37
   2  -3  14   18.37    2.73
   2   3  14   12.86    3.08
  -2   3 -14   16.86    2.98
  -2   3 -14   16.68    4.22
  -2  -3 -14    5.52    2.65
   2   3  14   13.99    2.72
  -2  -3 -15   41.62    7.18
  -2   3 -15   52.36    5.21
   2  -3  15   49.60    4.64
   2   3  15   49.33    5.98
   2  -3  15   45.89    6.40
   2   3  15   47.09    5.03
  -2   3 -15   32.14    6.61
   2  -3  16  105.33    9.83
   2   3  16  103.25    8.81
  -2   3 -16   95.54   10.77
  -2  -3 -16  101.30   11.43
   2   3  16   86.91    7.14
  -2   3 -17   57.36    8.81
  -2  -3 -17   41.47    7.95
   2   3  17   52.57    5.80
   2  -3  17   59.35    7.50
   2   3  17   50.59    6.41
  -2  -3 -18  129.02   14.29
   2  -3  18  154.12   12.51
   2   3  18  129.10    9.82
   2   3  18  169.02   12.03
  -2   3 -18  145.38   14.35
  -2  -3 -19    1.96    2.45
   2  -3  19   -1.64    2.33
   2   3  19    1.45    1.98
  -2   3 -19    2.86    3.04
   2  -3  20    3.44    2.46
  -2   3 -20    9.55    4.11
  -2  -3 -20    5.24    3.74
   2   3  20    1.57    1.78
  -2   3 -21   31.44    7.54
  -2  -3 -21   16.33    6.02
   2  -3  21   26.60    5.79
   2  -3  22    1.19    2.04
   2  -3  23    3.73    3.05
   2  -4 -24   -1.25    2.94
   2   4 -23   -0.95    2.75
  -2  -4  23    5.43    2.82
  -2   4  23    2.57    2.29
   2  -4 -23   -0.64    2.44
   2  -4 -22   20.96    5.92
  -2  -4  22   13.07    4.10
  -2   4  22   17.39    4.83
   2   4 -22   10.69    4.35
   2  -4 -21    3.83    2.84
  -2  -4  21    7.16    3.64
  -2   4  21    3.95    2.50
  -2  -4  21    1.75    1.80
   2   4 -21   -1.31    2.26
  -2  -4  20    3.63    2.64
   2  -4 -20    5.77    3.16
  -2  -4  20    8.74    3.05
  -2   4  20    5.26    2.77
   2   4 -20    8.31    3.79
   2   4 -19    5.39    3.38
  -2  -4  19   -1.50    2.34
   2  -4 -19   -1.85    2.48
  -2   4  19    1.16    1.89
  -2  -4  19   -1.32    2.09
  -2   4  18   76.52    8.48
  -2   4  18   72.72    6.04
  -2  -4  18   84.56    8.60
   2   4 -18   64.06    8.94
   2  -4 -18   71.17    9.05
  -2  -4  18   78.30    9.13
  -2  -4  17   15.18    4.27
  -2   4  17   13.74    3.85
   2   4 -17   18.64    4.90
  -2   4  17   13.23    2.47
  -2  -4  17   14.48    3.65
   2  -4 -17   17.41    4.41
   2   4 -16   48.84    7.09
  -2  -4  16   48.23    7.12
   2  -4 -16   44.59    6.56
  -2   4  16   50.14    6.57
  -2  -4  16   50.76    6.29
  -2   4  16   42.51    4.33
   2   4 -15   62.55    8.00
   2  -4 -15   66.71    7.83
  -2   4  15   62.11    7.20
  -2  -4  15   70.59    7.19
  -2   4  15   68.05    5.31
  -2  -4  15   61.45    7.75
  -2  -4  14   -0.14    1.25
   2  -4 -14    1.14    0.53
   2   4 -14    1.80    1.79
  -2   4  14    2.31    1.34
  -2   4  14    0.47    1.31
  -2  -4  14    5.34    2.53
   2  -4 -14    3.12    2.42
  -2  -4  13   -0.15    0.88
  -2  -4  13   -1.65    2.28
   2  -4 -13   -0.40    0.46
   2   4 -13    1.29    1.78
  -2   4  13    3.11    1.48
  -2   4  13    0.28    1.41
   2  -4 -13    0.08    1.08
  -2  -4  12    3.34    1.75
   2  -4 -12    4.34    0.99
   2   4 -12    2.25    1.80
  -2   4  12    4.51    2.01
  -2  -4  12    5.04    1.32
   2  -4 -12    3.06    1.76
  -2  -4  11   44.95    3.60
   2  -4 -11   47.10    3.36
  -2  -4  11   43.85    5.76
   2   4 -11   51.80    6.08
  -2   4  11   51.03    5.61
   2  -4 -11   37.09    4.81
   2   4 -10    1.95    1.51
   2  -4 -10    0.22    0.39
  -2   4  10   -0.40    1.34
  -2  -4  10    0.17    1.30
   2  -4 -10    1.90    1.36
   2   4  -9  235.85   12.03
   2  -4  -9  234.79    8.25
  -2   4   9  234.14   11.32
  -2  -4   9  226.43   12.56
   2  -4  -8  515.07   13.15
  -2   4   8  533.31   17.12
  -2  -4   8  520.03   19.02
   2   4  -8  496.50   17.48
   2  -4  -7   20.18    2.40
   2   4  -7   19.39    3.14
  -2  -4   7   18.75    3.40
  -2   4   7   27.29    3.65
  -2   4   6  116.56    7.02
  -2  -4   6  122.80    8.35
   2  -4  -6  136.50    6.37
   2   4  -6  138.94    7.91
  -2  -4   5  170.47    9.46
  -2  -4   5  174.28    8.87
   2   4  -5  174.26    8.58
  -2   4   5  175.43    8.33
  -2  -4   5  186.26    9.35
   2  -4  -5  182.11    7.59
   2   4  -5  183.23    9.18
   2  -4  -4  276.69   11.44
  -2  -4   4  267.27   11.67
   2   4  -4  277.73   10.55
  -2  -4   4  281.48   10.87
  -2  -4   4  279.41   11.15
  -2   4   4  264.93    8.16
  -2   4   4  261.51    9.77
   2   4  -4  276.41   10.98
   2  -4  -4  271.17    9.65
   2   4  -3    5.36    1.54
   2   4  -3    8.32    1.79
  -2   4   3    8.88    1.40
  -2  -4   3   11.07    2.02
   2  -4  -3    6.57    1.01
  -2  -4   3    6.61    1.96
  -2   4   3    9.45    1.66
   2  -4  -3    9.38    1.82
  -2  -4   3    9.26    1.98
   2  -4  -2 1330.97   26.09
   2  -4  -2 1260.86   23.25
   2   4  -2 1220.64   26.82
   2   4  -2 1331.50   25.77
  -2  -4   2 1275.33   26.19
  -2   4   2 1254.13   23.22
  -2  -4   2 1310.67   26.70
   2   4  -2 1318.44   26.18
  -2  -4   2 1280.18   27.01
   2  -4  -2 1230.15   20.72
  -2   4   2 1283.23   22.42
  -2   4   1  698.17   13.30
   2  -4  -1  731.26   18.14
   2   4  -1  692.58   18.07
   2   4  -1  735.76   17.49
   2  -4  -1  709.34   15.86
   2   4  -1  709.17   13.50
  -2   4   1  719.12   14.68
   2  -4  -1  668.70   13.57
  -2  -4   1  746.86   18.00
  -2  -4   1  708.17   17.46
  -2   4   1  702.49   14.90
  -2  -4   1  687.43   17.82
  -2   4   1  669.24   11.93
  -2   4   0   56.09    3.29
   2  -4   0   57.29    4.03
   2  -4   0   52.19    3.30
  -2   4   0   54.16    3.65
   2   4   0   55.84    2.68
   2   4   0   53.85    4.47
   2  -4   0   61.08    4.70
  -2   4   0   58.92    3.19
  -2  -4   0   61.41    4.48
  -2  -4   0   58.49    4.44
  -2  -4   0   51.55    4.36
   2   4   0   53.76    4.29
   2  -4   0   59.65    4.73
   2  -4   1  457.61   11.75
  -2   4  -1  447.62   11.59
  -2   4  -1  464.18   13.42
  -2   4  -1  468.22    9.59
   2   4   1  457.90   13.55
   2  -4   1  447.75   12.72
   2  -4   1  455.66    9.91
  -2  -4  -1  475.59   13.46
  -2   4  -1  462.16   12.29
   2  -4   1  459.07   14.56
  -2  -4  -1  438.89   13.31
   2   4   1  427.43   13.92
   2  -4   1  472.96   14.27
  -2  -4  -1  467.98   13.61
  -2   4  -2    9.75    1.73
  -2   4  -2   10.18    1.99
  -2  -4  -2    9.33    1.84
   2  -4   2    9.12    1.81
   2   4   2    9.62    1.96
   2   4   2   10.30    1.92
   2  -4   2    9.77    2.04
  -2   4  -2   10.04    2.06
   2  -4   2   11.73    1.86
  -2  -4  -2   11.51    2.01
  -2   4  -2    8.69    1.64
  -2   4  -2    9.79    1.04
   2  -4   2    9.63    1.05
   2  -4   2   13.85    2.33
   2   4   3    1.18    0.90
   2   4   3    1.60    0.96
   2  -4   3    1.27    0.70
  -2   4  -3    1.60    0.81
   2  -4   3    2.15    0.43
  -2  -4  -3    0.38    0.74
  -2   4  -3    2.29    1.04
   2  -4   3    1.77    0.70
  -2   4  -3    2.61    0.92
  -2   4  -3    1.11    0.82
   2  -4   3    2.30    0.91
  -2  -4  -3    4.27    1.33
   2  -4   3    3.02    1.34
  -2   4  -3    1.74    0.42
  -2  -4  -3    1.07    0.52
   2   4   4    0.67    0.77
   2   4   4    1.70    0.97
  -2   4  -4   -0.07    0.69
   2  -4   4    1.76    0.92
   2  -4   4    0.98    0.92
   2  -4   4    1.47    0.83
  -2  -4  -4    0.51    0.43
  -2  -4  -4    0.54    0.66
   2  -4   4    0.63    0.61
  -2   4  -4    1.22    1.02
   2  -4   4    1.04    0.53
  -2   4  -5  215.13    9.54
  -2  -4  -5  214.51    6.37
  -2   4  -5  223.51   10.04
  -2  -4  -5  210.60    9.63
   2  -4   5  209.02    6.95
   2  -4   5  215.65    9.82
   2  -4   5  207.30   10.12
   2   4   5  208.10    9.70
   2   4   5  210.12    9.24
   2  -4   6   63.69    3.85
  -2   4  -6   63.27    5.32
   2   4   6   65.64    3.82
  -2  -4  -6   62.80    3.37
   2  -4   6   60.54    5.31
   2   4   6   54.35    4.94
  -2   4  -6   61.27    5.45
  -2  -4  -6   66.21    5.43
   2  -4   7   84.56    4.61
   2  -4   7   84.32    3.25
   2  -4   7   90.40    6.84
  -2  -4  -7   82.77    3.95
  -2   4  -7   76.33    5.89
   2  -4   7   81.73    2.87
   2   4   7   76.96    6.00
   2   4   7   80.73    4.48
  -2   4  -7   85.54    6.92
  -2   4  -8  802.40   21.09
  -2  -4  -8  799.05   15.57
   2  -4   8  798.07   22.80
   2   4   8  712.57   16.55
  -2   4  -8  774.18   23.59
   2  -4   8  768.66   13.54
  -2   4  -8  806.36   15.81
   2   4   8  780.47   21.53
   2  -4   8  757.61   16.89
   2  -4   9   68.23    4.51
   2  -4   9   78.55    6.91
   2  -4   9   78.22    3.67
  -2   4  -9   85.54    7.61
  -2   4  -9   82.92    6.27
  -2  -4  -9   89.09    4.54
   2   4   9   70.04    6.24
   2   4   9   70.78    4.63
  -2   4  -9   79.59    4.36
   2  -4  10  251.67    7.69
  -2   4 -10  279.87   11.95
  -2   4 -10  242.66   13.59
  -2  -4 -10  276.20    8.86
   2   4  10  265.61   12.39
   2  -4  10  278.96   13.58
   2  -4  10  242.72    9.15
  -2   4 -10  251.09    8.63
   2   4  10  272.75    9.78
  -2   4 -11   90.56    8.83
  -2   4 -11   90.71    6.80
  -2   4 -11   86.82    5.16
   2  -4  11   91.97    4.79
   2  -4  11   90.05    5.59
   2   4  11  103.23    7.90
   2  -4  11   98.01    8.27
   2   4  11   87.85    5.70
   2   4  12  110.96    6.65
  -2   4 -12  112.76    7.59
  -2   4 -12  125.18   10.53
   2  -4  12  105.21    6.16
   2  -4  12  112.06    9.19
   2  -4  12  112.27    5.73
   2   4  12  115.82    8.54
  -2   4 -12  115.24    6.31
   2  -4  13   26.21    3.21
   2   4  13   18.75    3.71
   2  -4  13   26.56    2.93
   2   4  13   29.39    3.60
  -2   4 -13   18.72    2.66
   2  -4  13   26.99    4.72
  -2   4 -13   21.02    4.60
   2   4  14  108.98    7.17
   2  -4  14  100.92    6.41
   2  -4  14  107.49    6.22
   2   4  14  109.91    8.93
   2  -4  14  111.46    9.84
  -2   4 -14  114.30   11.06
  -2  -4 -15   47.76    7.63
   2   4  15   43.39    5.93
  -2   4 -15   38.32    6.56
   2  -4  15   42.30    6.28
   2   4  15   40.16    4.68
   2   4  16   -0.02    0.93
  -2  -4 -16   -3.49    2.80
   2  -4  16   -3.03    2.87
   2   4  16    1.79    1.66
  -2   4 -16    4.95    2.92
  -2   4 -17   50.39    8.29
   2  -4  17   48.03    7.14
  -2  -4 -17   46.69    7.99
   2   4  17   57.39    6.93
   2  -4  18   -0.45    2.11
  -2   4 -18    0.98    2.30
   2   4  18    0.96    2.58
  -2  -4 -18   -1.72    2.93
  -2  -4 -19    1.85    2.94
  -2   4 -19   -1.11    2.86
   2   4  19    3.46    2.28
   2  -4  19   -0.70    2.01
  -2   4 -20    3.92    3.58
  -2  -4 -20    4.04    4.09
   2   4  20    2.44    1.88
   2  -4  20   -2.44    1.89
   2   4  21    0.43    2.21
  -2  -4 -21   -2.47    4.18
   2  -4  21   -2.13    2.40
  -2   4 -21   -3.51    3.71
   2  -4  22    5.96    3.32
   2  -5 -24    0.23    2.26
  -2   5  23    0.20    1.71
   2  -5 -23   -0.95    2.81
   2  -5 -22   -1.71    2.39
  -2   5  22    4.30    3.34
  -2  -5  22    4.20    2.75
   2   5 -22   -2.34    3.05
   2   5 -21    0.91    2.25
   2  -5 -21    5.45    2.68
  -2   5  21   10.85    3.95
  -2  -5  21    8.93    3.16
  -2  -5  20    0.79    1.95
   2   5 -20    1.51    2.37
   2  -5 -20    2.20    2.38
  -2   5  20    0.91    1.98
  -2  -5  20   -1.55    2.53
   2   5 -19    6.59    3.01
  -2  -5  19    4.90    2.66
  -2  -5  19    9.98    3.24
   2  -5 -19   11.42    4.42
  -2   5  19   10.47    3.50
   2  -5 -18    3.55    1.77
  -2  -5  18    0.37    1.77
   2   5 -18   -0.38    2.27
  -2  -5  18    3.51    2.24
   2   5 -17    5.43    3.71
  -2   5  17    5.49    2.66
   2  -5 -17    4.16    2.84
  -2  -5  17    5.65    2.03
  -2  -5  17    5.82    3.57
  -2   5  16    2.75    2.18
   2  -5 -16    4.37    2.54
  -2  -5  16   -2.05    1.95
  -2   5  16    1.48    1.03
   2   5 -16    1.72    2.21
  -2  -5  16    1.95    2.04
  -2  -5  15    1.74    2.16
  -2   5  15    5.58    2.67
  -2   5  15    8.20    1.79
  -2  -5  15    7.07    2.21
   2  -5 -15    5.53    2.81
   2   5 -15    6.71    2.95
  -2  -5  14    9.21    2.95
   2   5 -14    4.13    2.08
   2  -5 -14    4.97    2.13
  -2   5  14    7.63    1.88
  -2   5  14   11.61    3.26
  -2  -5  14    9.04    3.21
   2  -5 -13   38.73    5.50
  -2   5  13   49.77    3.96
   2   5 -13   31.99    5.36
  -2  -5  13   41.09    6.35
   2  -5 -13   39.81    3.48
  -2   5  13   37.85    5.31
  -2  -5  13   34.37    3.75
   2  -5 -12   12.55    3.04
   2  -5 -12   14.53    2.16
  -2   5  12   11.57    3.01
  -2  -5  12   22.52    4.05
  -2  -5  12   11.39    2.05
  -2  -5  12   12.74    3.38
   2   5 -12   12.03    3.29
  -2  -5  11  129.33    6.93
   2   5 -11  129.30    9.98
  -2  -5  11  138.10   10.60
  -2   5  11  145.04    9.70
   2  -5 -11  136.28    6.72
  -2  -5  11  149.78    9.44
   2   5 -10   -0.10    1.70
  -2   5  10    0.10    1.19
  -2  -5  10   -0.87    2.00
   2   5  -9    9.96    2.56
  -2  -5   9    6.60    2.54
  -2   5   9    7.94    2.19
  -2  -5   8   52.78    6.03
  -2   5   8   39.92    4.66
   2   5  -8   39.92    5.09
  -2   5   7   60.34    5.36
  -2  -5   7   57.71    6.07
   2   5  -7   57.13    5.55
  -2   5   6  100.31    4.77
  -2  -5   6   99.29    7.73
  -2   5   6   90.23    6.40
   2   5  -6  105.63    7.23
  -2  -5   5  495.70   16.45
   2   5  -5  497.48   16.37
  -2   5   5  503.30   15.25
  -2   5   5  490.74   11.70
   2  -5  -5  517.87   14.93
  -2  -5   5  514.97   17.76
   2   5  -4  248.06   10.68
   2  -5  -4  264.37   10.32
  -2  -5   4  253.89   11.00
  -2   5   4  251.40    9.70
  -2   5   4  242.49    7.57
  -2  -5   4  256.01   11.84
   2   5  -3  243.57   10.20
   2   5  -3  239.45   10.94
   2  -5  -3  247.88   10.10
  -2  -5   3  244.36   10.54
  -2  -5   3  232.01   10.83
  -2   5   3  244.50    7.54
  -2   5   3  234.10    8.99
   2  -5  -3  223.70    7.53
   2  -5  -2    4.05    0.97
   2  -5  -2    3.00    0.91
  -2  -5   2    5.19    1.81
  -2  -5   2    5.14    1.49
   2   5  -2    3.89    1.02
  -2   5   2    2.19    0.66
   2   5  -2    3.42    1.34
  -2   5   2    3.22    1.17
  -2  -5   2    3.45    1.19
   2  -5  -2    4.35    1.35
   2   5  -2    4.75    1.42
   2  -5  -2    3.47    1.16
   2   5  -2    2.92    1.54
  -2   5   1   47.28    2.26
   2  -5  -1   52.41    3.86
   2  -5  -1   47.53    3.44
  -2  -5   1   49.98    4.46
  -2   5   1   47.36    3.37
   2  -5  -1   52.88    3.88
  -2   5   1   50.41    3.57
  -2  -5   1   46.19    4.37
   2   5  -1   49.45    3.18
   2   5  -1   43.89    4.49
  -2  -5   1   50.35    4.66
  -2   5   1   56.02    3.47
   2  -5  -1   55.65    4.81
   2  -5   0   48.52    4.68
   2  -5   0   42.86    3.38
   2  -5   0   45.33    3.71
   2   5   0   51.05    3.00
  -2   5   0   47.31    3.54
   2  -5   0   46.94    3.39
   2   5   0   51.69    4.40
  -2  -5   0   46.49    4.35
  -2   5   0   50.17    3.54
  -2   5   0   49.69    3.31
  -2  -5   0   49.71    4.42
   2  -5   0   45.65    4.39
   2   5   0   40.68    4.38
  -2  -5   0   48.92    4.56
   2  -5   1  277.95   10.01
   2  -5   1  269.05    9.43
   2  -5   1  283.04   11.44
  -2   5  -1  291.23    9.44
   2  -5   1  289.30    8.29
  -2  -5  -1  282.08   10.96
  -2   5  -1  271.18    9.27
   2   5   1  289.60   11.65
   2   5   1  276.80   10.75
  -2  -5  -1  279.32   11.08
  -2   5  -1  283.01    7.88
  -2   5  -2   74.42    4.96
   2  -5   2   66.01    4.87
  -2  -5  -2   65.02    2.88
   2  -5   2   76.29    5.77
   2  -5   2   69.50    3.48
  -2   5  -2   76.73    3.60
   2   5   2   71.39    5.70
   2  -5   2   68.08    4.83
  -2   5  -2   71.22    4.63
  -2  -5  -2   75.62    5.39
   2   5   2   71.48    5.24
   2  -5   3  158.35    8.01
  -2   5  -3  162.20    7.85
  -2  -5  -3  147.28    4.57
   2  -5   3  146.78    4.72
   2  -5   3  169.62    8.89
   2   5   3  152.81    8.47
  -2   5  -3  144.59    4.98
   2  -5   3  148.87    7.72
  -2  -5  -3  165.07    8.22
   2   5   3  154.41    7.86
  -2  -5  -4    2.00    1.06
   2  -5   4    3.66    1.65
  -2   5  -4    3.38    1.36
   2  -5   4    0.73    0.73
   2  -5   4    0.86    1.17
   2   5   4    2.37    1.26
   2   5   4    2.36    1.13
   2  -5   4    2.40    0.49
  -2  -5  -4    1.65    0.54
   2  -5   4    1.43    0.79
   2  -5   5  126.98    3.58
  -2   5  -5  128.92    7.97
  -2  -5  -5  131.88    4.50
   2  -5   5  139.12    8.50
   2  -5   5  136.12    8.01
   2   5   5  121.53    7.73
  -2  -5  -5  135.30    7.71
   2   5   5  130.38    7.38
   2  -5   5  135.37    6.15
   2  -5   6  513.98   17.18
  -2   5  -6  528.07   17.54
  -2  -5  -6  560.41   10.82
   2  -5   6  511.62   13.68
   2  -5   6  515.05    8.83
   2   5   6  500.34   17.06
   2  -5   7   22.02    1.44
  -2  -5  -7   22.53    1.80
   2  -5   7   25.41    2.84
   2  -5   7   25.28    3.78
  -2   5  -7   22.92    3.63
   2   5   7   28.00    3.76
   2  -5   8   39.38    3.66
  -2   5  -8   37.83    5.10
   2   5   8   37.65    2.97
  -2  -5  -8   42.94    2.66
   2   5   8   39.81    4.67
   2  -5   8   38.79    2.29
   2  -5   8   41.00    5.03
   2  -5   9  175.76    6.06
   2   5   9  179.61   10.37
  -2  -5  -9  169.94    5.90
   2   5   9  158.97    6.65
   2  -5   9  163.33    7.76
   2  -5   9  168.94   10.45
  -2   5  -9  153.62   10.57
   2  -5  10  121.32    6.78
   2  -5  10  134.17    9.70
   2  -5  10  120.38    4.88
   2   5  10  121.22    6.04
   2   5  10  126.49    8.99
   2  -5  10  134.16    6.04
  -2   5 -10  123.44    6.06
  -2   5 -10  118.66    9.81
  -2   5 -11  227.28    8.75
   2  -5  11  221.93    9.50
   2  -5  11  212.94   12.82
  -2   5 -11  210.66   13.37
   2   5  11  204.29    8.42
   2  -5  11  219.16    7.30
   2   5  11  249.36   12.91
   2  -5  12   43.38    5.90
   2  -5  12   35.16    3.79
   2  -5  12   39.27    3.16
   2   5  12   30.95    3.36
   2   5  12   39.10    5.19
  -2   5 -12   33.91    3.48
  -2   5 -12   41.02    6.16
   2  -5  13    9.14    2.01
   2   5  13   11.81    2.86
   2   5  13   11.41    2.25
  -2   5 -13   14.23    3.78
   2  -5  13   13.72    3.45
   2  -5  13   18.33    2.31
   2   5  14   17.64    2.83
   2   5  14   13.67    3.62
   2  -5  14   16.54    3.98
  -2   5 -14   20.45    4.90
  -2   5 -15  184.04   14.54
   2  -5  15  188.05   13.58
   2   5  15  194.64   12.57
   2  -5  16   -0.26    1.74
  -2   5 -16    0.99    2.53
   2   5  16    1.87    1.44
  -2  -5 -16    1.34    2.50
  -2  -5 -17   43.04    8.19
   2  -5  17   50.77    7.53
   2   5  17   41.04    6.23
  -2   5 -17   59.23    8.70
  -2   5 -18   -2.16    2.76
  -2  -5 -18   -6.00    3.58
   2  -5  18    2.76    2.17
   2   5  18   -1.41    2.24
  -2  -5 -19   12.37    5.20
  -2   5 -19    9.93    3.98
   2  -5  19   16.25    5.03
   2   5  19    9.94    3.36
   2  -5  20    4.81    2.54
  -2  -5 -20    5.76    3.95
  -2   5 -20    1.66    2.95
   2   5  20   -1.67    2.50
  -2   5 -21   14.70    5.49
   2  -5  21    9.22    3.85
  -2  -5 -21    9.27    4.58
   2   5  21    6.03    3.02
   2   5  22    0.57    2.27
   2  -6 -23    3.75    2.95
   2  -6 -22    3.36    2.87
  -2  -6  22   -5.33    3.16
  -2   6  22    0.36    2.35
   2   6 -22   -6.25    3.81
   2   6 -21    1.40    2.28
  -2   6  21    0.22    2.17
   2  -6 -21   -0.71    2.28
  -2  -6  21   -2.35    2.49
   2   6 -20    0.24    2.42
  -2  -6  20    0.09    1.92
   2  -6 -20   -1.01    2.51
  -2   6  20    0.79    2.04
   2   6 -19   12.39    4.62
   2  -6 -19    7.16    3.46
  -2  -6  19   11.56    3.79
  -2   6  19   12.54    3.64
  -2  -6  19   12.89    4.16
   2   6 -18   16.34    4.76
  -2  -6  18   21.29    5.08
  -2  -6  18   27.62    5.23
   2  -6 -18   26.00    5.65
  -2   6  18   30.07    5.76
  -2  -6  17    9.45    3.83
   2   6 -17   12.19    4.30
   2  -6 -17   10.92    3.70
  -2   6  17    9.41    3.32
  -2  -6  17   11.38    3.27
   2  -6 -16    7.71    3.39
   2   6 -16    1.64    2.12
  -2  -6  16    5.55    2.65
  -2   6  16    7.68    2.38
  -2  -6  16    4.01    2.40
   2   6 -15   57.28    7.81
   2  -6 -15   44.14    6.54
  -2   6  15   48.24    6.40
  -2  -6  15   49.98    6.28
  -2  -6  15   52.27    7.53
   2   6 -14    7.12    2.94
  -2   6  14   13.69    2.02
  -2   6  14    8.80    2.88
  -2  -6  14   14.79    3.51
  -2  -6  14   14.27    3.98
   2  -6 -14    6.34    2.80
  -2   6  13   16.65    2.19
   2  -6 -13   12.88    3.38
   2  -6 -13   12.34    2.22
  -2   6  13   11.58    3.25
   2   6 -13    9.78    3.46
  -2  -6  13    7.18    2.95
   2   6 -12    0.96    1.93
  -2   6  12    3.89    2.27
  -2  -6  12   -0.13    1.42
  -2   6  12    4.11    1.31
   2   6 -11   10.28    3.12
  -2   6  11   13.14    3.32
  -2  -6  11   17.17    3.77
  -2  -6  11    9.68    2.91
   2   6 -10   25.93    4.33
  -2  -6  10   28.56    4.38
  -2   6  10   18.99    3.49
  -2  -6  10   24.84    4.64
  -2   6   9  391.24   15.53
   2   6  -9  380.27   16.60
  -2  -6   9  357.90   17.48
  -2  -6   9  382.94   14.61
   2  -6  -8  311.17    8.58
   2   6  -8  288.55   13.90
  -2  -6   8  309.02   15.35
  -2   6   8  312.49   13.47
  -2  -6   7  156.92   10.61
  -2   6   7  137.54    5.49
  -2   6   7  143.42    8.59
   2   6  -7  146.29    9.36
   2  -6  -7  149.16    4.82
   2   6  -6  716.09   21.19
  -2   6   6  642.49   13.57
  -2  -6   6  679.74   22.39
  -2   6   6  662.45   19.08
  -2   6   5   73.48    5.65
   2   6  -5   70.09    6.07
  -2   6   5   62.18    3.49
  -2  -6   5   65.22    6.43
  -2   6   4  836.74   20.32
   2   6  -4  824.81   22.05
  -2   6   4  789.22   15.49
   2   6  -4  777.48   22.63
   2   6  -4  793.20   19.59
   2  -6  -4  779.32   17.79
  -2  -6   4  823.23   23.58
   2   6  -3 1119.91   26.39
   2   6  -3 1119.19   23.32
  -2   6   3 1146.39   24.07
   2  -6  -3 1077.44   22.15
  -2   6   3 1112.18   20.20
   2   6  -3 1130.47   27.76
  -2  -6   3 1144.78   28.16
  -2   6   2  661.43   16.54
   2  -6  -2  607.19   15.45
   2   6  -2  670.14   18.75
   2  -6  -2  630.50   15.51
  -2   6   2  652.55   14.41
   2   6  -2  630.18   19.46
   2  -6  -2  670.23   17.62
   2   6  -2  654.40   15.60
  -2  -6   2  654.43   19.75
  -2   6   1 1173.31   21.97
   2  -6  -1 1100.42   23.07
   2  -6  -1 1165.05   26.85
   2  -6  -1 1132.85   23.22
   2  -6  -1 1162.70   24.01
  -2   6   1 1158.18   23.02
  -2   6   1 1160.29   22.45
   2   6  -1 1193.30   22.18
   2   6  -1 1158.47   27.71
  -2  -6   1 1168.57   27.68
   2  -6   0   88.30    5.17
  -2   6   0   82.72    5.00
   2  -6   0   88.02    5.45
  -2   6   0   85.52    4.84
   2  -6   0   81.24    5.22
   2   6   0   88.90    4.59
  -2   6   0   86.18    4.86
   2   6   0   77.15    6.38
   2  -6   0   90.98    6.57
  -2  -6   0   82.96    6.40
   2   6   0   90.82    6.26
   2  -6   1   53.82    5.12
  -2   6  -1   54.09    3.95
  -2  -6  -1   52.03    3.21
   2  -6   1   53.99    3.72
   2  -6   1   50.79    4.31
  -2   6  -1   50.89    3.53
  -2   6  -1   52.15    4.22
   2   6   1   49.21    5.08
   2  -6   1   51.14    4.29
  -2  -6  -1   53.96    5.14
   2   6   1   50.77    4.66
   2  -6   2  175.46    8.40
   2  -6   2  170.18    9.36
  -2  -6  -2  162.59    5.64
   2  -6   2  171.62    8.43
  -2   6  -2  183.65    8.38
   2  -6   2  168.49    6.40
  -2   6  -2  172.49    6.54
   2   6   2  181.02    9.82
   2   6   2  169.56    8.53
  -2  -6  -3  137.81    5.11
   2   6   3  143.99    8.86
   2  -6   3  137.14    5.33
   2  -6   3  143.43    8.02
   2  -6   3  150.05    8.09
  -2   6  -3  155.58    8.20
  -2   6  -3  138.73    5.71
   2  -6   3  135.90    8.69
  -2  -6  -3  158.65    8.35
   2   6   3  145.63    7.89
  -2  -6  -4   10.21    2.14
   2  -6   4    9.06    2.49
   2   6   4    6.83    1.76
  -2   6  -4    9.17    2.11
  -2  -6  -4    7.56    1.16
   2  -6   4    9.70    1.23
  -2  -6  -4    7.33    1.18
   2  -6   4    9.64    2.11
  -2   6  -4    9.04    1.40
   2   6   4    8.87    2.17
   2  -6   4    9.50    1.82
   2   6   5   12.97    2.51
  -2  -6  -5   17.32    2.91
   2  -6   5   15.16    2.27
   2  -6   5   12.89    1.34
  -2  -6  -5   15.00    1.30
   2  -6   5   16.84    3.38
   2   6   5   10.76    2.46
  -2   6  -5   14.37    2.69
   2  -6   5   13.64    2.74
   2   6   6   53.99    4.97
  -2   6  -6   56.44    5.63
   2  -6   6   69.58    6.24
   2  -6   6   65.47    2.89
  -2  -6  -6   63.89    2.63
   2   6   6   56.99    5.78
   2  -6   6   59.41    4.66
   2  -6   7  304.31   11.33
  -2   6  -7  281.84   13.71
  -2  -6  -7  311.59    6.67
   2  -6   7  309.29    6.94
   2   6   7  314.51   13.97
   2  -6   7  306.25   13.87
   2  -6   8  219.08    9.75
  -2   6  -8  200.09   11.94
   2  -6   8  227.77   12.25
   2   6   8  216.26   11.94
  -2  -6  -8  227.16    5.73
   2  -6   8  207.95    5.63
   2  -6   9  206.28    9.53
   2  -6   9  191.92   11.62
  -2   6  -9  194.86   12.02
   2   6   9  203.51   11.55
   2  -6   9  188.56    5.75
   2  -6  10   14.49    2.61
   2   6  10   21.92    3.97
   2  -6  10   12.82    1.54
   2  -6  10   17.56    3.70
  -2   6 -10   14.07    3.51
   2   6  11    8.61    1.54
   2   6  11    5.99    2.36
  -2   6 -11   13.86    3.70
   2  -6  11   15.13    3.67
   2  -6  11    9.35    1.41
   2  -6  11   12.47    2.48
   2   6  12    8.20    2.56
   2   6  12    9.31    1.68
   2  -6  12   13.47    3.30
  -2   6 -12   10.43    3.36
   2  -6  12   11.94    1.63
   2  -6  12   10.77    2.33
   2  -6  13  190.68   13.21
   2   6  13  175.07   11.78
   2  -6  13  168.77    9.09
  -2   6 -13  146.70   12.59
   2  -6  14   40.00    6.33
  -2   6 -14   32.45    6.20
   2   6  14   29.01    5.03
   2  -6  15   39.07    6.24
  -2   6 -15   20.71    4.94
   2   6  15   33.61    5.60
  -2   6 -16    6.39    3.53
   2  -6  16    2.45    2.00
   2   6  16    6.28    2.54
  -2   6 -17    4.96    3.38
   2   6  17    8.98    3.08
   2  -6  17    8.07    3.52
  -2  -6 -17    6.69    3.85
  -2  -6 -18   -0.55    2.23
   2   6  18    3.55    2.62
   2  -6  18    1.64    1.81
  -2   6 -18   -4.46    3.15
  -2   6 -19   13.40    4.95
   2  -6  19    4.19    2.27
  -2  -6 -19    8.25    4.11
   2   6  19    5.18    2.99
   2  -6  20   -4.45    3.23
  -2   6 -20    6.68    4.64
  -2  -6 -20   -0.01    2.74
   2   6  20   -1.67    2.39
   2  -6  21    2.18    2.31
   2   6  21    2.36    1.88
   2   6  22    1.30    2.15
   2  -7 -23    1.73    2.18
   2  -7 -22    0.45    2.44
   2  -7 -21    3.85    3.06
  -2   7  21    0.78    1.91
  -2  -7  21   -0.30    2.38
   2   7 -21    2.05    2.89
  -2   7  20   13.67    4.03
  -2  -7  20    9.51    3.43
   2   7 -20    4.95    3.53
   2  -7 -20   16.64    5.06
   2   7 -19   -3.11    2.86
   2  -7 -19    0.84    2.48
  -2   7  19   -0.29    2.15
  -2  -7  19    2.46    2.86
  -2  -7  19   -1.74    2.96
  -2  -7  18   11.12    4.12
   2   7 -18   22.88    5.75
   2  -7 -18   16.38    4.58
  -2   7  18   25.67    5.39
  -2  -7  18   31.75    5.55
  -2  -7  17   -0.58    1.74
   2   7 -17   -2.44    2.51
   2  -7 -17    0.75    1.77
  -2   7  17   -2.05    2.21
  -2  -7  17   -0.66    2.50
   2   7 -16   -0.85    2.23
  -2   7  16   -1.33    2.10
  -2  -7  16   -0.80    1.78
   2  -7 -16   -1.64    2.20
  -2  -7  16   -1.70    2.37
   2  -7 -15   -0.49    2.40
   2   7 -15   -1.69    2.85
  -2   7  15   -1.03    2.05
  -2  -7  15   -2.46    1.95
  -2  -7  15   -0.53    2.17
  -2   7  14    0.41    1.49
   2   7 -14    0.76    1.77
  -2  -7  14    2.60    2.40
  -2  -7  14    3.14    2.29
  -2  -7  13  115.18    9.04
  -2  -7  13  105.96   10.52
  -2   7  13  113.39    9.57
   2   7 -13  116.12   10.60
   2   7 -12   -1.35    1.72
  -2  -7  12    1.41    1.71
  -2   7  12    3.20    1.98
  -2  -7  12    0.53    1.51
  -2   7  12    1.23    0.80
   2  -7 -12    0.47    0.92
  -2  -7  11   38.68    6.15
   2   7 -11   38.00    5.80
  -2   7  11   32.40    4.85
  -2  -7  11   43.19    5.43
   2  -7 -11   33.20    3.47
   2   7 -10  275.73   15.00
  -2   7  10  300.22   14.41
  -2   7  10  259.39    7.97
  -2  -7  10  311.58   13.64
   2  -7 -10  275.41    9.44
  -2  -7  10  304.65   16.54
  -2   7   9   23.01    2.08
  -2  -7   9   28.31    5.10
  -2  -7   9   23.95    3.93
   2   7  -9   21.42    4.13
  -2   7   9   24.11    4.12
   2  -7  -9   28.85    2.58
   2   7  -8    3.87    2.16
  -2   7   8    2.62    0.72
  -2  -7   8    7.80    2.53
  -2  -7   8    6.23    2.72
  -2   7   8    4.42    1.89
   2  -7  -8    4.72    1.00
  -2   7   7   86.71    6.94
  -2   7   7   80.69    3.72
  -2  -7   7   90.49    8.30
   2   7  -7   88.35    7.64
   2   7  -6  408.33   16.78
  -2   7   6  405.79    9.49
  -2   7   6  415.50   15.31
  -2  -7   6  435.79   18.25
   2  -7  -5  113.45    6.56
  -2   7   5  116.80    7.47
   2   7  -5  114.31    8.39
  -2  -7   5  123.23    9.23
  -2   7   5  117.07    4.75
   2   7  -4  222.99   11.23
  -2   7   4  230.57    7.20
   2  -7  -4  216.32    9.20
  -2   7   4  238.57   10.51
   2   7  -4  228.68   12.18
  -2  -7   4  216.68   11.99
   2  -7  -3  557.90   14.24
  -2   7   3  556.78   16.39
   2   7  -3  534.49   15.56
  -2   7   3  564.77   12.85
   2   7  -3  568.96   18.22
   2  -7  -3  541.24   15.45
   2   7  -3  537.47   18.97
  -2  -7   3  560.82   19.57
   2   7  -2   68.48    5.94
  -2  -7   2   72.02    6.51
   2   7  -2   56.25    5.86
   2  -7  -2   65.34    4.98
   2   7  -2   68.81    4.88
  -2   7   2   69.67    5.21
  -2   7   2   66.92    3.98
   2  -7  -2   64.85    5.84
   2  -7  -2   65.03    4.60
   2  -7  -1  115.58    6.39
   2   7  -1  123.78    6.33
   2  -7  -1  112.42    6.64
   2  -7  -1  114.75    7.91
   2  -7  -1  112.25    6.75
  -2   7   1  121.03    6.56
   2   7  -1  118.62    7.56
   2   7  -1  116.61    8.28
  -2   7   1  119.40    5.64
  -2  -7   1  116.57    8.23
   2  -7   0  454.82   14.48
   2   7   0  459.39   12.63
   2  -7   0  449.97   16.31
  -2   7   0  455.35   13.71
  -2   7   0  468.21   12.54
   2  -7   0  437.33   13.47
  -2   7   0  472.83   13.29
   2   7   0  429.31   16.98
  -2  -7   0  441.44   16.50
   2   7   0  439.28   14.91
   2  -7   0  432.79   13.60
   2  -7   1    8.08    1.83
   2   7   1    6.89    1.92
  -2   7  -1    9.97    1.81
   2  -7   1    9.50    2.35
  -2   7  -1    7.07    1.87
  -2  -7  -1    7.71    1.44
   2  -7   1    7.30    1.72
   2  -7   1    9.74    1.84
  -2   7  -1    9.19    1.75
   2   7   1    5.36    1.98
  -2  -7  -1    9.06    2.22
  -2  -7  -2  196.23    7.13
   2  -7   2  227.44   11.48
   2   7   2  219.44   11.53
  -2   7  -2  208.36    8.15
   2  -7   2  212.92    8.00
  -2  -7  -2  212.93   11.06
  -2   7  -2  220.63    9.87
   2   7   2  212.76   10.00
   2  -7   2  222.35    9.91
   2  -7   3  358.11   14.85
   2   7   3  326.14   14.76
  -2  -7  -3  325.25    9.35
   2  -7   3  329.78    9.82
  -2   7  -3  348.13   13.15
  -2   7  -3  351.09   10.72
   2  -7   3  367.01   12.70
   2   7   3  343.62   12.83
   2  -7   3  356.89   13.27
  -2  -7  -4  221.98   10.58
   2  -7   4  212.69    7.19
   2  -7   4  213.31   11.65
  -2  -7  -4  204.41    7.19
  -2   7  -4  218.01   10.76
  -2  -7  -4  199.58    6.05
   2  -7   4  213.19    9.49
  -2   7  -4  220.62    8.26
   2  -7   4  229.00   10.90
   2   7   4  233.04   10.37
   2   7   4  202.55   11.45
   2  -7   5   19.38    1.95
   2  -7   5   22.43    3.05
  -2   7  -5   20.77    3.46
   2   7   5   23.56    3.32
   2  -7   5   23.83    3.99
   2  -7   5   21.78    3.35
   2   7   5   22.19    3.98
  -2  -7  -5   23.50    1.49
   2   7   6    2.28    1.36
   2  -7   6    2.93    1.32
   2   7   6    1.60    1.26
  -2   7  -6    1.89    1.29
   2  -7   6    3.58    1.52
   2  -7   6    2.19    0.59
   2   7   7    5.43    2.42
   2  -7   7    4.69    1.84
   2  -7   7    4.27    0.87
   2  -7   7    1.77    0.87
  -2   7  -7    5.47    2.30
   2  -7   8  162.28    8.95
  -2   7  -8  152.83   10.64
   2   7   8  151.07   10.41
   2  -7   8  162.32   10.55
   2  -7   8  157.41    5.11
  -2   7  -9    7.96    2.55
   2  -7   9    6.17    1.82
   2  -7   9   12.07    3.26
   2   7   9    8.47    2.71
   2  -7   9    8.45    1.17
   2  -7  10  293.11   12.62
   2  -7  10  290.19   15.38
  -2   7 -10  275.93   15.50
   2   7  10  281.26   14.69
   2   7  11   22.12    4.41
  -2   7 -11   19.40    4.40
   2  -7  11   17.87    3.82
   2  -7  11   10.92    2.63
   2  -7  12   96.50    9.38
  -2   7 -12   89.87    9.53
   2   7  12   86.00    8.46
   2  -7  12   91.72    7.13
   2   7  13   70.71    7.73
  -2   7 -13   56.61    7.67
   2  -7  13   62.63    7.74
  -2   7 -14   60.89    8.49
   2  -7  14   71.02    8.46
   2   7  14   69.81    8.10
  -2   7 -15    7.97    3.69
   2  -7  15    7.05    2.82
   2   7  15    1.70    1.63
  -2   7 -16   43.80    7.75
   2  -7  16   47.07    7.45
   2   7  16   42.39    6.60
  -2   7 -17    3.83    3.07
   2  -7  17    7.48    3.40
   2   7  17   10.51    3.45
   2  -7  18    5.84    2.70
  -2   7 -18    4.71    3.46
   2   7  18    6.50    2.77
  -2  -7 -18   -0.02    2.25
  -2  -7 -19    2.82    2.99
  -2   7 -19   -1.58    2.87
   2  -7  19    3.47    2.82
   2   7  19   -0.13    1.76
  -2   7 -20    1.90    2.05
   2   7  20    3.21    2.62
   2  -7  20    1.04    2.40
  -2  -7 -20    0.56    2.63
   2   7  21    2.15    2.12
   2  -8 -21   -3.12    3.12
   2  -8 -20    1.51    2.16
  -2  -8  20   -2.21    2.41
   2   8 -20    3.91    3.14
  -2   8  20   -1.34    2.23
   2   8 -19    4.28    3.22
   2  -8 -19    4.00    2.63
  -2   8  19    3.38    2.69
  -2  -8  19   -2.43    2.61
   2   8 -18   -3.62    3.54
   2  -8 -18   -1.63    1.88
  -2  -8  18   -3.36    2.92
  -2   8  18   -0.84    2.40
  -2  -8  18   -2.71    2.40
   2   8 -17   53.77    8.58
  -2  -8  17   57.22    8.50
  -2  -8  17   71.27    8.25
  -2   8  17   55.41    7.78
   2  -8 -17   44.98    7.27
   2   8 -16   23.07    5.67
  -2  -8  16   25.79    4.97
  -2   8  16   27.13    5.34
   2  -8 -16   19.29    4.61
  -2  -8  16   22.48    5.56
   2   8 -15    4.24    2.16
  -2  -8  15    5.55    3.08
  -2  -8  15    4.14    2.25
  -2   8  15    6.50    2.62
  -2  -8  14   68.64    7.36
  -2   8  14   63.16    7.58
   2   8 -14   67.54    8.67
  -2  -8  14   58.69    8.46
  -2  -8  13    3.82    2.00
  -2  -8  13    3.41    2.47
   2   8 -13    3.24    2.01
  -2   8  13    2.30    1.92
   2   8 -12   10.39    3.75
  -2  -8  12    8.24    3.23
  -2   8  12   15.08    3.68
  -2  -8  12   11.98    3.10
  -2  -8  11    4.37    2.28
   2   8 -11    3.25    2.40
  -2   8  11    1.12    2.02
  -2  -8  11    7.54    2.75
   2   8 -10   56.53    7.22
  -2  -8  10   76.79    8.55
  -2   8  10   61.25    6.80
  -2  -8  10   68.25    6.38
   2  -8 -10   57.35    3.88
   2  -8  -9   48.71    3.04
  -2   8   9   45.65    2.17
   2   8  -9   54.65    6.60
  -2  -8   9   37.62    6.15
  -2   8   9   53.98    6.05
  -2  -8   9   53.05    5.54
  -2  -8   8   59.20    7.36
   2   8  -8   49.51    6.45
  -2   8   8   51.82    2.44
  -2   8   8   54.12    5.98
  -2  -8   8   58.91    5.76
  -2  -8   7  339.17   17.12
  -2   8   7  361.00    8.02
   2   8  -7  351.56   16.44
  -2   8   7  376.70   15.42
  -2  -8   7  358.00   13.66
  -2   8   6  125.89    4.55
   2   8  -6  132.48    9.41
  -2   8   6  121.93    8.40
  -2  -8   6  151.94    8.25
  -2  -8   6  135.68   10.38
  -2  -8   5    8.32    2.72
  -2   8   5   11.59    2.51
  -2   8   5   10.47    1.31
   2   8  -5    6.99    2.46
  -2  -8   5   15.89    2.79
  -2  -8   4    0.50    1.55
   2  -8  -4   -0.41    1.00
  -2   8   4    1.00    0.36
  -2   8   4    1.33    1.26
   2   8  -4    1.47    1.36
   2   8  -4    2.15    1.49
   2  -8  -3   64.48    5.36
   2   8  -3   62.24    6.41
   2  -8  -3   61.47    4.47
  -2   8   3   64.39    3.75
  -2   8   3   73.22    5.87
   2   8  -3   68.08    6.44
  -2  -8   3   64.60    6.73
   2   8  -2  383.70   15.19
   2  -8  -2  366.28   11.89
   2  -8  -2  364.24   15.00
   2  -8  -2  353.72   13.20
  -2   8   2  358.12   13.11
   2   8  -2  355.88   15.66
  -2   8   2  353.62   10.16
  -2  -8   2  371.75   16.20
   2  -8  -1  268.16   10.30
   2   8  -1  255.02   10.08
   2  -8  -1  247.18   12.43
  -2   8   1  243.59    8.64
  -2   8   1  255.45   10.48
   2   8  -1  264.75   13.36
  -2  -8   1  249.40   13.09
   2   8  -1  257.24   11.72
  -2   8   0   91.69    6.24
   2   8   0   88.88    6.70
   2  -8   0   86.73    5.94
  -2   8   0   82.73    5.07
   2  -8   0   91.44    7.37
  -2  -8   0   84.65    7.44
  -2   8   0   95.99    6.14
   2   8   0   83.84    7.47
   2  -8   1   96.70    6.05
  -2  -8  -1   92.34    5.38
   2  -8   1   99.52    6.54
  -2   8  -1  102.62    6.79
   2  -8   1  106.58    8.05
   2   8   1  113.12    8.72
  -2   8  -1  106.99    6.33
  -2  -8  -1   93.13    7.72
   2   8   1  102.52    7.15
   2  -8   2   25.30    3.34
   2  -8   2   20.78    3.71
   2  -8   2   21.06    2.64
   2   8   2   22.92    3.37
   2   8   2   20.96    3.81
  -2   8  -2   21.82    2.81
  -2  -8  -2   25.33    2.67
  -2  -8  -2   17.24    3.44
  -2   8  -2   28.11    3.68
  -2   8  -3   -0.05    1.45
   2   8   3   -1.96    1.39
  -2   8  -3   -0.13    0.74
   2  -8   3    2.60    1.43
  -2  -8  -3    1.25    0.76
   2  -8   3    1.14    0.65
   2   8   3    1.05    1.03
   2  -8   3    2.25    1.54
   2  -8   3    0.53    1.00
  -2  -8  -4   79.27    4.73
   2  -8   4   77.05    6.53
   2  -8   4   74.38    4.57
  -2   8  -4   76.12    6.59
   2  -8   4   85.23    7.63
  -2   8  -4   77.63    5.31
   2   8   4   72.22    7.10
   2  -8   4   79.64    6.23
   2   8   4   71.49    5.89
   2  -8   5   22.06    3.45
   2  -8   5   20.78    2.29
   2   8   5   24.97    3.46
   2  -8   5   18.61    3.24
   2  -8   5   24.95    4.30
  -2  -8  -5   22.87    2.59
  -2   8  -5   22.86    3.78
   2   8   5   23.14    3.98
  -2   8  -5   17.52    2.53
   2   8   6   79.76    6.26
  -2   8  -6   80.75    7.36
   2  -8   6   81.50    7.12
   2  -8   6   71.30    4.05
   2   8   6   79.92    7.54
   2  -8   6   68.00    5.91
  -2   8  -7  208.01   12.21
   2  -8   7  192.47   11.43
   2  -8   7  184.69    6.50
   2  -8   7  194.75   10.34
   2   8   7  197.62   12.24
   2  -8   8   46.46    5.82
   2   8   8   46.59    6.11
  -2   8  -8   57.88    6.59
   2  -8   8   44.46    2.90
   2  -8   8   46.55    5.19
   2  -8   9  358.62   14.88
   2  -8   9  357.64   16.94
  -2   8  -9  345.24   17.12
   2   8   9  358.82   17.23
   2  -8  10   19.43    4.02
   2  -8  10   15.57    3.22
  -2   8 -10   18.58    4.35
   2   8  10   21.80    4.43
   2  -8  11   27.70    4.18
   2  -8  11   38.18    5.78
  -2   8 -11   24.89    5.00
   2   8  11   33.55    5.40
  -2   8 -12   41.27    6.54
   2  -8  12   44.45    6.43
   2  -8  12   43.33    5.24
   2   8  12   36.68    5.86
   2  -8  13   93.05    9.72
  -2   8 -13   99.66   10.64
   2   8  13  102.62    9.74
  -2   8 -14   80.02    9.63
   2  -8  14   81.82    9.25
   2   8  14   68.72    8.20
  -2   8 -15   -0.62    2.27
   2  -8  15   -1.76    2.45
   2   8  15    0.27    1.87
   2   8  16    0.37    2.40
  -2   8 -16   -1.79    2.77
   2  -8  16   -0.02    1.73
   2  -8  17   16.29    4.54
   2   8  17   17.92    4.51
  -2   8 -17   13.75    4.32
  -2   8 -18   -3.71    3.40
   2  -8  18   -2.68    2.83
   2   8  18    1.48    1.69
  -2   8 -19   -0.03    2.18
   2  -8  19    6.05    3.28
   2   8  19    5.20    3.14
  -2  -8 -19    4.36    3.11
   2   8  20   15.86    4.67
  -2  -8 -20   18.74    6.31
   2  -9 -20    2.08    2.64
  -2   9  20    2.53    2.24
   2  -9 -19    7.26    3.64
   2   9 -19    7.51    3.89
  -2   9  19    2.41    2.42
   2   9 -18    3.81    3.46
   2  -9 -18   -0.93    2.48
  -2  -9  18    1.50    1.96
  -2   9  18   -1.48    2.65
  -2  -9  18    4.59    3.21
   2   9 -17    6.59    3.76
   2  -9 -17   15.25    4.05
  -2   9  17   10.27    3.92
  -2  -9  17   17.55    4.27
  -2  -9  17   16.06    5.01
   2   9 -16    2.78    2.91
  -2   9  16    5.62    2.49
  -2  -9  16    1.85    1.52
  -2  -9  16    1.09    2.07
  -2  -9  15   15.44    3.75
  -2   9  15   13.97    4.09
   2   9 -15   13.19    4.68
   2   9 -14   32.52    6.59
  -2  -9  14   31.78    5.29
  -2   9  14   29.77    5.33
  -2  -9  14   18.52    5.17
   2   9 -13  274.40   17.45
  -2  -9  13  270.26   17.98
  -2   9  13  289.96   16.34
  -2  -9  13  273.04   14.58
   2   9 -12    5.39    3.08
  -2  -9  12    3.04    2.00
  -2   9  12    3.19    2.61
  -2  -9  12    5.11    2.28
   2   9 -11  232.23   15.15
  -2  -9  11  228.60   12.50
  -2   9  11  246.67   14.34
  -2  -9  11  250.93   16.62
  -2  -9  10    2.25    2.13
   2   9 -10    6.90    2.96
  -2   9  10    8.85    2.80
  -2  -9  10    4.40    2.25
   2   9  -9   47.07    6.48
  -2   9   9   58.10    6.60
  -2  -9   9   54.00    5.71
  -2  -9   9   50.77    7.14
  -2  -9   8   76.43    8.66
  -2  -9   8   71.02    6.23
   2   9  -8   71.22    7.68
  -2   9   8   73.03    7.15
  -2   9   7   85.60    7.59
  -2  -9   7   91.64    6.86
  -2   9   7   90.82    3.09
   2   9  -7   88.54    8.40
  -2  -9   7   87.38    8.94
  -2  -9   6    2.36    1.64
   2   9  -6    1.33    1.50
  -2   9   6    0.75    1.28
  -2   9   6    0.15    0.38
  -2  -9   6    0.29    1.27
  -2   9   5  215.75    6.43
   2   9  -5  206.05   12.75
  -2  -9   5  219.74    9.87
  -2   9   5  212.79   11.35
  -2  -9   5  218.45   13.66
   2   9  -5  227.50   12.71
  -2  -9   4   35.09    3.72
   2   9  -4   24.22    4.33
   2   9  -4   25.25    4.32
  -2   9   4   30.40    2.40
  -2   9   4   31.82    4.16
  -2  -9   4   27.86    4.86
   2   9  -3   99.31    8.06
  -2   9   3  108.56    5.02
  -2   9   3  106.59    7.57
  -2  -9   3  105.29    6.26
   2  -9  -3   95.54    5.85
   2   9  -3  103.18    8.86
   2  -9  -3  107.12    8.28
  -2  -9   3   95.60    8.70
   2  -9  -2  125.74    8.97
  -2   9   2  125.82    5.79
  -2  -9   2  114.41    9.30
   2  -9  -2  125.74    6.97
   2   9  -2  110.55    9.38
  -2   9   2  122.57    7.76
  -2  -9   2  139.16    6.73
  -2   9   2  100.48    3.29
  -2  -9   1   -0.03    1.37
   2   9  -1    0.88    0.96
  -2  -9   1    2.44    1.23
   2  -9  -1    0.54    0.69
   2  -9  -1    0.62    1.36
  -2   9   1    0.06    0.57
  -2   9   1    1.19    1.07
   2   9  -1   -0.59    1.22
  -2   9   0   61.94    5.39
   2   9   0   47.94    6.08
   2   9   0   63.55    5.85
   2  -9   0   52.26    5.89
   2  -9   0   55.56    4.91
  -2   9   0   61.24    5.35
  -2  -9   0   60.61    3.98
  -2  -9   0   52.72    6.33
  -2   9  -1  220.28   10.82
   2  -9   1  228.50   10.54
  -2  -9  -1  197.60    8.73
   2  -9   1  246.48   13.00
  -2  -9  -1  216.04    7.36
  -2   9  -1  217.95   10.07
  -2  -9  -1  213.85   12.54
   2   9   1  223.94   13.09
   2   9   1  223.19   11.01
   2  -9   2   45.68    5.69
  -2  -9  -2   37.60    3.56
  -2   9  -2   44.28    4.44
   2  -9   2   46.14    4.78
  -2  -9  -2   48.86    3.02
  -2   9  -2   42.89    4.82
   2   9   2   42.62    5.62
  -2  -9  -2   33.83    4.98
   2   9   2   43.80    4.69
   2  -9   3  483.60   17.33
   2  -9   3  451.20   13.84
   2  -9   3  500.25   19.55
  -2   9  -3  473.79   15.27
  -2  -9  -3  434.96   13.02
  -2   9  -3  492.23   17.62
  -2  -9  -3  490.71   10.06
   2   9   3  434.65   18.90
   2  -9   3  468.07   16.67
   2   9   3  465.74   16.17
  -2   9  -4   64.45    5.28
  -2   9  -4   65.35    6.32
   2  -9   4   60.81    6.84
  -2  -9  -4   61.92    2.52
   2   9   4   61.66    7.10
  -2  -9  -4   54.54    4.21
   2  -9   4   62.80    5.96
   2  -9   4   57.83    4.39
   2  -9   4   61.09    5.94
   2   9   4   70.02    5.97
  -2   9  -5   42.04    5.32
   2  -9   5   40.09    4.86
   2  -9   5   30.98    5.04
  -2  -9  -5   35.64    3.41
   2  -9   5   34.41    3.28
   2   9   5   41.67    5.86
   2  -9   5   39.23    4.96
   2   9   5   39.28    4.52
  -2   9  -5   34.86    3.83
   2  -9   6   24.36    3.92
  -2   9  -6   20.11    3.88
   2   9   6   19.90    3.81
   2  -9   6   21.61    2.44
   2  -9   6   23.68    3.83
  -2  -9  -6   19.93    2.58
   2   9   6   21.91    3.37
  -2   9  -7   54.58    6.46
  -2  -9  -7   62.23    4.66
   2  -9   7   72.04    7.15
   2   9   7   63.67    7.33
   2  -9   7   63.67    6.37
   2  -9   8   15.76    3.33
  -2   9  -8   10.24    2.86
   2   9   8   14.33    3.72
   2  -9   8   12.11    3.12
   2  -9   9   62.92    7.11
   2  -9   9   60.84    6.41
  -2   9  -9   52.94    6.78
   2   9   9   60.64    7.25
   2  -9  10    1.79    1.51
   2   9  10    4.11    3.07
  -2   9 -10    0.10    1.55
   2  -9  10    2.92    1.93
   2  -9  11   85.90    7.80
   2  -9  11  101.30    9.55
  -2   9 -11   94.94    9.68
   2   9  11   96.83    9.57
   2  -9  12   16.47    4.27
   2   9  12   12.31    3.77
  -2   9 -12   13.70    4.25
  -2   9 -13    4.77    2.84
   2   9  13   12.16    4.13
   2  -9  13    5.98    2.86
  -2   9 -14   -1.84    2.70
   2  -9  14    5.33    2.63
   2   9  14    0.34    1.53
  -2   9 -15   24.27    6.17
   2   9  15   23.02    4.88
   2  -9  15   25.59    5.56
  -2   9 -16   -2.30    2.65
   2  -9  16   -2.33    1.59
   2   9  16   -0.63    2.35
  -2   9 -17    3.23    3.09
   2   9  17    9.02    3.53
  -2   9 -18   -2.00    3.44
   2   9  18    0.92    1.97
   2  -9  18    0.06    2.19
  -2  -9 -19   18.00    6.40
   2   9  19   16.58    5.19
  -2  10  19   -1.46    2.58
   2  10 -19   -1.52    2.98
  -2 -10  19    3.69    2.12
   2 -10 -18    4.18    2.65
  -2  10  18    5.46    2.61
  -2 -10  18    7.43    3.48
   2  10 -18   12.49    4.86
   2  10 -17    3.75    2.97
   2 -10 -17    4.72    3.30
  -2  10  17    2.10    2.16
  -2 -10  17    0.08    2.47
  -2 -10  17    3.29    3.19
  -2  10  16   13.61    3.98
  -2 -10  16   14.89    4.13
  -2 -10  16    8.68    3.63
   2  10 -16   15.44    4.99
  -2 -10  15    6.07    2.79
  -2  10  15    5.02    2.54
   2  10 -15    0.35    1.98
  -2 -10  15    3.05    2.49
  -2 -10  14   -3.65    2.65
  -2  10  14    1.99    2.20
   2  10 -14    4.38    3.10
  -2 -10  14    2.47    2.10
   2  10 -13    5.59    3.67
  -2  10  13    3.45    2.21
  -2 -10  13    5.16    3.09
  -2 -10  13    0.49    1.52
   2  10 -12    9.50    3.99
  -2 -10  12    8.89    3.68
  -2 -10  12   10.46    3.01
  -2  10  12   14.03    3.74
   2  10 -11   -1.19    2.14
  -2 -10  11    1.34    1.67
  -2 -10  11   -2.71    1.96
  -2 -10  10   88.66   10.11
   2  10 -10   88.44    9.59
  -2  10  10   73.99    7.79
  -2 -10  10   83.53    7.50
  -2 -10   9    7.19    3.10
  -2  10   9    3.01    2.19
  -2 -10   9   12.17    2.94
   2  10  -9    7.77    2.73
   2  10  -8   33.80    5.56
  -2 -10   8   31.24    5.73
  -2  10   8   46.76    6.03
  -2 -10   8   39.51    4.75
   2  10  -7   10.23    3.42
  -2 -10   7    6.77    2.93
  -2  10   7   13.02    3.04
  -2 -10   7   11.99    2.79
   2  10  -6  118.52    9.99
  -2  10   6  125.46    9.23
  -2 -10   6  120.79    7.70
  -2 -10   6  128.95   11.09
  -2 -10   5    9.46    3.35
   2  10  -5   13.71    3.32
  -2  10   5   12.68    3.04
  -2 -10   5    9.72    2.36
  -2  10   5    9.18    1.34
   2  10  -5    5.10    2.32
   2  10  -4    2.58    1.62
  -2  10   4   -0.10    1.43
  -2 -10   4    2.29    1.43
   2 -10  -4    1.30    1.08
  -2 -10   4    1.68    1.60
  -2  10   4    2.35    0.87
   2  10  -4    1.02    1.14
   2  10  -3    6.68    2.49
  -2 -10   3    3.73    2.23
  -2 -10   3    6.61    1.85
   2 -10  -3    3.95    1.26
   2 -10  -3    1.10    1.29
  -2  10   3    3.16    1.40
  -2  10   3    5.52    1.29
   2  10  -3    6.41    2.31
   2 -10  -2  133.83    7.50
  -2  10   2  139.99    8.99
   2  10  -2  122.68   10.17
  -2  10   2  144.76    6.47
  -2 -10   2  135.75    6.94
  -2 -10   2  142.15   11.02
   2 -10  -2  137.53    9.80
  -2  10   2  111.19    3.65
   2  10  -1    7.44    2.15
  -2 -10   1    4.27    2.10
   2 -10  -1    8.08    2.52
   2 -10  -1    7.60    1.96
  -2  10   1    9.53    2.40
  -2 -10   1    8.06    1.79
   2  10  -1    9.06    2.96
   2 -10   0   89.89    6.54
  -2  10   0   87.68    6.85
   2 -10   0   92.38    8.19
  -2 -10   0   91.59    5.06
  -2 -10   0   82.17    8.44
   2  10   0   83.95    8.37
   2  10   0   92.28    7.42
  -2 -10  -1   15.29    1.94
   2  10   1   15.51    3.02
   2 -10   1   17.94    3.56
   2 -10   1   18.06    3.01
  -2  10  -1   15.83    3.13
  -2  10  -1   12.41    2.64
   2  10   1   17.19    3.89
  -2 -10  -1   12.72    3.44
   2  10   2   28.73    4.08
   2 -10   2   31.99    4.12
   2  10   2   23.67    4.42
  -2  10  -2   19.89    3.43
  -2 -10  -2   25.49    2.25
   2 -10   2   23.18    4.20
  -2 -10  -2   21.77    2.95
  -2  10  -2   24.36    3.62
  -2 -10  -2   23.06    4.37
   2 -10   3   17.69    3.74
  -2  10  -3   13.30    3.10
  -2 -10  -3   21.69    1.80
   2 -10   3   16.52    2.97
   2  10   3   14.52    3.51
   2  10   3   20.59    3.45
  -2 -10  -3   19.76    2.73
  -2  10  -3   16.86    2.97
  -2 -10  -3   16.78    3.96
   2 -10   3   22.47    3.82
  -2 -10  -4   16.16    2.45
   2 -10   4   24.56    4.66
   2  10   4   22.07    3.46
  -2  10  -4   25.74    4.30
  -2 -10  -4   25.32    1.61
   2 -10   4   27.67    4.21
   2  10   4   23.42    4.50
  -2  10  -4   22.33    3.39
   2 -10   4   25.21    4.14
   2  10   5  363.93   14.26
  -2 -10  -5  332.24   11.81
  -2  10  -5  344.19   13.74
   2 -10   5  363.42   15.79
   2 -10   5  369.83   17.93
   2  10   5  332.60   17.38
  -2  10  -5  360.63   16.65
   2 -10   5  344.21   15.48
   2  10   6  109.02    7.59
   2 -10   6   95.30    8.16
   2 -10   6  112.09    8.85
  -2 -10  -6   97.76    6.15
  -2  10  -6  107.31    9.25
   2  10   6   96.09    9.29
   2 -10   7  142.09   10.29
  -2  10  -7  150.21   11.10
   2  10   7  136.81   11.28
  -2 -10  -7  124.90    7.07
   2 -10   7  132.49    9.72
   2 -10   8   16.59    3.55
  -2 -10  -8   15.69    2.62
  -2  10  -8   14.05    3.88
   2  10   8   14.04    4.03
   2 -10   8   22.28    4.39
  -2  10  -9    0.84    1.53
   2 -10   9   -0.83    1.51
   2 -10   9   -2.75    2.22
   2  10   9   -1.50    2.24
  -2  10 -10    3.57    3.05
   2 -10  10    3.94    2.14
   2 -10  10    4.24    1.84
   2  10  10    4.29    2.53
  -2  10 -11   63.09    8.16
   2 -10  11   59.83    6.90
   2 -10  11   65.89    7.90
   2  10  11   62.84    8.17
  -2  10 -12    2.83    2.29
   2 -10  12    1.04    2.24
   2  10  12    2.45    2.29
  -2  10 -13   22.81    5.40
   2  10  13   36.37    6.49
   2 -10  13   30.24    5.99
  -2  10 -14   27.97    6.05
   2 -10  14   47.04    7.46
   2  10  14   46.31    7.47
   2  10  15    5.05    3.12
  -2  10 -15    3.88    2.69
   2 -10  15    5.03    3.41
   2  10  16    4.62    3.18
  -2  10 -16    8.73    3.67
  -2  10 -17   -0.89    3.17
   2 -10  17   -1.59    2.45
   2  10  17   -0.44    1.97
  -2  10 -18   -0.76    2.40
   2  10  18    3.08    3.16
   2  11 -18    0.93    3.28
  -2 -11  18   -1.25    2.78
   2  11 -17    7.76    3.72
  -2 -11  17    0.91    2.09
  -2  11  17    6.48    2.94
  -2 -11  17    5.68    2.72
   2  11 -16    2.68    3.15
  -2 -11  16   -2.17    2.80
  -2  11  16    0.95    2.00
  -2 -11  16    1.42    2.20
   2  11 -15    6.62    3.46
  -2 -11  15    3.13    2.36
  -2  11  15    6.87    3.37
  -2 -11  15    6.38    2.89
  -2 -11  14   -2.28    2.75
  -2  11  14   -2.37    2.13
  -2 -11  14   -0.79    2.32
   2  11 -14    0.60    2.24
  -2 -11  13    3.65    2.10
   2  11 -13   -0.73    1.94
  -2  11  13   -1.12    1.90
  -2 -11  13    1.74    1.68
  -2  11  12  208.20   14.38
  -2 -11  12  188.64   12.10
   2  11 -12  165.97   14.01
  -2 -11  12  171.28   14.94
  -2  11  11   10.77    3.86
  -2 -11  11   15.11    4.82
   2  11 -11   16.42    5.10
  -2 -11  11   13.53    3.33
   2  11 -10   44.90    7.06
  -2  11  10   48.85    6.57
  -2 -11  10   52.10    6.12
  -2 -11  10   39.57    7.10
  -2 -11   9    0.97    1.94
   2  11  -9   -2.31    3.28
  -2  11   9    0.97    1.73
  -2 -11   9   -0.33    1.34
  -2 -11   8  136.63   12.62
   2  11  -8  139.82   11.73
  -2 -11   8  136.12    9.04
  -2  11   8  148.43   10.95
  -2 -11   7   63.57    8.41
  -2 -11   7   62.75    5.90
  -2  11   7   65.87    7.21
   2  11  -7   63.70    7.79
  -2  11   6  116.89    9.26
  -2 -11   6   98.77    7.13
   2  11  -6  109.48    9.83
  -2 -11   6   99.64   10.35
  -2 -11   5   51.30    7.42
   2  11  -5   58.55    7.03
   2 -11  -5   54.83    6.56
  -2 -11   5   47.35    4.79
  -2  11   5   46.50    5.80
   2  11  -5   57.22    7.55
   2 -11  -4   29.66    4.86
   2  11  -4   28.09    5.02
  -2 -11   4   31.76    3.84
  -2 -11   4   26.78    5.47
  -2  11   4   28.31    4.34
   2  11  -4   31.81    5.62
  -2 -11   3   -1.04    2.22
   2 -11  -3   -0.07    0.98
   2 -11  -3   -0.59    1.21
  -2  11   3   -0.39    1.22
  -2 -11   3    0.22    0.82
   2  11  -3   -0.59    1.45
   2  11  -2   19.47    3.74
  -2 -11   2   15.20    4.09
   2 -11  -2   20.39    2.95
  -2  11   2   27.27    4.28
   2 -11  -2   20.15    4.04
  -2 -11   2   24.16    2.98
   2  11  -2   18.34    4.35
  -2 -11   1   28.63    5.09
   2  11  -1   25.64    4.15
   2 -11  -1   32.97    5.19
  -2  11   1   27.54    2.49
   2 -11  -1   33.44    3.93
  -2 -11   1   33.06    3.28
  -2  11   1   31.95    4.52
   2  11  -1   28.85    5.15
   2 -11   0  106.77    7.44
   2 -11   0   99.10    8.89
  -2 -11   0  109.21    5.76
  -2  11   0  102.48    8.00
   2  11   0  100.77    9.65
  -2 -11   0   84.52    8.90
   2  11   0   98.19    7.87
  -2 -11  -1   75.08    4.49
  -2  11  -1   72.41    6.77
   2 -11   1   72.45    6.35
  -2 -11  -1   70.55    8.10
   2 -11   1   67.58    7.46
   2  11   1   79.67    7.04
  -2  11  -1   79.83    7.14
   2  11   1   66.65    7.84
   2 -11   2   15.24    2.86
  -2  11  -2   24.14    4.20
  -2 -11  -2   24.84    4.84
   2 -11   2   21.04    4.27
  -2 -11  -2   20.32    3.04
   2 -11   2   17.19    3.79
  -2 -11  -2   21.15    2.19
  -2  11  -2   20.97    3.54
   2  11   2   24.94    3.81
   2  11   2   22.67    4.49
  -2  11  -3    0.23    1.10
   2  11   3    2.44    1.52
   2 -11   3   -2.25    1.71
  -2 -11  -3   -0.43    0.77
   2 -11   3    0.65    1.87
  -2 -11  -3   -0.17    0.66
   2  11   3    0.04    2.29
  -2 -11  -3    2.96    2.26
  -2  11  -3    0.38    1.07
   2 -11   3   -0.33    1.48
   2 -11   4   99.67    8.10
  -2 -11  -4   98.74    3.49
   2  11   4   90.26    9.38
  -2  11  -4  101.92    8.74
  -2  11  -4  102.40    7.77
  -2 -11  -4   98.50    9.51
   2 -11   4  105.44    9.87
  -2 -11  -4   84.25    6.00
   2 -11   4  113.39    9.25
   2  11   4   89.97    7.16
   2  11   5   90.80    7.06
  -2  11  -5   85.84    8.20
   2 -11   5   91.27    9.21
   2 -11   5   98.31    8.62
   2 -11   5   90.66    7.94
  -2  11  -5   87.75    7.23
   2  11   5   91.36    9.35
  -2 -11  -5   76.27    5.65
   2 -11   6   20.88    4.10
   2  11   6   21.62    4.65
  -2  11  -6   18.87    4.01
  -2 -11  -6   17.05    2.66
   2  11   6   19.83    3.28
   2 -11   6   17.05    3.69
   2 -11   7    2.37    1.96
  -2 -11  -7    0.25    0.91
   2 -11   7   -1.13    1.74
  -2  11  -7   -2.04    1.89
   2  11   7    0.44    1.86
  -2 -11  -8   37.35    4.05
  -2  11  -8   43.38    6.53
   2  11   8   42.85    6.47
   2 -11   8   32.65    5.18
   2 -11   8   44.06    5.90
  -2  11  -9    0.36    2.15
   2 -11   9    1.06    1.36
   2 -11   9   -0.79    1.43
   2  11   9    1.76    2.03
  -2  11 -10   43.92    6.82
   2 -11  10   49.67    6.61
   2  11  10   50.29    7.44
   2 -11  10   54.54    7.20
  -2  11 -11   -1.77    2.16
   2 -11  11   -0.17    1.61
   2  11  11    1.79    2.12
   2 -11  12   11.97    3.68
   2  11  12   12.50    4.32
  -2  11 -12   13.30    4.34
  -2  11 -13    9.91    4.17
   2 -11  13    4.10    2.43
   2  11  13   11.16    4.07
   2 -11  14    0.74    1.97
  -2  11 -14    1.85    2.38
   2  11  14    0.06    2.19
  -2  11 -15    5.39    3.31
   2  11  15    2.14    3.21
   2 -11  15    5.88    2.95
  -2  11 -16    7.33    3.58
   2  11  16    9.78    3.97
   2 -11  16   11.98    4.37
  -2  11 -17   16.68    5.33
   2  11  17   20.90    5.51
  -2 -12  17   -2.21    2.90
  -2  12  16   10.53    3.81
  -2 -12  16    3.12    2.08
   2  12 -16    9.85    4.61
  -2 -12  16   -0.84    2.11
  -2  12  15   19.07    5.27
   2  12 -15   24.36    6.23
  -2 -12  15   16.34    5.24
  -2 -12  15   23.36    4.67
  -2 -12  14   -2.59    2.39
  -2 -12  14    2.70    3.37
  -2  12  14   -0.38    2.13
   2  12 -14    5.81    3.60
   2  12 -13   13.59    4.71
  -2 -12  13   20.54    5.52
  -2 -12  13   18.91    3.92
  -2  12  13   18.81    4.43
  -2 -12  12   17.05    5.21
   2  12 -12   23.44    5.72
  -2  12  12   16.76    4.58
  -2 -12  12   15.96    3.88
   2  12 -11   68.47    9.10
  -2 -12  11   66.87    7.18
  -2  12  11   85.18    9.27
  -2 -12  11   63.40    9.34
   2  12 -10    3.08    2.65
  -2 -12  10    3.50    2.96
  -2 -12  10    2.52    1.34
  -2  12  10    6.92    2.97
   2  12  -9   61.83    8.28
  -2 -12   9   77.21   10.01
  -2 -12   9   64.91    6.59
  -2  12   9   67.31    7.87
  -2 -12   8    2.41    1.69
   2  12  -8    1.15    2.19
  -2  12   8    5.58    2.77
  -2 -12   8    3.19    1.77
  -2 -12   7   11.16    3.53
  -2  12   7   10.85    3.08
   2 -12  -7   12.21    3.63
  -2 -12   7   13.72    2.93
   2  12  -7   19.50    4.62
   2 -12  -6   40.37    6.05
   2  12  -6   37.58    6.16
  -2 -12   6   43.15    4.87
  -2  12   6   48.49    6.36
  -2 -12   6   35.66    6.53
  -2 -12   5   -1.79    1.74
   2  12  -5    0.62    1.99
   2 -12  -5   -1.88    2.18
   2  12  -5    0.81    2.00
  -2  12   5    3.43    2.12
  -2 -12   5   -0.88    1.24
   2  12  -4   13.94    3.79
  -2 -12   4   15.27    4.55
  -2  12   4   19.77    3.89
   2  12  -4   18.13    4.24
   2 -12  -4   17.61    4.03
  -2 -12   4   14.72    2.76
   2 -12  -3    4.79    1.43
   2 -12  -3    5.67    2.82
  -2 -12   3    6.53    1.81
  -2  12   3    9.13    2.92
  -2 -12   3    7.61    3.17
   2  12  -3   12.19    3.63
   2 -12  -2   72.52    5.87
   2 -12  -2   76.76    8.02
  -2 -12   2   78.42    5.66
   2  12  -2   77.31    8.82
  -2  12   2   75.55    7.54
  -2 -12   2   86.47    9.52
   2  12  -2   71.25    7.25
  -2 -12   1  244.70    9.75
   2 -12  -1  241.83   11.41
  -2  12   1  238.04   13.19
   2  12  -1  230.27   12.86
   2  12  -1  221.18   15.19
   2 -12  -1  241.19   14.43
  -2 -12   1  234.91   15.72
  -2 -12   0   28.06    5.43
   2  12   0   28.63    4.43
   2 -12   0   34.76    4.46
   2 -12   0   31.42    5.30
  -2 -12   0   36.97    3.48
  -2  12   0   35.70    5.12
   2  12   0   36.76    6.21
   2  12   1   33.25    6.00
   2 -12   1   33.26    4.47
  -2 -12  -1   42.26    3.46
   2 -12   1   28.38    5.17
  -2  12  -1   28.22    4.52
   2  12   1   33.85    4.68
  -2 -12  -1   29.50    5.60
  -2  12  -2    4.33    1.77
   2 -12   2    6.74    2.19
   2  12   2    9.29    3.66
  -2 -12  -2    3.01    2.50
   2 -12   2    2.74    1.73
  -2 -12  -2    4.49    1.17
  -2 -12  -2    2.35    1.13
   2  12   2    2.98    1.84
   2 -12   2    0.93    1.52
  -2  12  -2    1.50    1.08
   2  12   3   25.00    3.97
  -2  12  -3   20.39    4.47
  -2  12  -3   21.17    3.84
   2  12   3   15.06    4.07
   2 -12   3   21.17    4.64
  -2 -12  -3   18.94    3.06
  -2 -12  -3   21.77    5.05
   2 -12   3   13.68    3.23
   2 -12   3   20.15    4.25
   2 -12   4   82.50    7.63
  -2 -12  -4   63.49    5.51
   2 -12   4   73.62    8.57
  -2  12  -4   90.11    8.55
   2 -12   4   82.31    8.44
   2  12   4   77.92    9.17
  -2  12  -4   74.87    7.10
  -2 -12  -4   80.21    8.99
   2  12   4   96.47    7.52
   2  12   5   26.30    3.97
   2 -12   5   20.47    4.31
  -2 -12  -5   24.01    3.40
   2 -12   5   23.63    4.24
  -2  12  -5   25.19    4.79
   2  12   5   20.67    4.64
  -2  12  -5   19.91    3.58
   2  12   6   33.17    4.31
   2 -12   6   42.85    6.22
  -2  12  -6   37.24    5.85
  -2 -12  -6   24.51    3.41
   2 -12   6   36.75    5.47
   2  12   6   32.12    5.95
  -2  12  -7   27.75    5.33
   2  12   7   43.39    6.95
   2 -12   7   37.90    5.94
   2 -12   7   47.03    6.28
   2 -12   8   14.61    3.60
   2 -12   8   15.90    4.10
  -2  12  -8   18.01    4.30
   2  12   8   17.51    4.45
   2 -12   9    2.64    1.92
  -2  12  -9    1.72    2.31
   2 -12   9    2.87    2.24
   2  12   9    0.58    2.22
  -2  12 -10   -0.51    2.15
   2 -12  10    1.58    1.60
   2  12  10   -0.39    1.84
  -2  12 -11   -0.08    1.98
   2  12  11    2.49    2.72
  -2  12 -12   10.94    4.02
   2 -12  12    8.26    2.72
   2  12  12   12.64    4.49
  -2  12 -13   21.39    5.41
   2 -12  13   24.55    5.48
   2  12  13   22.35    5.54
  -2  12 -14   19.66    5.22
   2 -12  14   32.21    6.19
   2  12  14   16.88    4.98
  -2  12 -15   10.78    4.66
   2 -12  15   11.63    4.67
   2  12  15   16.77    4.99
  -2  12 -16    1.09    3.08
  -2 -13  16    2.66    2.16
  -2 -13  15    2.19    1.89
  -2  13  15    1.39    2.46
  -2 -13  15    2.81    3.40
   2  13 -15    4.74    3.24
  -2 -13  14   10.00    3.62
  -2 -13  14    6.12    3.58
  -2  13  14   10.49    4.02
   2  13 -14    8.91    4.10
  -2  13  13   64.88    8.69
  -2 -13  13   56.12    9.70
   2  13 -13   59.30    9.44
  -2 -13  13   65.02    7.67
   2  13 -12    4.96    3.26
  -2 -13  12    2.72    3.31
  -2 -13  12    9.16    3.03
  -2  13  12    4.67    3.16
  -2 -13  11   78.64   10.68
   2  13 -11   87.69   10.67
  -2 -13  11   82.17    8.10
  -2  13  11   89.89    9.84
  -2 -13  10    2.14    2.39
   2  13 -10    0.19    2.35
  -2 -13  10    2.34    1.34
  -2  13  10    3.09    2.37
  -2 -13   9   -0.19    1.87
  -2 -13   9   -0.81    1.63
  -2  13   9   -1.59    2.65
   2  13  -9    0.07    1.93
   2  13  -8   -0.50    1.74
   2 -13  -8   -1.28    1.83
  -2 -13   8    1.28    2.42
  -2 -13   8   -1.19    2.19
  -2  13   8   -0.82    2.10
   2  13  -7   46.52    7.26
  -2 -13   7   59.74    8.92
  -2 -13   7   51.92    5.66
   2 -13  -7   48.99    6.87
  -2  13   7   56.20    7.26
  -2 -13   6    2.13    2.81
  -2 -13   6    1.04    1.73
   2 -13  -6   -0.22    1.53
   2  13  -6    2.74    2.59
  -2  13   6    6.43    3.15
   2 -13  -5  259.50   15.42
  -2 -13   5  283.42   12.72
  -2  13   5  277.63   15.79
   2  13  -5  266.63   17.69
   2  13  -5  295.03   17.20
  -2 -13   5  302.51   19.65
   2 -13  -4    4.26    2.40
  -2  13   4   -0.63    1.41
  -2 -13   4    0.16    1.30
   2  13  -4    3.05    2.27
  -2 -13   4    0.63    1.92
   2  13  -3   31.83    5.06
  -2 -13   3   32.81    3.97
  -2  13   3   27.00    5.07
   2  13  -3   40.93    6.81
   2 -13  -3   32.19    5.45
  -2 -13   3   36.89    6.70
   2  13  -2    9.87    2.71
   2 -13  -2    8.93    2.38
  -2  13   2    4.53    2.47
  -2 -13   2    5.70    2.40
  -2 -13   2   10.46    2.11
   2  13  -2    5.14    2.37
   2 -13  -2   10.24    3.39
   2  13  -1   -0.52    2.00
   2 -13  -1    4.85    1.93
   2 -13  -1   -0.52    1.32
  -2  13   1    1.35    1.19
  -2 -13   1   -0.18    1.65
  -2 -13   1    1.37    0.86
   2  13  -1    1.25    2.14
  -2 -13   0   27.23    5.68
   2  13   0   23.55    4.24
  -2  13   0   16.89    3.81
   2 -13   0   24.66    5.08
   2 -13   0   26.05    3.99
  -2 -13   0   27.67    3.18
   2  13   0   25.35    5.37
  -2 -13  -1   76.95    9.33
  -2  13  -1   85.73    8.37
   2 -13   1   91.72    9.44
   2 -13   1   97.45    7.78
   2 -13   1   89.61    9.38
   2  13   1   95.44   10.51
   2  13   1   98.38    8.24
  -2  13  -2   83.83    8.41
  -2  13  -2   74.14    7.59
   2  13   2   74.60    7.02
   2 -13   2   67.91    6.92
   2 -13   2   68.11    8.33
   2 -13   2   73.31    8.33
  -2 -13  -2   72.37    9.04
   2  13   2   73.85    9.19
   2 -13   3  352.79   16.02
   2 -13   3  321.01   18.46
  -2 -13  -3  297.18   13.13
  -2  13  -3  323.17   16.13
   2  13   3  307.98   19.14
  -2 -13  -3  334.12   19.34
   2 -13   3  337.89   18.04
  -2  13  -3  343.74   17.24
   2 -13   4   58.17    7.51
   2 -13   4   64.30    8.32
  -2 -13  -4   54.55    5.36
   2 -13   4   59.74    6.62
  -2  13  -4   68.48    7.83
  -2  13  -4   63.41    7.04
  -2 -13  -4   59.84    8.22
   2  13   4   55.35    8.06
  -2 -13  -5  127.61   11.94
   2 -13   5  107.30    9.27
  -2  13  -5  126.27   10.80
   2  13   5  119.05   11.97
  -2  13  -5  113.03    9.21
   2 -13   5  109.32   10.24
   2  13   6    5.22    3.02
   2 -13   6    1.79    1.64
  -2  13  -6    6.90    2.85
   2 -13   6    4.64    2.70
  -2  13  -7   13.50    3.83
   2 -13   7    9.50    3.23
   2 -13   7    6.89    2.75
   2  13   7    7.50    2.94
   2  13   8   46.05    7.78
  -2  13  -8   51.90    7.83
   2 -13   8   51.23    6.87
   2 -13   8   58.00    7.78
  -2  13  -9   36.90    6.61
   2  13   9   35.44    7.06
   2 -13   9   43.75    6.56
   2 -13   9   43.62    6.81
   2 -13  10    3.70    2.47
   2  13  10    5.55    3.22
  -2  13 -10    1.80    2.31
  -2  13 -11   67.03    9.14
   2 -13  11   64.29    8.36
   2  13  11   55.77    8.54
  -2  13 -12    1.21    2.30
   2  13  12   -2.18    2.90
   2 -13  12   -4.21    2.99
   2 -13  13    1.58    2.56
  -2  13 -13    4.54    3.39
   2  13  13    7.18    3.74
  -2  13 -14    8.76    3.87
   2 -13  14    2.04    2.84
   2  13  14    3.56    3.03
  -2  13 -15    6.34    4.08
  -2 -14  15   -4.17    3.28
  -2 -14  14   10.04    3.35
  -2 -14  14    7.58    3.77
   2  14 -13    4.00    3.15
  -2 -14  13   -0.61    2.52
  -2  14  13   -1.19    2.28
  -2 -14  13    2.25    1.44
  -2 -14  12    0.38    1.72
  -2 -14  12    0.92    2.45
   2  14 -12   -1.96    2.91
  -2  14  12    2.85    2.03
   2  14 -11    2.41    2.43
  -2 -14  11    4.27    3.09
  -2 -14  11    6.12    2.64
  -2  14  11   10.50    3.72
   2  14 -10   24.72    5.76
   2 -14 -10   29.15    5.72
  -2 -14  10   33.44    5.24
  -2  14  10   31.61    6.13
  -2 -14  10   25.45    6.46
   2  14  -9    5.50    3.05
  -2 -14   9    7.44    2.38
  -2  14   9    9.61    3.56
   2 -14  -9   11.58    4.04
  -2 -14   9    2.34    2.83
   2  14  -8   56.41    8.20
   2 -14  -8   49.33    7.03
  -2 -14   8   51.44    6.15
  -2  14   8   44.68    6.96
  -2 -14   8   53.59    8.91
  -2 -14   7   35.01    7.35
   2  14  -7   29.32    6.05
   2 -14  -7   26.88    5.39
  -2  14   7   24.84    5.56
  -2 -14   7   25.50    4.19
  -2  14   6   20.21    4.98
   2 -14  -6   23.09    4.79
  -2 -14   6   17.75    5.63
  -2 -14   6   20.90    3.75
   2  14  -6   16.37    4.52
  -2 -14   5   -1.87    2.26
   2 -14  -5    2.93    2.02
  -2 -14   5    0.50    1.40
  -2  14   5    0.94    1.96
   2  14  -5    4.31    2.77
   2  14  -4    8.11    3.00
  -2 -14   4   16.36    5.20
  -2  14   4    6.28    3.06
  -2 -14   4    7.37    2.24
   2  14  -4    4.90    2.58
   2 -14  -4    5.33    2.79
   2  14  -3    9.84    3.03
   2 -14  -3   14.58    4.29
  -2 -14   3   11.15    2.50
  -2  14   3    9.10    3.12
   2  14  -3   11.34    3.79
  -2 -14   3   14.39    4.49
   2  14  -2   44.96    6.06
   2 -14  -2   49.12    7.03
  -2 -14   2   49.47    8.13
  -2  14   2   40.11    5.99
  -2 -14   2   39.19    4.33
   2  14  -2   34.47    6.65
   2 -14  -1   17.50    4.35
  -2 -14   1   17.40    4.93
  -2  14   1   18.28    4.09
   2  14  -1   16.55    4.60
  -2 -14   0   44.34    7.35
   2 -14   0   59.13    7.88
   2  14   0   74.26    9.64
   2 -14   0   54.38    7.46
  -2  14   0   51.33    6.84
   2 -14   0   55.17    5.91
  -2 -14  -1   29.60    6.29
   2 -14   1   21.21    3.78
  -2  14  -1   24.06    4.70
   2 -14   1   21.39    4.79
   2 -14   1   28.69    5.45
   2  14   1   28.18    6.22
   2 -14   2    1.75    1.56
   2 -14   2   -0.24    1.47
   2 -14   2    0.93    1.82
   2  14   2    1.57    1.94
  -2  14  -2   -3.55    2.41
  -2 -14  -2   -0.53    1.88
   2 -14   3   -1.26    1.92
   2 -14   3   -2.66    3.08
  -2  14  -3   -1.38    2.14
   2 -14   3    5.63    2.48
   2  14   3   -1.79    3.03
  -2  14  -3   -0.83    1.28
  -2 -14  -3   -1.76    1.98
   2 -14   4   14.49    4.14
   2 -14   4   17.49    3.72
  -2  14  -4   19.59    4.41
   2  14   4   16.59    4.66
  -2  14  -4   19.76    4.19
  -2 -14  -4   11.53    3.96
   2 -14   5   11.96    3.93
  -2 -14  -5   11.58    4.08
   2 -14   5    8.35    2.88
  -2  14  -5   10.76    3.64
   2  14   5   12.19    3.71
  -2  14  -6   50.74    7.26
   2 -14   6   45.67    7.27
   2 -14   6   37.53    5.78
   2  14   6   34.44    6.46
  -2 -14  -6   46.37    7.76
   2 -14   7    5.08    2.72
   2 -14   7    6.86    2.95
  -2 -14  -7    8.98    3.92
   2  14   7    9.12    3.57
  -2  14  -7    5.97    3.33
   2 -14   8   10.25    3.33
   2 -14   8   14.99    4.26
  -2  14  -8   12.02    3.99
   2  14   8   17.60    4.94
  -2  14  -9    1.72    2.43
   2  14   9    0.70    2.10
   2 -14   9    1.30    1.50
  -2  14 -10    3.26    2.68
   2 -14  10    2.43    2.66
   2  14  10   -0.98    2.58
   2  14  11   -2.42    2.42
   2 -14  11    2.50    2.53
  -2  14 -11    7.28    3.63
  -2  14 -12   33.97    6.82
   2 -14  12   40.01    6.92
   2  14  12   31.78    7.12
  -2  14 -13   16.90    5.47
   2 -14  13    8.81    3.64
  -2  14 -14   20.82    6.04
  -2 -15  13    5.41    4.41
  -2 -15  13    2.45    2.36
  -2 -15  12   23.20    6.78
   2  15 -12   13.87    5.41
  -2 -15  12   14.69    3.91
  -2  15  12   22.79    5.73
   2  15 -11    0.67    2.35
  -2 -15  11    8.25    4.32
  -2  15  11   10.93    4.12
  -2 -15  11    2.78    2.14
   2  15 -10    8.05    3.43
  -2 -15  10   13.56    4.95
  -2  15  10   14.11    4.63
   2 -15 -10    5.93    2.63
  -2 -15  10    5.62    2.59
   2  15  -9    0.73    2.76
   2 -15  -9   -0.80    1.71
  -2 -15   9    1.56    2.94
  -2 -15   9   -0.05    1.43
  -2  15   9    3.10    2.66
   2 -15  -8    4.75    2.84
  -2 -15   8    1.31    3.26
  -2 -15   8    0.13    1.58
   2  15  -8   -5.16    3.13
  -2  15   8    1.60    2.39
   2  15  -7    5.61    3.22
  -2 -15   7   -3.87    3.51
   2 -15  -7    1.70    1.57
  -2 -15   7   -0.57    1.39
  -2  15   7    3.13    2.54
  -2 -15   6   55.34    9.49
  -2  15   6   50.92    7.54
  -2 -15   6   48.90    5.78
   2 -15  -6   47.32    7.18
  -2 -15   5   -0.11    2.06
  -2 -15   5    1.46    1.55
  -2  15   5    3.67    2.73
   2 -15  -5    5.44    2.78
   2  15  -5    3.04    2.60
  -2  15   4   66.32    8.49
   2 -15  -4   73.60    8.75
  -2 -15   4   87.58   11.39
  -2 -15   4   73.61    6.81
   2  15  -4   70.44    9.69
  -2 -15   3    7.21    3.64
   2 -15  -3    3.93    2.90
  -2  15   3    2.49    1.82
   2  15  -3    3.15    2.76
  -2 -15   2    7.75    3.79
  -2  15   2    4.88    2.49
   2  15  -2    7.13    3.11
   2 -15  -2   14.27    4.14
   2 -15  -1   -0.10    2.23
  -2 -15   1   -2.45    2.89
  -2  15   1   -1.30    2.03
   2  15  -1   -2.36    2.06
   2 -15  -1    1.05    1.97
  -2 -15   0   37.87    7.43
   2 -15   0   38.22    6.45
   2  15   0   35.11    7.06
  -2  15   0   35.95    6.10
   2 -15   0   31.48    6.07
  -2 -15  -1   27.33    6.37
   2  15   1   34.33    7.11
   2 -15   1   26.67    5.66
  -2  15  -1   20.37    4.70
   2 -15   1   20.13    5.09
   2 -15   2   44.96    5.81
  -2 -15  -2   47.33    8.10
   2 -15   2   53.46    7.88
   2  15   2   52.11    8.58
  -2  15  -2   36.58    6.08
   2 -15   2   53.09    7.97
   2 -15   3    8.43    3.70
   2 -15   3    7.72    3.10
   2 -15   3    5.45    2.57
   2  15   3   13.97    4.82
  -2 -15  -3    8.63    3.90
   2 -15   4   50.86    7.96
  -2  15  -4   43.65    6.86
   2  15   4   39.28    7.51
   2 -15   4   52.78    6.61
  -2 -15  -4   54.52    8.70
   2 -15   5    2.48    1.89
  -2  15  -5    4.22    2.45
   2  15   5    2.75    2.01
   2 -15   5    7.94    3.49
  -2 -15  -5    8.04    3.41
   2 -15   6   20.77    5.27
  -2  15  -6   15.67    4.39
   2 -15   6   16.66    4.03
   2  15   6   12.20    4.16
  -2 -15  -6   11.75    4.52
   2 -15   7   -2.01    2.83
  -2  15  -7   -0.82    2.42
   2 -15   7    1.12    2.17
   2  15   7   -2.88    2.92
  -2 -15  -7    2.51    2.88
  -2 -15  -8   16.14    5.15
   2  15   8   16.45    5.02
   2 -15   8   11.53    3.51
  -2  15  -8   21.60    5.31
  -2  15  -9    6.71    2.75
   2  15   9    8.23    2.81
   2 -15   9    5.51    2.84
  -2 -15  -9   10.19    4.10
  -2  15 -10   18.44    4.85
   2 -15  10    8.50    3.33
   2  15  10   12.11    4.48
  -2  15 -11    0.71    2.36
   2 -15  11   10.93    3.98
  -2  15 -12   22.61    5.63
   2 -15  12   18.96    5.29
  -2 -16  13    1.27    2.62
  -2 -16  12   -2.25    2.39
  -2 -16  12    2.38    2.01
  -2 -16  11    5.21    3.21
  -2 -16  11    2.14    1.90
  -2 -16  10   -2.65    1.59
  -2 -16  10   -3.18    3.11
  -2 -16   9    4.01    2.63
  -2 -16   9    6.75    2.82
  -2  16   9    4.08    2.94
   2  16  -9    2.95    2.94
   2  16  -8    3.66    2.39
  -2 -16   8   -0.37    2.83
  -2 -16   8    1.99    2.18
  -2  16   8    3.02    2.39
   2 -16  -8   -2.65    1.59
   2 -16  -7   42.17    7.01
  -2 -16   7   28.38    7.47
  -2 -16   7   38.17    5.64
  -2  16   7   24.25    5.73
  -2 -16   6    2.75    2.92
   2 -16  -6    6.54    3.11
  -2  16   6    1.63    2.85
  -2 -16   5    5.43    3.51
  -2  16   5    0.62    2.07
   2 -16  -5    4.45    2.78
   2 -16  -4    5.47    2.93
  -2  16   4    1.83    2.08
   2  16  -4    1.74    2.26
  -2 -16   4    3.31    2.26
   2 -16  -3   37.30    6.71
  -2 -16   3   30.64    7.20
  -2  16   3   33.20    6.18
   2  16  -3   42.93    7.85
   2 -16  -2    2.32    2.15
  -2 -16   2    1.03    2.84
   2  16  -2    7.16    3.57
  -2  16   2    1.34    1.83
   2 -16  -2    7.37    3.86
   2 -16  -1    8.58    3.25
  -2 -16   1   17.46    5.35
  -2  16   1    7.13    2.51
   2 -16  -1   18.04    5.03
   2  16  -1   18.29    5.45
  -2 -16   0    4.38    2.33
  -2  16   0   11.32    3.77
   2 -16   0    4.01    2.69
   2 -16   0    9.10    3.59
   2  16   0    5.93    3.01
  -2 -16  -1    7.55    4.06
   2  16   1   14.55    5.25
   2 -16   1    9.14    3.53
  -2  16  -1   10.89    3.48
   2 -16   1    6.97    3.00
   2 -16   2    4.80    3.05
  -2 -16  -2   -2.35    2.38
   2 -16   2   -1.75    2.67
   2  16   2    0.73    2.51
  -2 -16  -3   12.61    4.01
   2 -16   3    8.52    3.65
   2  16   3   15.46    4.83
   2 -16   4   -2.30    2.44
   2  16   4    5.18    3.65
  -2 -16  -4    2.28    2.49
   2 -16   5    0.36    1.46
  -2  16  -5    1.36    1.78
   2 -16   5    2.87    2.54
   2  16   5   -2.07    3.79
  -2 -16  -5    1.92    2.54
   2 -16   6   -1.10    2.31
   2 -16   6    2.65    2.18
   2  16   6   -3.82    4.16
  -2  16  -6   -3.08    2.42
  -2 -16  -6    0.40    2.32
   2 -16   7    7.32    3.28
  -2  16  -7   14.73    4.52
   2  16   7    7.53    3.25
   2 -16   8    0.58    2.23
  -2  16  -8    4.39    3.06
   2  16   8    1.83    2.33
  -2  16  -9    4.70    2.96
   2 -16   9   -3.05    2.66
  -2  16 -10    0.93    2.21
   2 -16  10    1.99    1.66
   2 -16  11    4.25    3.12
  -2  16 -11    0.68    3.14
  -2 -17  11   16.41    4.50
  -2 -17  10    5.80    2.83
  -2 -17   9   -0.46    3.18
  -2 -17   8    0.40    2.68
  -2  17   8    3.57    3.10
  -2 -17   7   23.54    7.01
  -2  17   7   12.53    4.21
  -2 -17   6   -1.83    3.48
   2 -17  -6    6.63    3.35
  -2  17   6    4.66    2.98
  -2  17   5   60.92    8.88
   2 -17  -5   36.02    6.54
  -2 -17   5   46.35    9.35
  -2  17   4   14.26    4.70
  -2 -17   4    8.83    4.88
   2 -17  -4   14.58    4.32
   2  17  -4   13.35    5.05
   2 -17  -3   -4.51    2.67
  -2  17   3    0.03    1.63
   2  17  -3   -3.95    3.05
   2 -17  -3    3.22    3.17
  -2 -17   3   -0.12    3.56
  -2 -17   2    0.40    3.11
   2 -17  -2    4.99    3.43
   2 -17  -2   -0.94    2.31
  -2  17   2   -3.39    3.18
   2  17  -2   -1.36    2.42
  -2 -17   1   -1.27    2.21
   2 -17  -1   -0.64    2.39
  -2  17   1   -0.01    2.09
   2  17  -1   -2.11    2.75
   2 -17  -1   -0.18    2.12
  -2 -17   0   -0.82    2.56
   2 -17   0   -1.07    2.45
   2  17   0    3.16    2.21
   2 -17   0    4.25    3.09
   2 -17   1    7.03    3.86
  -2 -17  -1    5.31    3.42
   2  17   1    9.34    4.34
   2 -17   1    3.63    2.56
   2 -17   2    4.63    3.06
  -2 -17  -2    7.36    3.43
   2  17   2    5.15    3.73
  -2 -17  -3   26.65    6.64
   2 -17   3   30.09    6.36
   2  17   3   29.91    7.41
   2 -17   4    5.17    1.98
   2  17   4   -1.25    2.59
   2 -17   5    9.80    4.26
   2  17   5   19.64    5.99
  -2  17  -6    8.28    3.33
  -2  17  -7   -0.20    2.16
  -2  17  -8    7.81    3.65
   2 -17   8    7.61    3.31
  -2  17  -9    7.50    3.92
   2 -17   9    6.62    3.66
  -2  18   6   12.05    4.49
  -2  18   5    3.11    2.74
  -2  18   4   24.05    5.86
   2  18  -4   29.13    6.95
   2 -18  -3   -4.41    3.08
  -2  18   3   -8.66    3.85
   2  18  -3   -1.66    2.87
   2 -18  -2   26.95    6.06
   2  18  -2   37.30    8.24
   2 -18  -1   -3.86    3.22
   2  18  -1   -2.99    2.92
   2 -18   0    5.59    3.79
   2 -18   0    4.18    2.81
   2  18   0    3.45    2.75
   2 -18   1   11.99    4.71
   2  18   1    9.20    4.06
   2 -18   2    2.23    2.99
   2 -18   3    8.59    3.89
   2 -18   4    0.30    2.00
  -3   0  25    3.35    3.21
   3   0 -24    7.06    4.40
  -3   0  24    3.79    3.03
  -3   0  24    2.88    2.12
   3   0 -23    1.23    2.15
  -3   0  23   -0.80    1.68
  -3   0  23   -0.74    1.90
   3   0 -22    2.56    2.27
  -3   0  22    2.33    1.70
  -3   0  22    5.83    3.14
  -3   0  22    1.99    1.39
   3   0 -21   -2.52    2.68
  -3   0  21   -2.03    1.65
  -3   0  21    3.71    2.97
  -3   0  21   -0.60    2.02
  -3   0  20   -1.62    2.36
   3   0 -20   -0.58    2.42
  -3   0  20    0.13    2.14
  -3   0  20    2.80    2.19
   3   0 -19   -5.83    2.99
  -3   0  19   -0.47    1.68
  -3   0  19   -2.72    2.23
  -3   0  19    1.17    1.48
   3   0 -18    8.64    3.10
  -3   0  18   13.35    4.36
  -3   0  18   17.60    3.85
  -3   0  17    1.11    2.12
   3   0 -17   -0.73    2.09
  -3   0  17    1.76    1.63
   3   0 -16   25.88    5.04
  -3   0  16   36.52    5.27
  -3   0  16   26.94    5.07
  -3   0  15   -2.20    2.40
   3   0 -15   -1.53    1.84
  -3   0  14    2.63    2.30
   3   0 -14    1.95    1.52
  -3   0  13    1.50    1.79
   3   0 -13    1.76    1.62
  -3   0  12  914.38   28.36
   3   0 -12  849.09   25.00
   3   0 -11    0.23    1.29
  -3   0  11    1.82    2.12
   3   0 -10  222.69   10.71
  -3   0  10  240.44   13.05
   3   0  -9    0.14    0.80
  -3   0   9   -0.22    0.29
  -3   0   9   -0.29    0.96
  -3   0   9    0.50    1.68
   3   0  -8  778.81   19.07
  -3   0   8  793.70   19.57
  -3   0   8  812.09   23.53
  -3   0   8  753.28   13.81
   3   0  -7   -0.29    0.62
  -3   0   7    0.55    0.80
  -3   0   7    0.33    1.12
  -3   0   6   59.45    5.49
  -3   0   6   55.39    3.92
   3   0  -6   52.11    3.66
   3   0  -6   46.65    4.92
  -3   0   5   -0.25    0.89
   3   0  -5   -0.15    0.47
   3   0  -5    0.39    0.90
  -3   0   5   -0.02    0.46
  -3   0   4 1260.65   21.11
  -3   0   4 1218.98   26.98
   3   0  -4 1255.49   20.91
   3   0  -4 1254.33   27.10
   3   0  -3   -0.28    0.97
   3   0  -3    0.23    0.32
  -3   0   3    0.10    0.75
  -3   0   3    0.42    0.42
   3   0  -2  398.35   12.17
  -3   0   2  416.95   12.39
  -3   0   2  397.11    8.70
   3   0  -2  404.15   12.04
  -3   0   1   -0.27    0.65
   3   0  -1    1.47    0.76
   3   0  -1    0.01    0.38
  -3   0   1    0.42    0.68
   3   0   0  154.33    6.22
  -3   0   0  167.34    6.54
  -3   0   0  151.79    6.99
  -3   0   0  156.18    6.52
  -3   0   0  147.79    7.09
   3   0   0  149.45    6.94
   3   0   1   -0.31    0.48
   3   0   1    0.09    0.65
  -3   0  -1    0.37    0.55
  -3   0  -1    0.93    0.79
  -3   0  -1   -0.56    0.72
  -3   0  -1   -0.36    0.52
   3   0   2  121.48    6.46
  -3   0  -2  124.66    4.74
   3   0   2  128.27    5.20
  -3   0  -2  118.91    6.24
   3   0   2  123.56    6.61
   3   0   2  119.24    4.25
  -3   0  -2  132.85    5.37
   3   0   2  123.37    5.51
  -3   0  -2  128.42    6.96
  -3   0  -3    0.28    0.41
  -3   0  -3   -0.11    0.39
  -3   0  -3    0.03    0.48
   3   0   3    1.25    0.86
  -3   0  -3    0.21    0.44
  -3   0  -3    0.52    0.40
   3   0   3    0.13    0.77
   3   0   3    0.25    0.35
   3   0   3   -0.44    0.46
  -3   0  -4    0.83    0.57
  -3   0  -4    1.15    0.46
   3   0   4    1.76    0.95
  -3   0  -4    1.88    0.81
  -3   0  -4    1.94    0.70
   3   0   4    1.22    0.70
  -3   0  -4    1.62    0.92
  -3   0  -5    0.76    0.39
   3   0   5    0.15    0.75
  -3   0  -5   -0.10    0.50
  -3   0  -5    0.88    0.59
   3   0   5    0.36    0.56
  -3   0  -5    0.26    0.53
  -3   0  -6   98.55    5.66
  -3   0  -6   89.69    4.64
   3   0   6   86.46    4.73
   3   0   6   92.27    6.18
  -3   0  -6   93.94    3.73
   3   0   7    0.70    1.43
  -3   0  -7    0.81    0.86
  -3   0  -7    0.04    0.45
  -3   0  -7    0.28    0.51
   3   0   7    0.27    0.62
  -3   0  -8  834.66   25.19
   3   0   8  785.25   21.78
  -3   0  -8  841.43   21.07
  -3   0  -8  798.36   18.20
  -3   0  -8  810.86   16.33
   3   0   8  805.06   18.15
  -3   0  -9   -0.32    0.48
  -3   0  -9   -0.33    0.89
  -3   0  -9   -0.95    1.20
  -3   0  -9    0.28    1.27
   3   0   9   -0.62    0.83
   3   0   9   -0.76    0.92
  -3   0 -10  161.36   11.49
   3   0  10  166.97    9.48
   3   0  10  148.05    7.50
  -3   0 -10  155.88   10.05
  -3   0 -10  149.91    7.00
  -3   0 -11    0.45    0.98
  -3   0 -11   -0.75    1.47
   3   0  11    0.97    0.91
   3   0  11    0.77    0.89
  -3   0 -11   -0.37    0.87
  -3   0 -12   20.86    3.80
   3   0  12   28.46    4.28
  -3   0 -12   29.48    5.40
   3   0  12   27.07    3.41
  -3   0 -12   19.60    2.93
   3   0  13   -1.21    1.32
  -3   0 -13   -0.61    2.13
  -3   0 -13   -1.96    1.65
   3   0  13    0.11    1.16
  -3   0 -13   -0.43    0.76
  -3   0 -14  209.57   15.51
   3   0  14  230.08   12.80
   3   0  14  200.35   10.37
  -3   0 -14  228.87   12.85
   3   0  15   -2.23    2.29
   3   0  15   -1.31    1.76
  -3   0 -15    1.38    2.42
  -3   0 -15   -0.70    1.27
  -3   0 -16    9.56    2.72
  -3   0 -16   11.47    4.36
   3   0  16    8.00    2.57
   3   0  16   10.25    2.41
   3   0  17    2.13    2.01
  -3   0 -17   -3.25    2.58
   3   0  18  139.28   11.14
  -3   0 -18  112.78   13.34
  -3   0 -19    3.03    2.94
   3   0  19    0.77    1.52
  -3   0 -20   -3.62    4.59
   3   0  20    1.87    1.93
  -3   0 -21   -2.70    3.35
   3   0  21    1.16    1.85
  -3  -1  25   12.43    3.93
  -3  -1  24   -0.08    1.65
   3  -1 -24    2.53    2.67
   3   1 -24   -3.10    3.00
  -3  -1  24    0.90    2.34
  -3   1  24    1.41    2.32
  -3   1  23   -0.71    1.79
   3  -1 -23   -2.26    2.61
   3   1 -23    0.82    2.96
  -3  -1  23   -2.08    2.62
  -3   1  23    6.85    3.37
  -3  -1  23    0.80    2.48
  -3  -1  23    0.19    1.64
  -3   1  22   -3.86    2.55
   3   1 -22   -1.81    2.06
  -3  -1  22   -0.66    1.87
  -3  -1  22   -2.57    2.28
  -3  -1  22   -3.83    3.12
  -3   1  22   -1.11    1.92
   3  -1 -22    2.82    2.91
  -3   1  21    8.02    2.95
  -3   1  21   13.81    3.46
   3   1 -21   12.45    4.06
  -3  -1  21    8.83    3.57
   3  -1 -21   12.09    4.16
  -3  -1  21    9.13    3.48
  -3  -1  21    8.10    3.06
   3  -1 -20    1.21    2.31
  -3   1  20    8.81    2.83
   3   1 -20    3.11    2.64
  -3  -1  20    6.14    3.17
  -3   1  20    7.84    2.99
  -3   1  20    7.10    3.51
  -3  -1  20    8.03    3.09
  -3  -1  20    8.41    3.26
   3  -1 -19    0.76    2.34
  -3  -1  19    0.46    1.70
  -3  -1  19    4.21    2.25
   3   1 -19   -4.75    2.83
  -3   1  19   -0.99    1.35
  -3   1  19   -0.52    1.74
  -3   1  19   -2.90    2.35
  -3   1  18   10.25    3.24
   3   1 -18    8.99    3.20
  -3   1  18   19.06    3.81
  -3  -1  18   11.12    3.32
  -3   1  18    8.90    3.31
  -3  -1  18    8.92    3.45
   3  -1 -18    9.59    3.18
  -3  -1  17   27.03    4.53
  -3   1  17   18.74    4.22
   3   1 -17   19.91    4.52
  -3   1  17   20.40    4.78
  -3  -1  17   17.44    4.28
  -3   1  17   31.25    4.79
   3  -1 -17   18.04    4.29
  -3  -1  16    1.11    1.49
  -3   1  16    0.13    1.73
   3  -1 -16    2.50    2.33
  -3  -1  16    6.57    2.95
   3   1 -16    3.62    2.58
   3  -1 -15  132.20   10.37
   3   1 -15  118.21   10.13
  -3  -1  15  112.00   10.51
  -3   1  15  127.90   10.77
   3  -1 -14   27.87    4.60
   3   1 -14   32.37    5.23
  -3  -1  14   26.73    5.04
  -3   1  14   30.94    5.20
  -3   1  13   32.69    5.24
   3  -1 -13   41.52    5.29
  -3  -1  13   39.51    5.80
   3   1 -13   38.60    5.28
   3  -1 -12   14.52    2.92
  -3   1  12   17.70    3.61
   3   1 -12   21.58    3.73
  -3  -1  12   22.94    4.45
   3  -1 -11  396.57   15.15
  -3   1  11  394.55   17.24
  -3  -1  11  408.78   17.90
   3   1 -11  410.49   15.89
   3   1 -10  932.92   24.46
   3  -1 -10  908.08   23.16
  -3  -1  10  949.74   28.00
  -3   1  10  949.07   27.31
   3   1  -9 1397.45   29.88
   3  -1  -9 1372.23   28.43
  -3   1   9 1308.80   28.04
  -3   1   9 1395.95   33.27
  -3  -1   9 1415.35   34.18
   3  -1  -8  280.26   10.17
  -3   1   8  265.47    6.52
  -3  -1   8  263.42   12.90
   3   1  -8  281.25   10.96
  -3   1   8  266.24   10.03
  -3  -1   8  271.69   11.16
  -3   1   8  284.18   13.11
  -3   1   7   26.90    2.80
  -3  -1   7   29.25    3.31
   3   1  -7   27.52    3.10
   3  -1  -7   29.78    2.92
  -3   1   7   27.66    3.84
  -3   1   7   30.73    2.28
  -3  -1   7   32.04    4.29
   3   1  -6  156.70    9.13
  -3  -1   6  168.00    7.49
   3  -1  -6  160.19    9.23
  -3  -1   6  175.69    9.67
   3  -1  -6  161.61    6.20
  -3   1   6  172.63    9.29
   3   1  -6  164.62    7.20
  -3   1   6  162.93    6.41
  -3   1   6  167.09    6.18
   3   1  -5   69.18    4.27
   3   1  -5   69.03    5.72
  -3  -1   5   73.76    4.48
  -3  -1   5   66.69    5.74
   3  -1  -5   68.74    3.42
  -3   1   5   65.70    5.40
  -3   1   5   70.10    3.54
   3  -1  -5   68.56    5.70
  -3   1   5   72.88    4.19
   3   1  -4   76.22    4.19
  -3   1   4   70.35    3.04
   3  -1  -4   65.99    5.30
   3  -1  -4   71.54    2.95
  -3  -1   4   73.58    5.67
  -3   1   4   71.88    5.37
   3   1  -4   76.71    5.68
  -3   1   4   75.08    4.47
  -3  -1   4   69.15    4.06
   3  -1  -3  218.27    4.80
  -3   1   3  219.62    4.97
   3   1  -3  224.82    7.17
   3   1  -3  213.64    9.20
  -3  -1   3  219.51    9.61
   3  -1  -3  212.58    9.21
  -3   1   3  222.96    9.18
  -3  -1   3  226.56    7.26
  -3   1   3  220.46    8.34
   3  -1  -3  229.07    8.27
  -3   1   2 3527.46   54.33
   3   1  -2 3609.39   55.15
  -3   1   2 3487.75   45.83
  -3  -1   2 3647.48   50.49
   3  -1  -2 3558.38   54.49
  -3   1   2 3520.61   54.16
  -3  -1   2 3664.87   55.85
   3   1  -2 3606.18   55.43
   3  -1  -2 3662.09   53.26
   3   1  -1 1088.10   21.85
  -3  -1   1 1065.32   22.22
  -3   1   1 1101.65   22.28
   3  -1  -1 1027.41   20.92
  -3   1   1 1054.54   20.89
  -3   1   1 1022.44   22.59
  -3  -1   1 1060.89   22.08
   3  -1  -1 1062.81   21.09
  -3  -1   1 1108.91   22.93
  -3   1   1 1095.52   21.59
   3   1  -1 1071.18   22.87
  -3  -1   0 1233.99   23.98
  -3   1   0 1286.36   22.65
   3  -1   0 1294.01   22.81
  -3   1   0 1318.93   25.46
  -3   1   0 1287.66   26.45
  -3  -1   0 1302.62   24.75
   3   1   0 1278.50   23.59
  -3  -1   0 1325.46   26.19
  -3   1   0 1312.51   24.84
   3   1   0 1266.73   25.69
   3  -1   0 1281.28   24.13
   3  -1   1 3231.02   49.34
  -3  -1  -1 3210.07   48.00
  -3   1  -1 3198.35   45.41
  -3   1  -1 3328.34   50.56
   3  -1   1 3243.24   48.51
   3  -1   1 3307.31   51.25
  -3  -1  -1 3413.05   50.42
   3   1   1 3194.65   49.55
  -3   1  -1 3252.88   52.81
  -3  -1  -1 3276.42   48.98
  -3   1  -1 3153.74   46.32
   3   1   1 3257.16   46.92
  -3  -1  -1 3340.31   51.97
   3  -1   1 3121.96   45.56
  -3   1  -1 3274.71   50.47
   3   1   1 3225.31   51.27
   3  -1   2  127.21    4.14
   3   1   2  135.27    4.53
  -3   1  -2  128.95    4.21
  -3  -1  -2  134.12    6.54
   3  -1   2  130.70    5.95
  -3   1  -2  129.09    4.77
  -3   1  -2  122.18    6.36
   3  -1   2  124.97    6.33
   3  -1   2  127.08    6.79
  -3  -1  -2  130.56    5.86
  -3   1  -2  135.21    7.56
   3   1   2  128.79    6.06
   3   1   2  131.86    5.05
  -3   1  -2  134.00    6.88
  -3  -1  -2  124.94    5.39
  -3  -1  -2  134.61    7.26
   3   1   2  130.00    6.95
  -3   1  -3  211.27    9.06
   3   1   3  209.79    9.10
   3  -1   3  202.43    8.82
   3   1   3  190.20    8.24
  -3  -1  -3  203.96    8.18
  -3   1  -3  200.08    8.34
   3  -1   3  206.70    7.75
  -3   1  -3  206.12    9.76
  -3   1  -3  202.46    7.88
   3   1   3  198.59    7.66
  -3  -1  -3  205.75    7.41
  -3   1  -3  204.09    5.71
  -3  -1  -3  203.39    6.27
  -3  -1  -3  209.38    9.43
   3  -1   3  192.55    6.20
  -3  -1  -3  192.25    6.54
   3   1   3  202.98    5.97
  -3  -1  -4    1.06    0.65
   3  -1   4    0.20    0.73
  -3   1  -4    2.29    1.26
  -3  -1  -4   -0.05    0.36
  -3   1  -4    0.25    0.83
  -3  -1  -4    0.37    0.65
   3  -1   4    0.88    0.45
  -3   1  -4    0.54    0.44
   3  -1   4    0.29    0.49
  -3   1  -4    0.66    0.92
   3   1   4    1.07    0.72
  -3  -1  -4    0.71    0.73
  -3   1  -4    1.69    0.48
  -3   1  -4    0.21    0.78
  -3  -1  -4    0.36    0.47
   3   1   4    0.22    0.79
   3   1   4    1.84    1.06
  -3   1  -5 1204.47   27.03
   3   1   5 1151.08   24.69
   3  -1   5 1155.93   25.95
  -3   1  -5 1155.32   23.99
  -3  -1  -5 1159.83   21.26
  -3   1  -5 1157.83   19.05
  -3  -1  -5 1147.85   23.50
  -3  -1  -5 1184.74   22.40
   3   1   5 1176.15   23.11
   3  -1   5 1130.96   19.52
  -3   1  -5 1198.20   27.77
  -3  -1  -5 1160.38   20.08
  -3  -1  -6 1247.61   24.09
  -3  -1  -6 1280.76   25.77
   3  -1   6 1230.73   21.36
   3  -1   6 1312.72   28.23
  -3   1  -6 1291.19   26.41
  -3   1  -6 1323.25   30.02
  -3  -1  -6 1284.56   23.97
   3   1   6 1255.56   26.71
  -3   1  -6 1272.69   21.20
   3   1   6 1262.41   24.93
  -3   1  -6 1256.14   29.76
  -3  -1  -7  422.07   12.59
  -3   1  -7  414.49   16.11
  -3   1  -7  402.79   13.71
   3   1   7  419.59   13.83
  -3   1  -7  397.14   10.34
  -3  -1  -7  413.36   12.26
   3  -1   7  411.80   10.38
   3   1   7  421.46   12.74
  -3   1  -7  420.03   15.63
   3  -1   7  410.23   14.50
  -3   1  -8   53.90    2.70
   3  -1   8   56.63    5.35
  -3   1  -8   58.83    6.15
  -3  -1  -8   55.38    4.55
   3   1   8   52.59    4.36
  -3  -1  -8   58.81    4.54
   3  -1   8   51.23    3.54
   3   1   8   51.14    4.83
  -3   1  -8   47.25    5.29
  -3  -1  -8   59.89    4.12
  -3   1  -9   73.56    7.43
   3   1   9   66.84    5.71
   3  -1   9   74.68    6.27
  -3   1  -9   70.67    6.42
   3   1   9   63.56    5.03
  -3  -1  -9   61.91    4.52
   3  -1   9   62.39    4.13
  -3   1  -9   61.34    3.36
  -3   1 -10   32.47    5.06
  -3   1 -10   29.96    2.61
   3   1  10   28.70    3.87
   3  -1  10   26.49    3.87
   3  -1  10   26.47    2.83
   3   1  10   32.64    3.66
  -3   1 -10   27.08    4.15
  -3  -1 -10   28.31    3.23
  -3  -1 -10   29.16    5.01
  -3  -1 -11    1.51    1.02
  -3   1 -11    0.09    1.08
  -3  -1 -11    2.98    2.01
  -3   1 -11   -0.44    1.53
  -3   1 -11    0.93    0.54
   3   1  11    0.61    0.88
   3  -1  11   -0.30    1.02
   3  -1  11    1.59    0.77
   3   1  11    0.49    1.01
  -3  -1 -12    6.71    2.89
  -3   1 -12    5.42    2.70
  -3  -1 -12    5.65    1.78
   3   1  12    8.42    2.30
  -3   1 -12    5.27    1.34
   3  -1  12   10.18    1.95
   3   1  12    7.30    2.01
  -3   1 -12    8.39    2.70
   3  -1  12    5.62    2.25
  -3  -1 -13   14.68    2.92
  -3   1 -13   14.37    2.37
  -3  -1 -13   20.15    3.97
   3   1  13   24.35    3.56
   3   1  13   17.77    3.36
  -3  -1 -13   16.32    4.37
   3  -1  13   17.52    3.65
   3  -1  13   15.60    2.55
  -3   1 -13   20.27    3.75
  -3   1 -13   18.28    4.70
  -3   1 -14   43.02    5.41
  -3  -1 -14   47.62    7.41
  -3  -1 -14   29.19    4.80
  -3   1 -14   38.36    6.96
   3   1  14   34.32    4.95
   3  -1  14   42.00    5.53
   3  -1  14   37.91    4.21
   3   1  14   38.62    4.76
   3  -1  15   10.24    2.82
  -3   1 -15   20.93    5.30
  -3  -1 -15   12.81    4.44
  -3   1 -15   19.00    3.64
   3   1  15   22.24    3.97
  -3  -1 -15   16.50    3.55
   3  -1  15   18.33    3.13
   3   1  15   12.77    2.79
  -3   1 -16    2.68    1.59
   3   1  16    2.44    1.54
   3  -1  16    0.62    1.76
  -3   1 -16   -1.98    2.79
  -3  -1 -16    4.52    2.10
   3   1  16    3.16    1.54
  -3  -1 -16    5.09    3.30
  -3  -1 -17   24.97    6.56
  -3   1 -17   24.97    5.73
   3   1  17   20.01    3.98
   3  -1  17   33.12    5.71
   3   1  17   30.44    4.67
   3  -1  18    0.58    1.83
  -3   1 -18   -4.14    3.96
  -3  -1 -18    0.59    2.34
   3   1  18    1.86    1.82
  -3   1 -19   -1.04    2.79
  -3  -1 -19    1.55    3.20
   3  -1  19    1.48    1.52
   3   1  19    1.89    2.03
   3  -1  20    0.54    1.61
   3   1  20    0.97    1.91
  -3   1 -20   -0.88    3.07
  -3  -1 -20   -2.25    3.04
  -3   1 -21    4.48    2.75
  -3  -1 -21    7.77    4.01
   3  -1  21    9.23    3.45
   3  -1  22    0.83    2.42
   3  -1  23    3.18    2.38
   3  -2 -24   -1.69    3.49
  -3   2  24    4.39    3.32
  -3  -2  24    0.07    1.54
  -3  -2  23    0.99    1.75
   3   2 -23    0.01    2.03
  -3  -2  23   -0.01    1.95
  -3   2  23    0.80    1.65
  -3  -2  23   -1.01    2.44
   3  -2 -23   -1.49    2.45
   3   2 -22   -1.44    3.01
   3  -2 -22   -4.57    3.02
  -3  -2  22    2.93    2.63
  -3  -2  22    1.48    2.01
  -3   2  22   -0.30    1.95
  -3  -2  22   -0.12    1.59
   3   2 -21    6.81    3.82
  -3  -2  21    9.44    3.71
   3  -2 -21    3.21    2.26
  -3   2  21    9.24    3.72
  -3   2  21    3.81    1.85
  -3  -2  21    6.07    2.93
   3  -2 -20    4.56    2.63
  -3  -2  20    5.01    2.60
  -3   2  20    4.17    2.76
   3   2 -20   13.44    4.64
  -3   2  20    2.13    1.30
  -3  -2  20    7.77    3.18
  -3  -2  19   11.25    3.44
   3  -2 -19   14.47    4.41
   3   2 -19   10.12    4.21
  -3   2  19    9.29    2.62
  -3  -2  19    3.64    3.05
  -3   2  19   15.05    4.28
  -3   2  18    0.44    1.60
   3   2 -18    3.28    2.90
  -3  -2  18    0.15    2.13
  -3   2  18    1.58    1.52
  -3  -2  18    3.36    2.42
   3  -2 -18    1.83    2.13
  -3  -2  17   -3.77    2.60
   3  -2 -17   -1.92    2.10
  -3   2  17   -2.49    1.73
  -3   2  17    0.69    1.84
   3   2 -17    0.94    1.74
  -3  -2  17    2.21    2.11
  -3   2  17    2.81    2.03
  -3  -2  16   41.81    5.70
   3  -2 -16   24.63    4.85
  -3  -2  16   31.44    5.69
   3   2 -16   33.96    5.75
  -3   2  16   30.58    5.26
  -3   2  16   30.60    5.66
   3   2 -15    2.91    2.39
  -3  -2  15    2.60    2.30
   3  -2 -15    2.81    1.44
  -3   2  15    6.12    2.67
  -3   2  15    9.20    2.80
   3   2 -14    0.34    1.37
  -3   2  14    0.17    1.91
  -3  -2  14    2.76    2.35
   3  -2 -14   -3.03    2.04
  -3  -2  13   85.88    8.73
   3  -2 -13   80.38    7.30
   3   2 -13   93.61    8.43
  -3   2  13   94.15    8.65
  -3  -2  12   38.92    5.96
   3   2 -12   46.61    5.64
  -3   2  12   45.03    5.93
   3  -2 -12   41.74    5.00
  -3  -2  12   41.63    2.02
  -3  -2  11  191.04   12.20
   3   2 -11  190.55   10.86
   3  -2 -11  176.01    9.73
  -3   2  11  167.12   11.14
   3  -2 -10   -0.44    1.30
   3   2 -10    2.57    1.59
  -3   2  10   -0.03    1.95
  -3  -2  10    1.40    1.57
  -3  -2   9   53.97    6.12
   3  -2  -9   54.63    4.65
  -3   2   9   56.27    5.92
   3   2  -9   60.84    5.46
   3   2  -8   -0.04    0.88
  -3   2   8    1.49    1.01
  -3  -2   8   -1.57    1.75
   3  -2  -8   -0.07    0.68
   3  -2  -7  335.09   10.23
   3   2  -7  346.51   12.21
  -3   2   7  348.33    8.76
  -3  -2   7  351.63   14.84
  -3   2   7  337.09   13.79
  -3  -2   7  344.74   12.54
  -3  -2   6  148.32    7.46
  -3   2   6  131.61    5.54
  -3   2   6  129.40    8.06
   3  -2  -6  137.73    5.44
   3   2  -6  138.91    7.06
  -3  -2   6  145.31    9.04
   3  -2  -5   73.40    3.23
   3   2  -5   68.88    5.74
  -3  -2   5   68.36    4.76
  -3   2   5   71.94    5.67
  -3  -2   5   68.06    5.91
   3  -2  -5   73.63    6.00
   3   2  -5   74.86    4.85
   3  -2  -5   69.89    4.54
  -3   2   5   71.30    4.25
   3   2  -4  267.38   11.21
  -3  -2   4  270.64   11.83
  -3  -2   4  266.63    9.40
   3   2  -4  268.32    9.21
  -3   2   4  274.52    9.25
   3  -2  -4  267.29   11.22
   3  -2  -4  273.14    9.68
  -3   2   4  262.39   10.59
   3   2  -3   80.00    5.73
   3   2  -3   78.02    4.53
  -3  -2   3   72.20    5.63
  -3   2   3   75.01    4.81
   3  -2  -3   77.06    5.45
   3  -2  -3   77.28    5.08
  -3   2   3   73.61    5.07
  -3  -2   3   74.36    4.56
   3  -2  -3   76.71    4.35
  -3  -2   2  172.38    8.34
   3  -2  -2  185.17    6.74
  -3  -2   2  167.37    8.07
  -3   2   2  178.55    7.61
  -3   2   2  184.92    7.79
  -3  -2   2  178.14    7.02
   3  -2  -2  167.76    7.92
  -3   2   2  180.37    7.88
  -3   2   2  157.35    6.45
   3   2  -2  187.11    8.67
   3   2  -2  188.37    8.35
   3  -2  -2  176.13    7.86
  -3  -2   1  952.01   21.67
  -3   2   1  991.14   20.98
   3  -2  -1  976.46   20.19
  -3  -2   1  975.51   21.65
   3  -2  -1  970.65   22.32
  -3   2   1  952.32   19.43
  -3   2   1  965.47   21.67
   3   2  -1  959.68   20.95
   3   2  -1  993.56   22.60
  -3  -2   1  982.87   19.44
   3  -2  -1  980.25   18.86
  -3   2   1  945.23   19.51
   3  -2   0  555.76   13.19
   3  -2   0  557.08   15.37
  -3   2   0  555.72   10.90
  -3   2   0  574.96   14.90
   3  -2   0  578.45   16.62
  -3  -2   0  568.12   15.08
   3   2   0  549.21   15.35
  -3   2   0  570.52   15.91
   3   2   0  538.86   13.89
  -3   2   0  552.82   12.62
   3  -2   0  579.51   13.41
  -3  -2   0  531.41   15.61
   3   2   0  558.17   15.73
  -3   2   0  556.28   13.89
  -3  -2   0  564.22   14.85
   3  -2   1  480.07   12.39
   3   2   1  437.02   13.36
  -3   2  -1  473.18   13.38
  -3   2  -1  469.46   14.64
  -3   2  -1  459.65   10.98
   3  -2   1  467.61   13.99
   3  -2   1  459.85   10.74
   3   2   1  457.67   14.12
  -3  -2  -1  483.37   13.45
   3  -2   1  464.81   13.29
   3   2   1  472.43   12.10
  -3  -2  -1  447.58   12.60
  -3  -2  -1  475.92   14.62
  -3   2  -1  480.01   10.34
  -3   2  -1  482.60   13.11
  -3   2  -2   89.36    5.44
  -3   2  -2   85.21    4.75
  -3  -2  -2   87.58    5.18
  -3  -2  -2   88.69    6.03
   3  -2   2   79.96    5.57
  -3   2  -2   83.07    5.27
   3  -2   2   81.37    5.13
   3  -2   2   81.90    3.43
   3   2   2   83.39    2.63
  -3  -2  -2   92.40    5.26
   3   2   2   73.91    5.03
  -3   2  -2   81.39    3.34
  -3   2  -2   80.36    5.91
  -3  -2  -2   84.33    4.75
   3   2   2   82.25    5.78
   3   2   3  574.36   16.49
  -3   2  -3  592.04   15.90
  -3   2  -3  575.06   15.11
   3  -2   3  580.37   16.55
  -3   2  -3  581.19   15.60
   3  -2   3  612.42   15.68
  -3   2  -3  585.32   15.63
  -3  -2  -3  587.72   14.85
  -3  -2  -3  591.83   14.83
  -3   2  -3  578.08    9.78
   3   2   3  576.83   15.38
  -3   2  -3  570.69   17.60
  -3  -2  -3  562.09   13.65
  -3  -2  -3  599.70   17.27
   3   2   4   35.91    3.92
  -3  -2  -4   35.44    2.23
   3   2   4   38.38    3.56
   3  -2   4   35.93    3.89
  -3  -2  -4   32.77    3.13
  -3   2  -4   35.13    3.70
  -3   2  -4   34.85    1.57
  -3  -2  -4   40.09    3.44
  -3   2  -4   35.95    3.61
   3   2   4   42.04    3.77
  -3   2  -4   37.80    3.81
  -3   2  -4   37.69    4.27
  -3  -2  -4   38.92    3.07
   3  -2   4   34.31    3.47
  -3  -2  -4   38.29    4.29
  -3   2  -5  278.25   11.43
  -3   2  -5  266.95   10.51
   3  -2   5  285.55   11.50
   3   2   5  255.51    9.96
  -3  -2  -5  275.58    9.54
   3  -2   5  289.79   10.75
  -3   2  -5  257.27    5.56
  -3  -2  -5  250.65    7.34
  -3  -2  -5  279.69    9.83
   3   2   5  252.86    9.90
   3  -2   5  260.84    6.00
  -3   2  -5  267.00   11.77
   3   2   6  358.88   12.15
   3  -2   6  383.86   13.95
  -3   2  -6  382.55   14.43
  -3  -2  -6  386.66   11.71
  -3  -2  -6  377.17   11.99
  -3  -2  -6  358.79    9.90
   3   2   6  373.18   12.48
   3  -2   6  352.51    7.72
  -3   2  -6  384.50   14.65
  -3  -2  -7  879.44   19.77
  -3   2  -7  850.00   24.06
   3   2   7  854.74   20.63
   3  -2   7  863.33   22.87
   3  -2   7  808.54   14.66
  -3   2  -7  853.40   23.56
  -3  -2  -7  856.56   18.36
  -3  -2  -7  863.38   20.37
   3   2   7  816.64   20.53
  -3   2  -8  114.44    8.59
   3   2   8  108.02    6.77
   3  -2   8   99.15    7.39
   3  -2   8  111.53    4.54
   3   2   8  116.92    7.05
  -3   2  -8  117.14    8.15
  -3   2  -9  366.41   16.44
   3   2   9  380.91   13.52
   3  -2   9  366.86    9.65
   3   2   9  371.54   13.51
  -3   2  -9  371.68   15.46
  -3   2  -9  341.74    7.19
   3  -2   9  373.14   15.12
  -3  -2  -9  372.25   12.65
  -3   2 -10   23.97    3.81
  -3   2 -10   23.17    4.31
   3   2  10   26.15    3.46
  -3  -2 -10   26.36    3.43
   3  -2  10   28.48    4.25
   3  -2  10   24.86    2.53
   3   2  10   21.52    3.27
  -3   2 -10   23.50    1.88
  -3   2 -11  115.58    4.96
   3   2  11  129.34    8.10
   3  -2  11  117.03    8.84
  -3   2 -11  116.12    9.98
   3   2  11  126.65    8.07
   3  -2  11  109.50    5.74
  -3  -2 -11  105.12    7.26
  -3   2 -11  106.86    8.22
   3   2  12   26.46    3.79
  -3  -2 -12   24.37    4.80
   3   2  12   32.54    4.27
   3  -2  12   23.13    4.04
   3  -2  12   26.11    2.94
  -3   2 -12   30.12    5.45
  -3   2 -12   32.19    4.57
  -3   2 -12   26.24    2.55
  -3   2 -13   -0.36    1.56
  -3   2 -13   -0.76    1.55
   3  -2  13    0.09    1.52
   3  -2  13    0.11    0.84
   3   2  13   -0.06    1.43
   3   2  13    3.44    1.98
  -3  -2 -14    2.83    2.47
   3   2  14    4.20    2.05
   3  -2  14    4.22    1.98
  -3   2 -14    6.93    3.65
  -3   2 -14   -0.92    1.62
   3  -2  14    1.25    0.73
   3   2  14    2.64    1.54
   3   2  15   59.40    6.47
  -3   2 -15   68.21    9.13
   3  -2  15   62.42    7.36
  -3  -2 -15   48.98    8.07
  -3  -2 -15   61.00    6.94
   3   2  15   59.51    6.32
  -3   2 -15   66.45    6.72
   3   2  16   25.98    4.47
  -3   2 -16   26.52    4.23
   3  -2  16   29.16    5.06
  -3  -2 -16   24.58    4.55
  -3  -2 -16   31.20    6.75
   3   2  16   21.94    4.03
  -3   2 -16   33.57    6.96
  -3   2 -17   47.55    8.81
   3   2  17   46.96    5.98
   3  -2  17   52.61    7.24
   3   2  17   36.21    5.30
  -3  -2 -17   44.01    8.23
  -3   2 -18    0.13    2.44
   3   2  18    2.39    1.88
   3  -2  18   -2.52    2.07
  -3  -2 -18   -0.59    2.55
   3   2  18    0.98    1.59
   3  -2  19   13.55    3.94
  -3  -2 -19   12.07    5.36
  -3   2 -19   18.90    5.64
   3   2  19   15.36    3.94
  -3  -2 -20    2.95    3.95
   3  -2  20    2.56    1.71
  -3  -2 -21   -0.68    2.79
  -3   2 -21    3.31    4.02
   3  -2  21    2.55    2.14
   3  -2  22    0.05    2.21
   3  -3 -24   -0.71    2.52
  -3   3  24    5.62    3.01
  -3  -3  24    5.98    3.28
  -3  -3  23    1.39    2.32
  -3  -3  23    2.57    2.52
  -3   3  23    2.21    2.54
   3   3 -23   -1.05    2.26
  -3  -3  22    1.59    2.62
   3  -3 -22    2.48    2.76
   3   3 -22    3.21    2.23
  -3   3  22    1.74    2.06
  -3  -3  22    5.06    2.83
   3  -3 -21    7.33    3.68
  -3  -3  21    0.08    1.95
   3   3 -21   11.36    4.40
  -3   3  21    1.43    1.67
  -3  -3  21    7.13    2.83
   3  -3 -20   -0.08    2.61
  -3  -3  20    8.48    3.11
  -3  -3  20    8.40    3.49
  -3   3  20    3.71    2.05
  -3   3  20    4.36    1.71
   3   3 -20    8.31    3.91
   3   3 -19   -0.89    3.19
  -3  -3  19    0.36    2.21
  -3  -3  19    1.18    2.00
   3  -3 -19    0.87    1.78
  -3   3  19   -0.09    1.62
  -3   3  19    1.30    1.58
   3   3 -18   92.21   10.33
  -3   3  18  107.89   10.39
   3  -3 -18  101.71   10.52
  -3   3  18  111.62    8.05
  -3  -3  18  111.70    9.80
  -3  -3  18  112.16   11.55
   3  -3 -17   55.99    7.50
  -3  -3  17   66.50    8.70
  -3   3  17   79.75    8.80
   3   3 -17   71.74    8.74
  -3  -3  17   83.67    8.20
  -3   3  17   86.93    6.90
   3   3 -16   47.75    6.92
   3  -3 -16   40.72    6.16
  -3  -3  16   42.01    6.85
  -3   3  16   47.96    6.61
  -3  -3  16   66.55    7.14
  -3   3  16   62.25    5.87
   3  -3 -15    9.21    2.92
  -3  -3  15   12.78    3.79
  -3   3  15    9.79    3.23
  -3  -3  15   20.59    4.35
   3   3 -15   10.90    3.18
  -3  -3  14   16.74    4.42
   3   3 -14   37.42    5.44
   3  -3 -14   27.07    4.64
  -3   3  14   37.61    5.52
  -3   3  14   32.28    5.38
  -3  -3  13   11.15    3.43
   3  -3 -13   10.85    2.92
  -3  -3  13   11.50    1.44
  -3   3  13   16.25    3.33
  -3   3  13   10.59    3.22
   3   3 -13   11.30    3.09
  -3   3  12  186.19   12.05
   3   3 -12  188.97   11.62
   3  -3 -12  191.51   10.85
  -3  -3  12  169.22    5.97
  -3   3  12  202.70   11.92
  -3  -3  12  211.62   13.52
  -3   3  11    5.23    2.18
   3  -3 -11    6.62    1.94
  -3  -3  11    6.35    2.83
   3   3 -11    2.86    1.25
   3   3 -10  670.22   21.20
  -3  -3  10  699.09   24.39
   3  -3 -10  670.81   19.08
   3  -3 -10  651.16   14.53
  -3   3  10  687.20   22.69
   3  -3  -9   14.08    1.93
   3   3  -9   16.35    3.23
   3  -3  -9   13.02    2.46
  -3  -3   9   14.28    3.31
  -3   3   9   15.61    3.53
  -3   3   8   91.41    7.32
  -3  -3   8   86.62    7.74
   3   3  -8   83.73    6.38
   3  -3  -8   84.50    5.33
   3  -3  -8   82.38    4.89
   3  -3  -7  428.86   11.71
   3   3  -7  461.61   14.97
  -3  -3   7  438.65   17.32
   3  -3  -7  430.83   12.47
  -3   3   7  431.75   15.93
  -3  -3   6   47.72    4.50
  -3  -3   6   54.45    5.77
   3  -3  -6   48.85    3.17
   3  -3  -6   52.99    4.14
   3   3  -6   46.34    4.34
  -3   3   6   52.25    5.16
  -3   3   5    9.19    1.60
  -3  -3   5    9.23    1.94
   3   3  -5    9.65    1.92
   3  -3  -5   11.38    1.27
  -3  -3   5   10.49    2.42
  -3   3   5   12.44    2.46
   3  -3  -5    9.70    1.80
   3  -3  -5   11.70    2.40
  -3   3   4  251.91   10.46
  -3  -3   4  251.05   11.06
  -3   3   4  248.32    8.96
  -3  -3   4  266.26   11.86
  -3  -3   4  251.86    9.92
   3  -3  -4  267.39   11.40
   3  -3  -4  268.69   10.15
   3   3  -4  252.82    9.66
   3  -3  -4  243.47    7.68
   3   3  -4  235.44   10.75
  -3   3   3   91.37    5.53
  -3   3   3   95.64    5.95
  -3  -3   3   91.51    6.61
  -3  -3   3   95.21    5.70
  -3   3   3   85.98    5.35
   3   3  -3   92.90    6.36
   3   3  -3   91.70    5.48
   3  -3  -3   89.20    6.09
  -3  -3   3   89.81    6.26
   3  -3  -3   92.46    5.95
   3  -3  -3   81.67    4.05
  -3  -3   2  259.78   10.96
  -3  -3   2  271.27    9.81
  -3  -3   2  284.13   11.10
   3  -3  -2  269.78   10.20
  -3   3   2  266.39   10.07
   3  -3  -2  259.17   10.61
  -3   3   2  281.41    9.84
   3   3  -2  261.65   10.50
   3   3  -2  277.09   11.07
  -3   3   2  258.92    7.74
   3  -3  -2  256.01    7.51
   3  -3  -1  193.21    6.48
   3  -3  -1  208.75    8.76
  -3   3   1  204.63    8.35
  -3   3   1  198.97    4.81
  -3  -3   1  205.12    8.32
   3  -3  -1  201.49    5.02
   3   3  -1  202.83    8.74
   3  -3  -1  213.06    9.65
   3  -3  -1  209.05    8.30
  -3  -3   1  200.22    9.11
   3   3  -1  192.32    9.15
   3   3  -1  199.13    9.46
  -3  -3   1  202.97    9.17
  -3   3   1  191.49    6.93
  -3   3   1  193.92    8.71
  -3  -3   0  320.15   11.87
  -3   3   0  319.71   10.68
   3  -3   0  304.36    7.82
   3  -3   0  323.09   11.35
   3  -3   0  324.65   12.39
  -3  -3   0  311.65   11.42
  -3   3   0  306.74    7.72
   3  -3   0  313.42    9.77
   3   3   0  313.40   10.63
   3   3   0  311.08   11.74
  -3  -3   0  310.51   11.12
  -3   3   0  311.87   11.65
   3   3   0  308.65   11.81
  -3   3   0  302.32    9.49
  -3   3  -1  264.93    7.96
   3  -3   1  282.40   10.68
  -3   3  -1  263.73    9.64
  -3  -3  -1  288.43   10.48
   3  -3   1  254.37   11.37
   3  -3   1  251.87    8.05
   3  -3   1  260.06    8.13
   3   3   1  274.93    9.54
  -3  -3  -1  258.47    9.78
  -3   3  -1  264.78   10.88
  -3  -3  -1  287.14   11.30
   3  -3   1  263.67   10.34
   3   3   1  269.98   10.85
   3   3   1  255.87   10.37
  -3   3  -1  262.08    9.08
  -3   3  -2  281.17   10.24
   3  -3   2  294.34   11.18
   3  -3   2  286.15    9.48
  -3   3  -2  279.66    9.23
  -3   3  -2  268.11    9.60
  -3  -3  -2  284.78    9.67
   3  -3   2  282.37   10.81
  -3  -3  -2  294.86   10.49
   3   3   2  289.51   11.00
   3  -3   2  282.05    7.70
  -3  -3  -2  277.46    9.98
   3  -3   2  294.11   12.25
  -3   3  -2  286.85   11.56
  -3  -3  -2  282.80   11.59
   3   3   2  274.80   11.24
   3  -3   3  201.81    5.64
  -3   3  -3  204.79    8.60
   3  -3   3  196.42    9.36
  -3   3  -3  210.53    8.60
   3  -3   3  223.32    9.55
  -3  -3  -3  200.84    8.09
  -3   3  -3  206.76    9.32
  -3  -3  -3  226.89    9.04
   3  -3   3  202.91    8.55
   3   3   3  203.36    9.22
   3  -3   3  217.88   10.68
  -3  -3  -3  208.05    8.42
  -3   3  -3  200.88    9.96
  -3  -3  -3  222.25   10.20
   3   3   3  201.99    9.48
   3   3   4  189.12    9.31
   3  -3   4  188.31    8.80
   3  -3   4  183.38    9.16
  -3  -3  -4  191.00    7.60
  -3  -3  -4  166.38    4.21
  -3   3  -4  183.46    8.58
  -3  -3  -4  208.66    8.71
   3   3   4  184.40    8.83
  -3  -3  -4  199.00    8.11
   3  -3   4  200.30    9.23
  -3   3  -4  182.92    9.58
   3   3   5  128.91    7.91
  -3   3  -5  135.87    7.89
   3  -3   5  129.45    7.87
  -3  -3  -5  119.39    4.16
   3  -3   5  139.16    7.96
   3   3   5  128.96    7.44
  -3  -3  -5  124.26    6.04
  -3   3  -5  127.79    8.16
   3  -3   6  300.92   12.69
  -3   3  -6  306.57   12.89
  -3  -3  -6  309.82   10.00
   3   3   6  297.65   11.83
  -3   3  -6  309.46   13.12
   3   3   6  311.42   10.86
   3   3   7   40.49    3.83
   3  -3   7   38.93    4.57
  -3   3  -7   32.96    4.32
  -3  -3  -7   44.65    3.70
   3   3   7   36.45    4.07
  -3   3  -7   40.12    4.70
  -3   3  -8  231.94   12.43
  -3  -3  -8  253.18    9.15
   3  -3   8  257.96   12.40
   3   3   8  246.68   11.18
   3  -3   8  237.63    5.61
   3   3   8  243.73   10.00
  -3   3  -8  246.64   12.04
  -3   3  -9    1.29    1.15
   3   3   9    6.44    1.76
   3  -3   9    0.34    1.06
  -3   3  -9    5.83    2.23
   3  -3   9    2.96    0.67
   3   3   9    5.33    1.83
   3  -3  10   52.96    5.98
  -3   3 -10   56.57    6.66
   3   3  10   61.11    5.24
   3  -3  10   55.34    3.24
   3   3  10   54.82    5.43
  -3   3 -10   59.05    2.59
  -3   3 -10   58.46    6.04
  -3   3 -11    3.75    0.86
   3   3  11    2.54    1.41
   3  -3  11    5.32    2.39
   3  -3  11    3.99    1.01
  -3   3 -11    1.97    1.22
   3   3  11    1.78    0.89
  -3   3 -11    3.25    2.31
  -3   3 -12   94.84    7.91
   3  -3  12  100.64    8.79
   3  -3  12   83.72    4.83
  -3   3 -12  108.16   10.09
   3   3  12   98.07    7.74
   3   3  12   97.30    7.12
  -3   3 -12   94.99    4.35
  -3   3 -13  291.05   14.10
  -3   3 -13  291.59   17.36
   3   3  13  274.71   12.71
   3  -3  13  298.64   15.87
   3  -3  13  267.46    9.54
   3   3  13  293.15   14.10
  -3   3 -14   94.07    7.97
   3   3  14   81.76    6.98
  -3   3 -14   89.13   10.36
   3   3  14   90.27    7.81
   3  -3  14   92.80    8.93
  -3  -3 -14   77.12    9.91
  -3   3 -15    1.47    2.18
  -3  -3 -15    1.29    2.12
   3   3  15    1.58    1.57
  -3   3 -15    3.53    2.18
   3  -3  15    0.29    1.90
   3   3  15   -0.07    1.20
  -3   3 -16   13.73    3.27
  -3   3 -16    7.23    3.24
  -3  -3 -16    1.91    2.19
   3   3  16    8.33    2.62
   3  -3  16    9.44    3.03
   3   3  16   11.86    3.04
   3   3  17    3.07    1.92
  -3  -3 -17    2.96    3.40
   3  -3  17   -0.47    2.27
   3   3  17    7.72    2.72
  -3   3 -17    2.39    2.32
  -3   3 -18    3.43    3.66
   3   3  18    6.13    2.59
  -3  -3 -18    5.02    3.45
   3  -3  18   12.05    3.66
  -3   3 -19    9.07    4.40
  -3  -3 -19   10.14    4.09
   3   3  19   11.69    3.66
   3  -3  19    1.57    1.72
  -3  -3 -20   -1.00    3.21
  -3   3 -20    3.86    2.74
   3  -3  20   -0.43    2.20
   3  -3  21    1.17    2.35
  -3  -3 -21    1.06    3.51
   3  -3  22    8.13    3.52
   3  -4 -24    1.09    2.49
   3   4 -23    1.18    2.22
   3  -4 -23   -3.40    3.39
  -3   4  23   -0.39    1.82
  -3  -4  23    2.23    2.17
  -3  -4  22    0.98    1.81
   3  -4 -22    3.09    3.12
   3   4 -22    9.17    3.82
  -3   4  22    6.34    3.19
  -3  -4  22    3.72    2.67
   3   4 -21    1.36    2.83
  -3  -4  21   -1.15    2.41
  -3   4  21    0.68    1.92
  -3  -4  21    2.16    2.47
   3  -4 -21    0.44    2.02
  -3  -4  20   11.84    4.20
   3  -4 -20   16.94    5.15
  -3   4  20   18.48    4.99
  -3  -4  20   17.88    4.51
   3   4 -20   20.37    5.31
  -3  -4  19    9.31    3.80
   3  -4 -19    1.88    1.75
   3   4 -19   -5.13    3.11
  -3  -4  19    5.09    2.60
  -3   4  19    0.99    2.07
   3   4 -18   23.92    5.51
   3  -4 -18   19.42    5.04
  -3   4  18   17.30    4.26
  -3  -4  18   21.28    5.04
  -3   4  18   25.54    3.69
  -3  -4  18   20.19    4.50
   3  -4 -17    8.64    3.26
   3   4 -17   10.81    3.89
  -3   4  17    6.03    2.83
  -3  -4  17   13.91    3.61
  -3   4  17   13.03    2.76
  -3  -4  17   12.12    4.20
  -3   4  16   40.81    4.56
  -3   4  16   33.33    5.68
   3  -4 -16   37.00    5.92
  -3  -4  16   24.54    5.54
   3   4 -16   21.90    4.65
  -3  -4  16   36.49    5.61
  -3  -4  15    5.59    2.91
   3   4 -15   12.06    3.52
   3  -4 -15    8.70    2.92
  -3   4  15   11.03    3.22
  -3  -4  14   42.39    6.50
   3  -4 -14   43.10    5.66
  -3   4  14   43.37    6.00
   3   4 -14   31.24    5.21
   3  -4 -13   13.35    1.75
   3   4 -13   11.32    3.13
   3  -4 -13   13.61    3.03
  -3   4  13   12.84    3.30
  -3  -4  13   14.20    1.94
  -3  -4  13    9.93    3.19
   3   4 -12   -1.29    1.79
  -3   4  12    0.69    1.33
   3  -4 -12   -0.11    1.36
   3  -4 -12   -0.63    0.68
  -3  -4  12    0.62    1.35
  -3   4  11    6.61    2.40
   3  -4 -11    5.30    1.27
   3   4 -11    7.54    2.72
   3  -4 -11    6.41    1.97
  -3  -4  11    4.45    1.43
  -3  -4  10    3.48    2.31
   3   4 -10    7.73    2.30
   3  -4 -10    3.61    1.34
  -3   4  10    4.59    1.92
   3  -4 -10    5.85    1.50
   3   4  -9    3.71    1.70
   3  -4  -9    1.74    1.16
  -3   4   9    3.00    1.51
  -3  -4   9    4.12    2.21
   3  -4  -9    2.13    0.84
   3   4  -8   27.07    3.85
  -3   4   8   30.69    3.98
   3  -4  -8   32.12    3.31
  -3  -4   8   37.39    5.13
   3  -4  -8   25.06    2.96
   3   4  -7   84.84    6.48
   3  -4  -7   75.57    4.69
  -3   4   7   82.21    6.31
  -3  -4   7   86.01    7.71
   3  -4  -7   89.46    5.71
   3   4  -6  236.26   10.54
  -3  -4   6  224.23   12.11
  -3   4   6  222.38   10.28
   3  -4  -6  225.01    9.54
  -3   4   5   15.76    2.50
   3   4  -5   17.42    2.78
   3  -4  -5   17.84    1.83
   3  -4  -5   15.14    2.43
  -3  -4   5   13.64    2.99
  -3  -4   4   38.97    4.71
   3   4  -4   39.01    3.93
  -3   4   4   40.74    3.61
  -3   4   4   32.72    3.47
  -3  -4   4   41.82    4.19
   3  -4  -4   36.75    2.08
   3  -4  -4   36.44    3.86
   3  -4  -4   40.15    2.47
  -3  -4   3   64.92    5.79
   3  -4  -3   61.79    2.59
  -3   4   3   63.46    4.50
   3   4  -3   70.19    5.14
  -3   4   3   63.48    4.52
  -3  -4   3   65.97    5.13
   3  -4  -3   65.85    5.43
  -3   4   3   68.71    4.83
   3  -4  -3   66.00    5.31
   3  -4  -3   62.19    2.95
   3  -4  -2  333.93    7.89
   3  -4  -2  319.86    7.12
  -3  -4   2  324.42   11.76
  -3   4   2  343.65   11.77
  -3   4   2  333.51   10.91
  -3   4   2  332.68   10.22
  -3  -4   2  322.49   12.53
   3   4  -2  314.99   12.93
   3   4  -2  339.25   12.34
   3  -4  -2  327.38   11.96
   3  -4  -2  345.97   12.91
   3   4  -2  352.18   13.16
  -3   4   2  323.40    8.35
  -3  -4   2  326.26   12.96
  -3   4   1   35.39    3.77
  -3   4   1   36.53    2.23
   3  -4  -1   33.39    3.56
  -3  -4   1   35.66    3.71
   3   4  -1   38.25    4.17
  -3   4   1   33.77    2.82
   3  -4  -1   35.51    2.36
  -3   4   1   36.98    3.43
  -3  -4   1   38.48    4.13
   3   4  -1   39.95    3.93
   3  -4  -1   40.14    4.35
   3   4  -1   29.51    3.71
  -3  -4   1   39.60    4.26
   3  -4  -1   29.81    3.27
  -3   4   1   33.98    2.67
  -3  -4   0 1323.06   27.13
  -3   4   0 1344.75   28.18
  -3   4   0 1309.26   21.97
   3  -4   0 1271.49   22.40
   3  -4   0 1256.89   26.87
  -3   4   0 1330.37   22.17
  -3  -4   0 1289.21   27.77
  -3  -4   0 1337.81   28.12
   3   4   0 1299.01   28.77
   3   4   0 1362.17   27.13
   3  -4   0 1363.80   29.95
  -3   4   0 1282.45   25.64
   3   4   0 1294.09   28.81
   3  -4   0 1288.18   28.10
   3  -4   0 1311.07   25.39
  -3   4   0 1249.91   23.37
  -3   4  -1  105.20    5.43
   3  -4   1  119.69    5.77
   3  -4   1  112.31    7.07
  -3   4  -1  121.83    7.37
   3   4   1  108.09    7.12
   3  -4   1  113.15    6.79
   3  -4   1  100.89    5.22
  -3   4  -1  116.62    6.36
  -3  -4  -1  106.67    6.59
  -3   4  -1  116.59    4.23
  -3  -4  -1  125.02    7.10
  -3   4  -1  109.98    5.22
  -3  -4  -1  117.92    7.33
   3   4   1  111.17    7.17
  -3  -4  -2   11.85    2.18
  -3  -4  -2    8.02    2.01
   3  -4   2   13.33    2.47
  -3   4  -2   15.07    2.76
  -3   4  -2    9.92    1.68
  -3   4  -2   12.11    1.09
   3  -4   2   11.40    1.86
   3  -4   2   13.83    2.63
   3   4   2   10.01    2.28
   3   4   2   10.18    2.27
  -3   4  -2    9.89    1.77
   3   4   3    1.06    1.01
  -3   4  -3    1.33    1.17
   3   4   3    2.12    1.24
  -3   4  -3    2.18    1.12
  -3  -4  -3    2.67    0.90
   3  -4   3    2.85    1.16
   3  -4   3    2.37    1.16
  -3  -4  -3    3.84    1.22
   3  -4   3    2.87    1.40
  -3  -4  -4    0.26    0.48
  -3   4  -4    0.24    0.92
   3  -4   4    0.31    0.80
   3   4   4    0.56    0.84
   3  -4   4    1.50    0.77
   3   4   4   -0.26    0.74
  -3   4  -4    0.37    0.67
  -3  -4  -4    1.30    1.14
   3  -4   4    0.87    0.45
   3  -4   4    1.23    1.28
  -3   4  -5    7.43    2.06
   3  -4   5    8.96    1.13
   3   4   5    8.30    1.98
   3  -4   5   10.41    2.27
   3  -4   5    9.66    2.22
  -3   4  -5    9.12    2.19
   3   4   5    8.97    2.22
  -3  -4  -5    9.99    1.67
  -3   4  -6   14.38    3.01
   3   4   6   16.82    3.00
  -3  -4  -6   17.33    2.15
  -3   4  -6   13.65    2.87
   3  -4   6   13.58    1.35
   3   4   6   15.21    2.76
   3  -4   6   15.27    2.90
  -3   4  -7   82.15    6.77
  -3   4  -7   73.88    6.70
   3  -4   7   70.09    3.01
   3  -4   7   70.04    6.36
  -3  -4  -7   81.17    4.77
   3   4   7   77.42    5.13
   3   4   7   70.99    6.10
  -3   4  -8  208.54   11.24
  -3   4  -8  193.88   11.36
   3   4   8  192.09    8.58
  -3  -4  -8  206.27    7.76
   3  -4   8  182.27   10.97
   3  -4   8  179.03    5.02
   3   4   8  187.94   10.32
  -3   4  -9   85.91    7.14
   3   4   9   85.60    5.89
  -3  -4  -9   91.70    5.19
  -3   4  -9   83.43    7.77
   3  -4   9   83.25    7.41
   3  -4   9   79.99    3.21
   3   4   9   88.23    7.12
  -3   4 -10  164.73   10.10
   3   4  10  150.05    8.07
  -3   4 -10  132.12   10.45
   3  -4  10  147.40    4.27
   3   4  10  158.40    9.88
   3  -4  10  145.83    4.71
   3  -4  10  155.32   10.50
   3  -4  11   -1.29    1.77
   3   4  11    1.99    1.15
  -3   4 -11    2.73    1.99
   3   4  11   -1.40    1.32
  -3   4 -11    1.41    2.11
   3  -4  11    1.57    0.64
   3  -4  12   44.23    5.99
  -3   4 -12   41.77    5.37
   3   4  12   37.93    4.21
  -3   4 -12   43.80    6.47
   3  -4  12   40.46    2.81
   3   4  12   40.69    5.13
  -3   4 -13    0.98    1.17
   3   4  13    0.22    0.89
   3  -4  13    2.07    1.91
   3   4  13   -3.59    1.92
  -3   4 -13    0.25    2.11
  -3   4 -14   70.07    6.78
  -3   4 -14   58.44    8.12
   3   4  14   61.32    6.72
   3   4  14   68.11    6.22
   3  -4  14   71.93    8.23
  -3   4 -15   90.95    7.89
   3   4  15   90.48    7.35
  -3   4 -15   98.32   10.86
  -3  -4 -15   88.51   11.14
   3  -4  15  120.90   10.71
   3   4  15  116.75    9.55
  -3   4 -16   65.43    9.18
  -3   4 -16   67.31    6.75
  -3  -4 -16   58.85    9.40
   3  -4  16   64.21    8.22
   3   4  16   72.59    7.88
   3   4  16   58.30    6.05
   3   4  17   26.20    4.71
  -3   4 -17   25.41    6.20
  -3  -4 -17   28.78    6.67
   3  -4  17   24.64    5.37
  -3  -4 -18   -2.39    3.18
  -3   4 -18    2.16    2.20
   3  -4  18    4.39    2.52
   3   4  18    1.59    1.92
  -3   4 -19    1.76    2.92
   3  -4  19   -1.92    1.95
   3   4  19   -0.22    1.75
  -3  -4 -19   -1.99    2.33
  -3   4 -20    0.66    2.84
  -3  -4 -20   -1.08    2.58
   3  -4  20   -3.69    3.56
   3   4  20   -1.95    2.17
   3  -4  21   -1.43    2.17
   3  -5 -23   -2.30    2.63
   3   5 -22   -3.14    3.35
   3  -5 -22   -3.74    2.89
  -3   5  22    1.18    2.37
  -3  -5  22   -2.04    2.11
  -3  -5  21   -3.19    2.20
   3   5 -21   -7.58    3.86
  -3   5  21    2.77    2.50
  -3  -5  21    0.98    2.30
   3  -5 -21   -5.19    3.68
   3  -5 -20    4.46    3.35
  -3  -5  20    6.07    3.48
   3   5 -20   13.09    4.78
  -3   5  20   10.96    3.81
  -3  -5  20    4.33    2.23
  -3  -5  19   14.48    4.67
   3  -5 -19    6.05    3.28
   3   5 -19   16.29    4.81
  -3   5  19   13.24    4.21
  -3  -5  19   22.55    4.81
  -3  -5  18    2.84    2.91
   3   5 -18    5.20    3.43
   3  -5 -18   -0.29    2.07
  -3   5  18    1.58    1.99
  -3  -5  18    3.79    2.69
  -3   5  17   83.85    6.23
   3  -5 -17   74.82    8.79
  -3  -5  17   83.27   10.21
   3   5 -17   63.68    8.60
  -3   5  17   83.24    8.97
  -3  -5  17   98.13    9.18
  -3  -5  16    1.23    1.83
  -3   5  16   11.92    2.52
   3  -5 -16    7.42    2.98
  -3   5  16    9.46    3.33
  -3  -5  16   16.27    4.02
   3   5 -16    6.64    3.04
  -3  -5  15   86.63    9.76
   3   5 -15   67.88    8.35
  -3   5  15   81.17    8.55
  -3  -5  15  101.46    9.00
   3  -5 -15   85.41    8.53
   3  -5 -14    1.08    1.38
  -3   5  14    1.72    1.34
  -3  -5  14    6.74    3.28
   3   5 -14    4.47    1.71
  -3  -5  14    1.08    1.62
   3   5 -13   -1.31    2.10
   3  -5 -13    1.77    2.12
  -3   5  13    1.59    1.53
   3  -5 -13   -0.09    0.73
  -3  -5  13   -0.76    2.01
   3   5 -12   24.10    4.65
  -3   5  12   28.96    4.49
  -3  -5  12   38.77    6.24
   3  -5 -12   27.83    3.12
   3  -5 -12   26.07    4.08
   3   5 -11  175.38   11.68
  -3  -5  11  197.83   13.56
   3  -5 -11  154.57    9.42
  -3   5  11  180.68   11.19
   3  -5 -11  164.50    8.07
  -3   5  10   -0.11    1.50
   3  -5 -10    0.52    0.56
   3   5 -10    1.67    1.80
   3  -5 -10    0.81    1.01
  -3  -5  10   -0.98    1.73
  -3  -5   9  229.42   13.75
  -3   5   9  195.18   11.01
   3   5  -9  218.53   11.86
   3  -5  -9  200.13    9.29
   3   5  -8   13.42    3.08
  -3  -5   8   10.20    2.88
  -3   5   8    9.96    2.37
   3  -5  -8   14.70    2.50
   3   5  -7  360.40   14.61
  -3  -5   7  408.61   17.61
  -3   5   7  383.95   14.46
   3  -5  -7  373.59   13.42
  -3  -5   6    3.07    1.50
   3   5  -6    1.22    1.09
  -3   5   6    0.46    0.52
  -3   5   6    0.76    1.14
   3  -5  -6    2.16    1.04
  -3  -5   5   25.39    4.01
  -3   5   5   31.64    3.19
   3   5  -5   33.46    4.06
   3  -5  -5   28.87    3.64
  -3   5   5   29.04    3.55
   3  -5  -5   34.74    1.91
   3   5  -4    7.44    1.91
  -3  -5   4    5.69    1.67
   3  -5  -4    7.40    1.17
  -3   5   4    7.17    1.55
  -3   5   4    8.49    1.81
   3  -5  -4    7.28    1.96
   3  -5  -3  517.90   11.41
  -3   5   3  535.34   14.33
   3   5  -3  561.81   16.68
  -3   5   3  550.26   14.88
  -3  -5   3  560.31   18.75
   3  -5  -2   43.31    4.45
  -3   5   2   43.28    3.72
   3  -5  -2   38.30    2.67
   3  -5  -2   39.47    3.86
  -3  -5   2   36.21    4.66
  -3   5   2   41.14    3.52
   3   5  -2   39.93    4.79
  -3   5   2   39.40    2.40
   3   5  -1 2055.26   31.31
  -3   5   1 2090.30   33.66
  -3   5   1 2050.06   31.47
   3  -5  -1 1995.88   31.94
   3  -5  -1 2092.49   37.40
   3   5  -1 2025.04   40.86
  -3   5   1 2055.85   35.54
  -3  -5   1 2067.82   40.36
   3   5  -1 2157.96   40.41
  -3   5   1 1996.79   31.55
  -3   5   0    5.90    1.24
   3   5   0    5.29    1.90
  -3   5   0    4.91    1.92
  -3  -5   0    3.94    1.44
   3   5   0    4.88    0.80
   3  -5   0    6.25    1.34
   3  -5   0    5.63    2.02
  -3   5   0    5.60    1.49
  -3   5   0    6.09    1.30
  -3   5   0    7.21    1.35
   3   5   0    5.39    1.79
   3  -5   0    5.41    1.52
  -3   5  -1   26.29    2.63
  -3  -5  -1   24.71    3.43
  -3   5  -1   25.25    2.68
  -3   5  -1   29.53    3.72
   3  -5   1   26.06    3.73
   3  -5   1   27.38    2.86
  -3   5  -1   27.87    2.23
   3   5   1   27.39    3.64
   3  -5   1   25.07    3.32
   3   5   1   22.18    3.48
  -3   5  -2  106.95    7.19
   3  -5   2  110.79    6.34
   3  -5   2  116.43    7.72
   3  -5   2  108.97    7.06
   3   5   2  113.59    7.39
  -3   5  -2  103.59    3.89
   3   5   2  101.97    7.60
  -3   5  -2  107.02    6.00
  -3  -5  -2  102.62    6.87
   3  -5   3    5.78    1.57
   3   5   3    4.62    1.51
  -3   5  -3    8.90    2.27
  -3   5  -3    7.19    1.86
   3  -5   3   10.51    2.28
   3  -5   3    8.61    2.24
   3   5   3    7.97    2.28
  -3   5  -3    8.68    0.92
  -3  -5  -3    8.42    1.99
  -3  -5  -3    9.54    1.71
   3  -5   4  101.77    7.44
  -3   5  -4  105.16    7.51
  -3   5  -4  105.41    6.81
   3  -5   4  104.11    7.05
   3  -5   4  111.12    7.55
  -3  -5  -4  107.84    5.58
   3   5   4  105.90    7.73
  -3  -5  -4  115.83    7.26
   3  -5   4  107.84    4.95
   3   5   4  101.46    7.28
   3   5   5   84.69    6.54
   3  -5   5   81.96    6.63
  -3  -5  -5   80.92    4.57
   3  -5   5   80.45    4.20
  -3   5  -5   72.18    6.23
   3  -5   5   83.21    6.82
   3   5   5   75.21    6.58
  -3   5  -5   86.28    6.58
   3  -5   6   -1.69    1.51
  -3   5  -6    1.38    1.33
   3  -5   6   -0.03    0.46
  -3  -5  -6   -0.31    0.72
   3  -5   6   -0.04    0.99
  -3   5  -6    1.76    1.49
   3   5   6   -0.29    1.20
   3   5   6    1.81    1.17
  -3  -5  -7  322.24    9.57
  -3   5  -7  294.12   13.34
  -3   5  -7  297.29   13.71
   3  -5   7  316.32   14.28
   3   5   7  302.44   13.73
   3  -5   7  285.76    8.72
  -3   5  -8    2.79    1.80
  -3  -5  -8    0.92    0.76
  -3   5  -8    1.01    1.13
   3  -5   8    1.22    1.29
   3  -5   8    1.23    0.55
   3   5   8    2.07    1.41
  -3  -5  -9  195.44    7.32
   3   5   9  183.22   11.12
  -3   5  -9  186.07   11.77
   3  -5   9  193.01   11.77
   3  -5   9  184.70    6.63
  -3   5  -9  198.78   11.06
  -3   5 -10    2.41    2.05
   3  -5  10    0.50    0.58
   3   5  10    0.73    0.63
   3  -5  10    0.27    1.43
  -3   5 -10    2.14    1.61
  -3  -5 -10   -0.17    0.50
   3   5  10    1.23    1.24
   3  -5  11   24.72    4.49
  -3   5 -11   32.97    4.67
  -3   5 -11   18.57    4.22
   3   5  11   25.97    3.27
   3  -5  11   22.47    2.18
  -3  -5 -11   26.32    2.80
   3   5  11   29.40    4.66
  -3   5 -12   73.69    6.89
  -3   5 -12   68.79    8.04
   3   5  12   62.09    5.20
   3  -5  12   65.65    7.44
   3   5  12   74.26    7.36
  -3   5 -13   44.01    6.93
   3   5  13   37.27    4.23
   3  -5  13   35.75    5.57
   3   5  13   35.93    5.47
  -3   5 -13   45.09    5.50
  -3   5 -14   -2.02    2.31
   3   5  14   -2.20    1.64
   3  -5  14   -2.36    2.51
   3   5  14   -2.44    2.45
  -3   5 -15   77.32    9.72
   3  -5  15   85.10    9.57
   3   5  15   73.06    8.05
  -3   5 -16    0.36    2.19
  -3  -5 -16   -2.28    2.91
   3  -5  16    5.98    2.87
   3   5  16    0.72    1.85
  -3  -5 -17   -3.68    3.86
  -3   5 -17   -0.86    2.73
   3  -5  17   -2.68    2.53
   3   5  17   -0.21    1.75
  -3   5 -18    2.75    2.68
  -3  -5 -18    1.09    2.37
   3  -5  18    6.05    3.48
   3   5  18   -2.11    2.03
   3   5  19    1.33    2.40
  -3  -5 -19    2.51    2.69
  -3   5 -19    2.82    2.83
   3  -5  19   -0.18    1.94
  -3  -5 -20   10.00    4.86
  -3   5 -20    7.17    3.92
   3  -5  20   11.11    4.12
   3   5  20   11.14    3.26
   3  -5  21   -4.68    3.59
   3   6 -22    6.19    3.45
  -3  -6  22    5.82    2.80
  -3   6  22    2.47    2.28
   3  -6 -21    3.04    2.91
  -3  -6  21    3.68    2.78
  -3   6  21    4.18    2.81
   3   6 -21   -4.03    3.12
  -3  -6  21    2.34    1.81
   3  -6 -20    7.95    3.57
  -3  -6  20    3.81    2.78
   3   6 -20    9.12    4.20
  -3   6  20    5.69    3.28
  -3  -6  20    6.10    3.33
   3  -6 -19   46.18    7.37
  -3  -6  19   55.91    7.67
   3   6 -19   40.75    7.87
  -3   6  19   46.77    7.30
  -3  -6  19   38.75    7.43
  -3  -6  18   -0.88    2.76
   3   6 -18    1.29    2.31
  -3   6  18    6.22    3.32
   3  -6 -18   -0.15    1.71
  -3  -6  18    0.25    1.64
  -3  -6  17    5.44    3.61
   3  -6 -17   -4.31    2.59
   3   6 -17    3.91    2.85
  -3   6  17    1.52    2.28
  -3  -6  17    3.23    2.61
   3   6 -16    0.90    2.20
   3  -6 -16    3.07    2.28
  -3   6  16    1.66    2.35
  -3  -6  16    1.32    2.11
  -3  -6  16   -0.75    2.36
   3  -6 -15   68.73    7.71
   3   6 -15   52.61    7.40
  -3   6  15   57.76    7.28
  -3  -6  15   73.15    7.78
  -3   6  15   70.01    5.09
  -3  -6  15   57.14    8.35
   3   6 -14    5.36    2.66
   3  -6 -14    6.23    2.84
  -3   6  14    4.85    2.47
  -3  -6  14    7.35    2.69
   3   6 -13  159.25   12.02
  -3  -6  13  143.74   12.51
  -3   6  13  151.74   11.05
   3  -6 -13  152.48   10.60
  -3  -6  13  173.36   11.06
   3   6 -12    7.34    3.22
   3  -6 -12    3.55    1.94
  -3  -6  12    3.71    2.72
   3  -6 -12    2.69    1.27
  -3   6  12    4.28    1.86
   3  -6 -11   46.94    4.71
  -3   6  11   44.54    5.57
   3   6 -11   52.39    6.50
  -3  -6  11   46.12    6.67
   3  -6 -10    9.01    2.20
   3   6 -10    7.70    2.43
  -3   6  10    6.73    2.49
  -3  -6  10    3.50    2.26
  -3  -6   9  151.77   11.44
  -3   6   9  136.70    9.29
   3   6  -9  144.42   10.06
  -3  -6   8   -1.34    1.77
  -3   6   8    0.20    0.54
   3   6  -8    1.21    1.21
  -3   6   8   -0.04    1.00
  -3  -6   7   96.61    8.69
   3   6  -7  101.15    7.93
  -3   6   7   98.24    5.69
  -3   6   7   94.05    7.06
  -3  -6   6   99.95    8.68
   3   6  -6  108.10    7.92
  -3   6   6  102.07    5.68
  -3   6   6  100.08    7.00
  -3  -6   5  556.43   20.73
   3  -6  -5  523.46   13.16
  -3   6   5  582.95   14.75
  -3   6   5  561.89   16.98
   3   6  -5  597.99   19.06
  -3   6   4  118.54    6.06
  -3   6   4  124.60    7.16
   3  -6  -4  116.02    5.44
   3   6  -4  119.37    7.98
  -3  -6   4  122.63    9.00
  -3   6   3   28.12    3.16
   3   6  -3   22.54    2.69
   3   6  -3   25.66    3.65
  -3  -6   3   25.99    4.14
  -3   6   3   21.10    2.56
   3  -6  -3   21.10    2.27
   3   6  -3   24.19    4.07
   3   6  -2    1.50    1.05
  -3   6   2    2.20    0.57
   3  -6  -2    0.47    0.48
  -3   6   2    1.02    0.62
   3  -6  -2    2.38    1.11
  -3   6   2    3.22    1.22
   3   6  -2    2.08    0.83
  -3  -6   2    0.32    1.12
   3   6  -2    3.21    1.76
   3   6  -1   88.96    4.46
   3  -6  -1   84.77    4.92
   3  -6  -1   90.28    6.19
   3  -6  -1   90.60    7.08
  -3   6   1   86.15    4.65
  -3   6   1   88.07    5.10
   3   6  -1   76.40    6.50
  -3  -6   1   85.98    7.03
  -3   6   1   84.08    5.35
  -3   6   1   80.02    3.90
   3   6  -1   83.41    7.16
  -3   6   0   24.38    2.34
   3   6   0   28.95    2.33
  -3  -6   0   29.69    4.06
   3   6   0   30.87    4.01
   3  -6   0   29.99    3.05
  -3   6   0   29.42    2.92
   3  -6   0   29.85    4.04
  -3   6   0   28.58    2.75
   3  -6   0   31.00    3.67
   3   6   0   21.50    4.00
  -3   6  -1  146.64    7.05
   3  -6   1  135.26    7.03
   3  -6   1  145.53    9.21
   3  -6   1  138.49    8.02
  -3   6  -1  148.19    5.84
   3   6   1  139.27    9.16
  -3  -6  -1  143.79    8.87
   3   6   1  134.35    8.50
   3  -6   2  125.36    7.19
  -3   6  -2  137.87    7.28
   3  -6   2  140.80    8.95
   3  -6   2  134.08    8.08
  -3   6  -2  135.69    5.22
   3   6   2  128.45    8.82
  -3  -6  -2  128.03    8.29
   3   6   2  150.21    8.79
   3  -6   3  147.11    8.34
   3  -6   3  136.11    8.47
  -3   6  -3  151.23    5.17
   3   6   3  125.30    8.93
   3  -6   3  161.44    9.70
  -3  -6  -3  140.92    8.69
  -3   6  -3  145.70    7.93
   3   6   3  157.49    9.03
  -3  -6  -4   27.25    2.79
   3   6   4   29.70    4.04
  -3   6  -4   25.09    3.53
   3  -6   4   31.57    4.38
   3  -6   4   29.80    3.98
  -3   6  -4   30.61    1.98
   3   6   4   34.82    4.66
   3  -6   4   32.15    3.11
  -3  -6  -4   27.31    3.86
   3  -6   5   19.55    2.41
  -3  -6  -5   19.70    1.27
  -3   6  -5   21.91    3.37
  -3  -6  -5   24.59    2.48
  -3   6  -5   26.92    3.84
   3  -6   5   18.69    3.59
   3  -6   5   17.59    3.24
   3   6   5   23.27    3.62
   3   6   5   14.09    3.09
   3  -6   6   20.48    2.53
   3  -6   6   27.54    4.29
   3   6   6   23.31    3.53
  -3   6  -6   19.69    3.53
  -3  -6  -6   20.57    2.10
   3  -6   6   13.73    2.87
  -3   6  -6   31.44    4.28
   3   6   6   17.99    3.42
   3  -6   7   58.31    4.27
  -3   6  -7   56.68    5.77
   3  -6   7   50.95    5.81
  -3  -6  -7   63.98    3.76
   3   6   7   50.33    6.01
  -3   6  -7   55.35    6.03
  -3   6  -8    0.37    1.23
   3  -6   8    1.21    0.62
   3  -6   8    0.93    1.55
  -3  -6  -8    1.91    0.66
   3   6   8    0.68    1.14
  -3   6  -9  184.35   11.88
   3  -6   9  181.21    7.72
   3  -6   9  181.38   11.77
  -3  -6  -9  181.21    6.47
   3   6   9  191.05   11.82
   3   6  10  185.53   11.84
  -3   6 -10  172.63   11.96
   3  -6  10  160.09    7.23
   3  -6  10  158.19   11.38
  -3  -6 -10  178.61    6.64
  -3   6 -11  253.56   15.38
   3  -6  11  243.62   14.46
   3  -6  11  225.30    8.57
   3   6  11  263.23   14.45
  -3   6 -12   10.21    3.15
   3  -6  12    4.56    1.95
   3   6  12   10.84    3.08
  -3   6 -13    0.55    1.91
   3  -6  13    4.89    2.44
   3   6  13    5.47    2.82
  -3   6 -14   30.22    6.06
   3  -6  14   26.78    5.54
   3   6  14   40.51    6.17
   3  -6  15   55.57    7.91
  -3   6 -15   57.04    8.43
   3   6  15   70.57    8.29
   3  -6  16   44.49    7.39
   3   6  16   58.61    7.60
  -3   6 -16   44.22    8.08
  -3  -6 -17   32.61    7.53
   3  -6  17   35.97    6.86
   3   6  17   31.96    5.65
  -3   6 -17   30.35    6.60
  -3  -6 -18   -4.02    2.82
   3  -6  18   -0.19    2.38
   3   6  18    9.53    3.86
  -3   6 -18    4.73    3.31
   3  -6  19    9.78    3.71
   3   6  19   13.60    4.35
  -3   6 -19   11.57    4.98
  -3  -6 -19   11.36    5.35
  -3   6 -20    3.68    3.04
  -3  -6 -20    1.86    3.11
   3  -6  20    6.42    4.35
   3   6  20    3.58    2.69
   3   6  21    4.55    2.87
   3   7 -21    2.22    3.02
  -3   7  21   -0.41    2.04
  -3  -7  21   -3.48    2.63
  -3  -7  20    2.08    2.16
   3   7 -20    0.30    2.38
   3  -7 -20    0.92    1.98
  -3   7  20    3.69    2.30
  -3  -7  20    0.01    2.39
  -3  -7  19    2.36    1.84
   3   7 -19    5.88    3.60
   3  -7 -19    6.56    3.42
  -3   7  19   10.48    4.26
  -3  -7  19    7.42    3.08
   3  -7 -18   30.60    6.04
  -3  -7  18   33.61    6.98
   3   7 -18   29.91    6.26
  -3   7  18   37.62    6.59
  -3  -7  18   38.38    6.22
  -3  -7  17    7.32    3.46
   3   7 -17    9.13    3.66
   3  -7 -17    7.56    2.99
  -3   7  17   13.92    4.17
  -3  -7  17    6.76    3.12
   3   7 -16   30.56    6.31
  -3  -7  16   42.29    6.29
  -3   7  16   30.88    5.57
  -3  -7  16   31.35    6.62
   3  -7 -16   22.76    5.00
   3   7 -15    9.18    3.64
   3  -7 -15   10.97    3.57
  -3   7  15    1.21    1.80
  -3  -7  15    5.74    2.53
  -3  -7  15   10.87    3.65
   3   7 -14    8.66    3.43
   3  -7 -14    7.26    2.82
  -3   7  14   10.13    3.35
  -3  -7  14    5.16    2.97
   3   7 -13   16.25    4.12
   3  -7 -13   13.01    3.33
  -3   7  13   19.33    4.12
  -3  -7  13    8.62    3.37
  -3  -7  13   24.03    4.54
   3   7 -12   49.70    6.93
  -3   7  12   62.73    7.20
  -3  -7  12   67.71    6.94
  -3  -7  12   54.14    7.55
   3   7 -11   26.16    4.69
  -3  -7  11   28.11    5.56
  -3   7  11   27.11    4.61
   3   7 -10  240.54   13.96
  -3  -7  10  248.46   15.67
  -3   7  10  236.67    9.17
  -3   7  10  233.80   12.94
   3  -7  -9   16.22    1.61
  -3   7   9    9.53    1.77
  -3  -7   9   18.66    4.31
   3   7  -9   18.22    3.90
  -3   7   9   18.05    3.76
  -3   7   8  323.51   14.14
  -3  -7   8  306.54   16.71
  -3   7   8  293.43    9.88
   3   7  -8  308.64   15.12
   3   7  -7   34.90    4.99
  -3   7   7   31.01    3.01
  -3  -7   7   34.92    5.67
  -3   7   7   34.86    4.58
   3   7  -6   35.52    4.79
  -3   7   6   36.01    3.21
  -3  -7   6   49.34    6.38
   3  -7  -6   36.32    3.45
  -3   7   6   49.59    5.08
   3   7  -5   15.75    3.14
  -3   7   5   15.17    2.14
  -3  -7   5   11.61    2.83
   3  -7  -5   18.08    2.44
  -3   7   5   18.69    3.07
   3   7  -4  101.93    7.91
  -3   7   4  108.69    6.94
  -3   7   4  104.29    5.59
  -3  -7   4  112.76    9.18
   3  -7  -4   95.36    5.58
   3   7  -3   32.76    4.26
  -3   7   3   37.04    3.36
  -3   7   3   34.86    3.81
   3   7  -3   38.84    3.69
  -3  -7   3   31.89    4.74
   3  -7  -3   34.60    3.32
   3   7  -3   26.64    4.45
   3  -7  -2  628.86   16.36
   3  -7  -2  647.45   17.95
  -3   7   2  659.39   16.32
   3   7  -2  645.63   15.74
  -3   7   2  649.63   17.06
   3   7  -2  656.13   22.19
  -3  -7   2  633.17   22.01
   3   7  -2  667.02   20.71
  -3   7   2  598.26   10.61
  -3   7   1    4.36    0.93
   3   7  -1    5.25    2.07
  -3   7   1    6.77    1.62
  -3  -7   1    5.43    2.20
   3   7  -1    4.66    1.16
   3  -7  -1    5.26    1.86
   3  -7  -1    4.18    1.35
  -3   7   1    6.08    1.51
   3  -7  -1    3.92    1.64
   3   7  -1    2.75    1.61
  -3   7   0  348.61    9.90
  -3   7   0  387.18   12.17
   3  -7   0  398.23   12.96
   3   7   0  382.28   10.46
   3  -7   0  394.05   14.13
   3  -7   0  386.16   15.90
  -3   7   0  396.02   11.72
   3   7   0  406.14   16.83
  -3  -7   0  386.63   16.05
   3   7   0  385.62   15.33
  -3  -7  -1    1.61    1.18
   3   7   1    0.96    0.97
   3  -7   1    2.05    1.46
   3  -7   1    1.88    1.08
  -3   7  -1    3.77    1.34
  -3   7  -1    2.57    0.77
   3  -7   1    2.83    1.05
   3   7   1    2.43    1.47
   3  -7   2   42.73    4.46
  -3   7  -2   52.10    4.66
   3   7   2   48.84    5.18
  -3   7  -2   47.38    3.40
   3   7   2   46.41    5.54
   3  -7   2   50.76    5.59
   3  -7   2   47.33    4.93
  -3  -7  -2   42.49    5.12
   3  -7   3    8.53    2.58
  -3   7  -3    8.15    2.18
   3  -7   3   12.66    2.76
  -3  -7  -3    9.67    2.42
  -3   7  -3   10.14    1.54
   3   7   3   10.08    2.71
   3   7   3    7.52    2.33
  -3  -7  -4   79.81    4.73
  -3   7  -4   82.32    6.51
   3  -7   4   94.08    8.01
   3  -7   4   74.95    6.68
   3   7   4   71.13    7.09
  -3   7  -4   82.26    4.16
  -3  -7  -4   72.02    6.58
   3  -7   4   77.16    5.35
   3   7   4   87.31    6.92
   3   7   5   48.82    5.32
  -3  -7  -5   51.72    3.44
   3  -7   5   45.90    5.27
  -3   7  -5   49.30    5.28
   3  -7   5   49.73    5.95
   3   7   5   43.64    5.56
   3  -7   5   50.43    4.37
  -3  -7  -5   39.35    2.12
   3   7   6  282.53   12.91
   3  -7   6  266.70   10.34
  -3  -7  -6  273.23    7.78
  -3   7  -6  267.28   13.04
   3  -7   6  273.26   13.61
  -3  -7  -6  235.62    6.55
   3  -7   6  278.33   14.39
   3   7   6  257.59   13.91
   3   7   7   -2.22    2.04
   3  -7   7   -0.14    0.72
   3   7   7    1.60    1.32
  -3   7  -7   -0.96    1.32
   3  -7   7   -1.27    1.89
  -3  -7  -7    0.11    0.53
   3  -7   8   69.38    5.28
   3  -7   8   72.47    7.44
   3   7   8   65.97    7.17
  -3   7  -8   76.42    7.51
  -3  -7  -8   74.14    3.52
  -3   7  -9    4.11    2.41
   3   7   9    5.53    2.45
   3  -7   9    2.80    1.15
   3  -7   9    1.15    1.66
  -3  -7  -9    4.69    0.91
  -3   7 -10   28.57    5.22
   3  -7  10   29.34    5.01
   3  -7  10   28.07    3.37
   3   7  10   27.57    4.90
  -3   7 -11  139.72   11.44
   3  -7  11  129.04   10.83
   3   7  11  131.45   10.69
   3  -7  12   33.51    5.70
  -3   7 -12   31.99    5.82
   3   7  12   23.95    4.82
  -3   7 -13   29.44    5.64
   3  -7  13   21.40    4.59
   3   7  13   23.86    4.98
  -3   7 -14   46.09    7.74
   3  -7  14   44.61    6.95
   3   7  14   44.64    6.71
  -3   7 -15    0.39    2.41
   3  -7  15   -0.09    1.77
   3   7  15    4.05    2.48
   3  -7  16    1.50    1.84
  -3   7 -16    1.87    1.96
   3   7  16    5.48    2.84
  -3   7 -17   -0.50    3.03
   3  -7  17    4.17    2.98
   3   7  17    4.27    2.95
  -3   7 -18    2.08    2.34
  -3  -7 -18    1.03    2.90
   3  -7  18    2.17    2.57
   3   7  18    7.02    3.16
  -3  -7 -19   18.08    5.78
   3  -7  19   13.23    4.37
  -3   7 -19    8.49    4.05
   3   7  19   10.62    4.05
   3   7  20    5.21    3.35
   3   7  21    5.72    2.89
  -3  -8  20    3.19    2.11
   3   8 -20    5.61    3.91
  -3   8  20    1.19    1.78
  -3  -8  20    5.68    3.04
  -3  -8  19    2.92    2.62
   3   8 -19    3.95    3.06
  -3   8  19    7.18    3.16
  -3  -8  19    4.75    2.17
   3   8 -18    1.26    2.10
   3  -8 -18    1.21    2.41
  -3   8  18    0.03    1.89
  -3  -8  18   -0.75    2.42
  -3  -8  18    2.22    2.23
   3   8 -17   -1.06    2.45
   3  -8 -17   -0.70    1.67
  -3   8  17   -1.38    2.49
  -3  -8  17   -0.68    1.79
  -3  -8  17    0.16    2.11
   3  -8 -16    3.96    2.06
  -3   8  16    4.83    2.74
  -3  -8  16    1.39    1.78
  -3  -8  16    2.43    2.97
   3   8 -16    4.27    2.40
   3  -8 -15    0.42    1.62
   3   8 -15    0.16    1.83
  -3   8  15    0.92    2.04
  -3  -8  15    5.10    2.39
  -3  -8  15   -2.01    2.99
   3   8 -14   59.62    8.08
   3  -8 -14   49.74    6.72
  -3  -8  14   75.82    7.96
  -3   8  14   73.08    8.19
  -3  -8  14   64.92    9.11
   3   8 -13    5.29    2.90
  -3   8  13    3.31    2.49
  -3  -8  13    8.06    3.41
  -3  -8  13    7.17    2.61
   3   8 -12   89.55    9.32
  -3  -8  12   88.39   10.18
  -3   8  12  103.36    9.24
  -3  -8  12   96.40    8.37
   3   8 -11   17.86    4.25
  -3  -8  11   14.78    4.39
  -3   8  11   20.28    4.22
   3  -8 -10   11.67    1.32
  -3   8  10   12.70    3.32
  -3  -8  10   15.39    4.18
   3   8 -10   14.16    3.82
  -3   8   9    3.13    0.96
  -3  -8   9    3.94    2.30
   3   8  -9    6.00    2.34
  -3   8   9    6.42    2.41
  -3  -8   8   61.16    7.76
  -3   8   8   57.04    6.07
   3   8  -8   49.93    6.25
  -3   8   8   54.40    3.74
   3  -8  -7   19.36    2.85
  -3  -8   7   24.69    4.94
  -3   8   7   22.07    2.42
  -3   8   7   27.42    4.21
   3   8  -7   21.66    4.12
  -3  -8   6  674.36   25.18
   3   8  -6  662.91   22.41
  -3   8   6  628.58   14.86
  -3   8   6  669.83   20.49
   3  -8  -5   75.77    5.50
  -3   8   5   81.51    6.72
  -3   8   5   90.65    5.06
   3   8  -5   87.57    7.69
  -3  -8   5   86.84    8.60
   3   8  -4   43.48    5.28
   3  -8  -4   36.04    3.76
  -3  -8   4   45.67    6.17
  -3   8   4   38.87    3.38
  -3   8   4   38.72    4.42
   3   8  -4   34.11    5.30
   3  -8  -3  214.68    9.48
  -3   8   3  220.98    8.76
  -3   8   3  222.36   10.27
   3   8  -3  241.32   12.37
   3   8  -3  244.53   13.75
   3  -8  -3  220.42    9.89
  -3  -8   3  236.23   13.60
   3   8  -2    5.95    2.10
   3   8  -2    5.95    1.43
  -3  -8   2    6.80    2.49
   3  -8  -2    2.10    0.87
   3  -8  -2    3.63    1.42
  -3   8   2    4.71    1.34
  -3   8   2    2.62    1.15
   3  -8  -2    1.67    1.54
   3   8  -2    5.22    2.17
   3   8  -1   54.03    4.24
   3  -8  -1   60.23    5.31
   3  -8  -1   60.13    6.36
   3  -8  -1   57.33    4.92
  -3   8   1   54.46    4.59
  -3   8   1   67.13    4.94
   3   8  -1   58.60    6.85
  -3  -8   1   71.26    7.23
   3   8  -1   56.74    6.03
  -3   8   1   53.94    3.06
  -3   8   0  146.34    7.70
   3  -8   0  144.37    8.20
   3  -8   0  152.71   10.09
   3   8   0  140.64   10.35
   3  -8   0  150.36    8.78
  -3   8   0  151.81    7.44
  -3  -8   0  136.27    9.96
   3   8   0  155.32    9.83
   3  -8   1  129.19    8.30
  -3   8  -1  126.17    7.49
   3  -8   1  128.63    7.02
  -3   8  -1  131.01    6.65
   3   8   1  131.62    9.97
   3  -8   1  140.42    9.83
  -3  -8  -1  122.70    9.30
   3   8   1  126.55    8.72
  -3   8  -2  279.16   11.78
   3  -8   2  276.52   14.15
   3  -8   2  275.02   12.62
   3  -8   2  261.02    9.70
  -3   8  -2  268.19    9.55
   3   8   2  271.35   14.63
  -3  -8  -2  278.62   14.07
   3   8   2  272.89   12.88
  -3   8  -3    1.33    1.42
   3  -8   3   -0.23    1.02
   3  -8   3    1.83    1.61
   3  -8   3    1.01    0.68
   3   8   3    0.13    0.92
  -3   8  -3    0.49    0.57
   3   8   3   -0.79    1.60
  -3  -8  -3    1.63    1.47
  -3  -8  -4  281.70    9.23
   3  -8   4  282.03   13.39
   3  -8   4  288.24   14.74
   3  -8   4  253.63    8.37
  -3  -8  -4  241.59   13.14
  -3   8  -4  279.58   12.74
   3   8   4  257.84   14.39
  -3   8  -4  279.99    9.26
  -3  -8  -4  242.90    6.89
   3  -8   4  278.57   11.43
   3   8   4  277.31   13.05
   3  -8   5    1.49    1.30
  -3  -8  -5    2.17    0.76
   3  -8   5    2.63    1.46
  -3  -8  -5    1.79    0.56
   3   8   5    3.86    1.89
   3  -8   5    3.02    1.96
  -3   8  -5    1.57    1.40
   3   8   5    1.85    1.45
  -3  -8  -6   20.77    1.90
  -3   8  -6   30.90    4.67
   3  -8   6   27.54    3.60
   3   8   6   22.77    3.87
  -3  -8  -6   21.82    1.87
   3  -8   6   29.48    4.96
   3  -8   6   21.86    4.03
   3   8   6   24.63    4.36
   3   8   7   96.31    7.69
  -3   8  -7   90.48    8.23
   3  -8   7   97.18    8.56
  -3  -8  -7   88.92    4.31
  -3  -8  -7   99.18    3.63
   3   8   7   87.64    8.54
   3  -8   7   88.97    6.54
   3  -8   8  132.62   10.27
  -3   8  -8  120.74    9.88
  -3  -8  -8  130.84    3.90
   3   8   8  127.56   10.68
   3  -8   8  124.44    7.78
   3  -8   9  218.50   10.51
  -3   8  -9  215.19   13.48
   3  -8   9  211.50   13.45
   3   8   9  218.81   13.92
   3  -8  10  441.85   15.50
   3  -8  10  489.95   21.33
  -3   8 -10  435.82   20.32
   3   8  10  477.75   21.17
  -3   8 -11    8.88    3.43
   3  -8  11    3.70    1.80
   3   8  11    4.91    2.49
  -3   8 -12    0.26    1.71
   3  -8  12    1.28    1.50
   3   8  12    3.48    2.53
  -3   8 -13    3.50    3.06
   3  -8  13   -0.11    1.99
   3   8  13    2.40    1.71
  -3   8 -14   -1.22    2.48
   3  -8  14   -2.54    2.76
   3   8  14   -0.22    1.56
  -3   8 -15   11.48    3.70
   3  -8  15   20.43    5.04
   3   8  15   23.58    5.19
   3  -8  16    0.63    2.54
   3   8  16   -0.98    1.55
  -3   8 -16    3.50    3.34
  -3   8 -17   53.91    9.38
   3  -8  17   56.47    9.08
   3   8  17   58.13    8.49
  -3   8 -18   13.01    4.56
   3  -8  18   13.10    4.46
   3   8  18    7.37    3.34
  -3   8 -19   11.53    4.93
  -3  -8 -19    7.84    5.19
   3   8  19   11.69    4.35
   3   8  20    1.31    2.23
   3   9 -20   -0.92    2.37
  -3   9  19   -0.53    1.72
   3   9 -19   -3.49    3.94
  -3  -9  19    1.38    2.42
  -3  -9  19   -0.32    2.33
   3   9 -18    9.29    3.86
  -3   9  18   13.63    4.61
  -3  -9  18    7.46    3.03
  -3  -9  18   11.55    4.64
  -3   9  17   35.92    6.37
  -3  -9  17   32.54    5.78
  -3  -9  17   20.57    5.63
   3   9 -17   25.76    5.91
   3  -9 -16    7.42    3.11
   3   9 -16   15.24    5.28
  -3   9  16   10.86    3.81
  -3  -9  16    6.85    2.81
  -3  -9  16    7.75    3.43
  -3  -9  15   46.37    6.37
   3  -9 -15   43.18    6.63
   3   9 -15   40.81    7.32
  -3   9  15   40.17    6.55
  -3  -9  15   34.35    7.14
  -3  -9  14   17.89    4.24
   3   9 -14   12.29    4.18
  -3   9  14   18.21    4.31
  -3  -9  14   16.39    4.49
   3   9 -13   10.59    3.93
  -3  -9  13   15.48    4.71
  -3  -9  13   11.68    3.48
  -3   9  13   13.51    4.00
  -3  -9  12   15.24    4.52
  -3   9  12    8.73    3.16
   3   9 -12   14.80    4.34
  -3  -9  12   22.41    4.31
   3   9 -11   62.02    8.01
  -3   9  11   81.42    8.22
  -3  -9  11   74.35    7.35
  -3  -9  11   75.67    9.49
   3   9 -10    0.64    1.78
  -3  -9  10    3.52    2.30
  -3   9  10    8.60    2.84
  -3  -9  10    8.51    2.95
  -3  -9   9  216.88   15.34
  -3   9   9  191.49   12.06
  -3  -9   9  209.72   11.30
   3   9  -9  218.37   13.98
  -3  -9   8   -0.13    1.63
   3   9  -8   -0.90    1.57
  -3   9   8   -0.62    1.13
   3   9  -7   12.61    3.19
  -3   9   7   12.03    1.70
  -3  -9   7   11.62    3.79
  -3   9   7   15.74    3.48
  -3  -9   6   47.12    6.70
  -3   9   6   43.41    3.38
  -3   9   6   49.27    5.60
   3   9  -6   46.32    6.01
   3   9  -5  152.33   10.56
  -3   9   5  154.50    6.70
  -3   9   5  172.78   10.08
  -3  -9   5  159.91   12.33
  -3   9   4    6.54    1.49
   3   9  -4    7.83    2.76
  -3   9   4    8.72    2.44
  -3  -9   4   11.67    3.59
   3   9  -4   10.29    3.18
   3  -9  -3   90.62    7.99
   3  -9  -3   92.86    6.53
  -3   9   3   88.09    5.33
  -3   9   3   91.81    6.84
  -3  -9   3   88.22    8.83
   3   9  -3   92.19    8.82
   3   9  -2   31.20    4.55
  -3  -9   2   33.28    5.40
   3  -9  -2   29.77    3.82
   3  -9  -2   37.36    5.15
  -3   9   2   32.91    3.92
   3   9  -2   30.07    5.02
   3  -9  -1  223.33   10.72
   3   9  -1  206.14    9.09
   3  -9  -1  203.80   12.24
  -3   9   1  232.01   10.21
   3   9  -1  215.26   13.43
  -3  -9   1  213.63   13.23
   3   9  -1  205.21   11.84
  -3   9   1  184.30    5.99
  -3  -9   0    4.96    2.71
   3   9   0    7.16    2.43
   3  -9   0   11.21    2.95
   3  -9   0    5.06    2.27
  -3   9   0   11.58    2.53
  -3   9   0    5.91    1.84
   3   9   0   10.04    3.26
  -3   9  -1  385.99   14.25
   3   9   1  392.71   16.19
   3  -9   1  378.06   15.06
   3  -9   1  363.76   16.86
  -3   9  -1  362.69   12.61
   3   9   1  327.72   17.04
  -3  -9  -1  360.35   17.14
   3   9   2    2.81    1.68
  -3   9  -2    2.95    1.50
  -3   9  -2    5.56    1.67
   3  -9   2    4.03    1.72
   3  -9   2    3.23    1.33
   3  -9   2    4.41    1.44
   3   9   2    1.46    1.42
  -3  -9  -2    4.34    2.05
  -3   9  -3   43.97    4.05
   3  -9   3   37.01    5.46
   3  -9   3   37.35    3.60
   3  -9   3   46.66    5.38
  -3   9  -3   50.57    5.44
   3   9   3   40.60    5.91
  -3  -9  -3   47.28    5.96
   3   9   3   47.01    5.52
   3  -9   4    1.24    1.32
  -3  -9  -4    2.27    0.91
  -3   9  -4    3.95    1.93
   3   9   4    2.81    1.60
   3  -9   4    2.53    1.63
   3  -9   4    2.60    0.97
   3   9   4    0.22    1.77
  -3   9  -4    3.14    1.12
  -3  -9  -4    3.61    1.95
   3  -9   4    3.86    1.50
  -3  -9  -5  269.36    7.75
  -3  -9  -5  224.25    7.26
   3  -9   5  278.67   14.03
  -3   9  -5  289.00   13.99
   3  -9   5  251.11    8.57
   3   9   5  265.10   15.62
   3  -9   5  289.69   15.86
  -3   9  -5  290.42   10.15
  -3  -9  -5  256.44   14.09
   3  -9   5  268.93   12.17
   3   9   5  286.65   13.46
   3  -9   6   23.10    3.58
   3   9   6   19.41    3.62
  -3   9  -6   24.90    4.40
   3  -9   6   14.88    3.84
   3  -9   6   20.92    4.13
  -3  -9  -6   16.35    1.36
   3   9   6   14.08    3.71
  -3  -9  -6   10.72    1.46
  -3   9  -7  177.80   11.70
   3  -9   7  177.56   11.95
  -3  -9  -7  161.12    6.17
   3   9   7  186.46   10.92
   3   9   7  174.52   12.74
   3  -9   7  175.90   10.00
  -3   9  -8   29.80    4.98
  -3  -9  -8   35.47    2.97
   3  -9   8   41.59    6.18
   3   9   8   39.21    6.05
   3  -9   8   40.25    4.83
  -3   9  -9   26.23    4.98
   3  -9   9   13.55    2.92
   3  -9   9   25.07    4.84
   3   9   9   19.48    4.23
   3  -9  10  122.36   10.66
  -3   9 -10  126.57   11.10
   3   9  10  128.50   11.29
   3  -9  11   36.12    6.02
  -3   9 -11   27.99    5.42
   3   9  11   33.24    5.99
   3   9  12    5.86    2.97
  -3   9 -12    4.57    2.73
   3  -9  12    4.25    2.50
  -3   9 -13   -1.24    1.79
   3  -9  13   -1.83    2.55
   3   9  13   -1.30    1.54
   3  -9  14   19.18    4.94
  -3   9 -14   14.12    4.57
   3   9  14   11.03    3.92
   3  -9  15   32.40    6.48
   3   9  15   28.83    6.00
  -3   9 -15   32.74    6.84
  -3   9 -16   -2.87    2.81
   3  -9  16    2.22    1.87
   3   9  16    2.41    2.51
   3  -9  17   -4.12    3.35
   3   9  17   -0.53    1.87
  -3   9 -17    3.07    2.76
  -3   9 -18    3.45    3.30
   3   9  18   -1.00    1.92
   3   9  19    8.23    3.95
   3  10 -19    2.54    2.26
  -3 -10  19   -0.73    2.15
  -3 -10  18    5.61    3.21
   3  10 -18    5.21    3.60
  -3  10  18    1.17    2.23
  -3 -10  18    3.90    3.09
   3  10 -17   -0.86    3.02
  -3  10  17    1.63    2.25
  -3 -10  17    0.48    2.31
  -3 -10  17    1.55    2.28
   3  10 -16    1.39    2.14
  -3  10  16    3.90    2.69
  -3 -10  16    1.19    1.73
   3  10 -15    8.65    3.91
  -3  10  15    8.59    3.44
  -3 -10  15   16.56    5.29
  -3 -10  15    7.38    3.18
   3  10 -14   12.91    4.18
  -3 -10  14   18.66    5.54
  -3  10  14   14.62    4.25
  -3 -10  14   18.98    4.38
   3  10 -13  109.08   11.26
  -3 -10  13   87.50   10.96
  -3  10  13  109.59   10.40
  -3 -10  13   92.13    8.69
  -3 -10  12    0.66    3.50
  -3  10  12    3.08    2.51
   3  10 -12    3.94    3.07
  -3 -10  12    5.60    2.24
  -3 -10  11   99.77   11.22
   3  10 -11   87.90    9.77
  -3  10  11   88.21    8.79
  -3 -10  11   91.49    8.00
   3  10 -10   10.61    3.75
  -3 -10  10   16.79    4.88
  -3  10  10   21.29    4.37
  -3 -10  10   14.24    3.35
  -3 -10   9    9.47    2.94
  -3 -10   9    1.89    2.77
   3  10  -9    2.21    1.73
  -3  10   9    4.22    1.99
   3  10  -8   14.33    3.89
  -3 -10   8   11.36    3.91
  -3  10   8   14.92    3.42
  -3 -10   8   15.13    3.37
   3  10  -7   23.13    4.75
  -3 -10   7   35.11    6.09
  -3  10   7   33.75    4.96
  -3 -10   7   32.97    4.50
   3  10  -6  135.80   10.64
  -3 -10   6  143.29   12.32
  -3  10   6  142.23    9.81
  -3 -10   6  142.06    8.80
   3  10  -5  114.97    9.61
  -3  10   5  129.75    9.06
  -3 -10   5  126.81   11.61
   3  10  -4   40.85    5.72
   3 -10  -4   43.11    5.76
  -3  10   4   39.71    3.35
  -3  10   4   45.71    5.22
   3  10  -4   34.04    5.68
  -3 -10   4   43.36    6.69
   3 -10  -3   42.03    5.86
  -3  10   3   45.54    5.02
   3  10  -3   34.08    5.54
  -3 -10   3   47.07    6.68
   3 -10  -3   37.80    4.24
   3 -10  -2   60.96    5.60
  -3 -10   2   56.55    7.28
   3 -10  -2   55.84    6.77
  -3  10   2   56.74    5.50
   3  10  -2   54.73    7.16
   3  10  -2   54.09    6.30
   3  10  -1   12.66    3.01
  -3 -10   1   19.94    4.26
   3 -10  -1   16.46    3.06
   3 -10  -1   23.95    4.34
  -3  10   1   20.88    3.26
   3  10  -1   21.74    4.72
  -3  10   1   16.99    1.67
  -3 -10   0    2.08    1.99
   3  10   0   -0.61    1.29
  -3  10   0    0.43    0.91
   3 -10   0    0.67    1.27
   3 -10   0    1.10    1.49
  -3  10   0    1.10    1.16
   3  10   0   -1.74    1.74
  -3  10  -1  114.32    8.00
   3 -10   1  110.86    9.40
   3 -10   1  112.81    8.22
   3  10   1  107.33    9.99
  -3  10  -1  106.45    7.12
  -3 -10  -1  112.96   10.13
   3  10   1  108.98    8.53
  -3  10  -2   59.55    5.95
   3 -10   2   69.59    6.65
   3 -10   2   73.56    7.79
  -3  10  -2   58.85    5.30
   3  10   2   62.14    7.56
  -3 -10  -2   74.15    8.04
   3  10   2   65.37    6.58
  -3  10  -3  367.20   15.76
   3 -10   3  374.98   15.65
   3 -10   3  355.21   17.87
   3  10   3  343.21   18.49
   3 -10   3  353.16   12.77
  -3  10  -3  379.05   13.57
  -3 -10  -3  357.37   17.87
   3 -10   3  383.94   16.38
   3  10   3  373.95   16.02
  -3  10  -4   18.37    2.80
   3  10   4   23.76    3.90
   3 -10   4   21.00    3.97
   3 -10   4   18.32    4.14
  -3  10  -4   17.62    3.69
   3  10   4   19.66    4.37
  -3 -10  -4   12.57    3.51
   3 -10   4   16.27    3.22
  -3  10  -5  158.86   10.72
  -3 -10  -5  128.92    5.82
   3 -10   5  145.53   10.39
  -3 -10  -5  168.77    4.65
   3  10   5  146.64   11.94
  -3  10  -5  161.85    8.28
  -3 -10  -5  139.55   11.00
   3 -10   5  153.86    9.84
   3 -10   5  152.89   12.12
   3  10   5  148.78    9.94
   3 -10   6    0.66    1.69
   3  10   6   -0.28    1.15
  -3 -10  -6   -0.14    0.51
   3 -10   6    0.34    1.66
   3 -10   6    0.03    1.51
  -3  10  -6   -3.01    2.39
   3  10   6   -2.42    2.06
  -3  10  -7   33.86    5.24
   3 -10   7   27.24    4.24
  -3 -10  -7   23.92    2.39
   3 -10   7   26.30    4.60
   3  10   7   28.05    5.37
   3  10   7   34.54    4.77
  -3  10  -8   78.88    8.28
   3 -10   8   76.29    8.17
   3  10   8   81.40    9.21
   3 -10   8   72.00    6.84
   3 -10   9   97.91    8.08
   3 -10   9  113.91   10.27
  -3  10  -9  100.10    9.63
   3  10   9   98.50   10.26
  -3  10 -10   39.10    6.36
   3 -10  10   38.82    6.24
   3  10  10   49.09    7.62
  -3  10 -11    6.07    3.27
   3 -10  11   -2.19    2.40
   3  10  11    5.34    2.79
  -3  10 -12    0.94    2.16
   3 -10  12    1.37    1.78
   3  10  12    2.99    1.82
   3 -10  13   -2.16    2.72
   3  10  13    1.93    1.93
  -3  10 -13    0.99    1.90
  -3  10 -14   11.87    4.16
   3 -10  14   12.76    4.33
   3  10  14    8.03    3.51
  -3  10 -15    4.22    2.91
   3 -10  15   11.34    4.18
   3  10  15   12.09    4.36
   3  10  16   22.20    5.51
   3 -10  16   12.79    4.63
  -3  10 -16   16.03    4.96
  -3  10 -17    8.90    4.36
   3 -10  17    7.66    3.59
   3  10  17    8.76    3.81
   3  10  18    4.99    3.06
  -3 -11  18   -0.77    1.91
  -3 -11  18    2.45    2.80
   3  11 -17    4.65    3.39
  -3  11  17    5.06    3.19
  -3 -11  17    7.86    3.24
  -3 -11  17    3.37    2.95
   3  11 -16   28.14    6.77
  -3  11  16   31.78    6.29
  -3 -11  16   18.56    5.46
  -3 -11  16   25.58    5.43
   3  11 -15    1.10    2.15
  -3 -11  15    0.81    2.09
  -3  11  15    5.15    2.99
  -3 -11  15    4.30    2.53
  -3 -11  14   49.58    8.73
  -3  11  14   57.80    8.04
  -3 -11  14   60.30    7.30
   3  11 -14   49.54    8.29
  -3 -11  13    2.00    2.12
  -3 -11  13    5.26    3.45
   3  11 -13    7.93    3.63
  -3  11  13    2.88    2.60
  -3 -11  12   10.09    2.95
   3  11 -12    2.99    3.35
  -3  11  12   12.02    3.92
  -3 -11  12   11.38    4.01
   3  11 -11    0.34    2.14
  -3 -11  11    1.41    2.32
  -3  11  11    3.84    2.52
  -3 -11  11    0.17    1.69
  -3 -11  10  155.93   14.24
   3  11 -10  129.38   11.74
  -3  11  10  135.77   11.06
  -3 -11  10  138.40    9.84
   3  11  -9   -0.70    1.73
  -3 -11   9    5.23    3.45
  -3  11   9   -0.51    1.78
  -3 -11   9    4.39    2.17
  -3 -11   8   31.62    4.42
  -3 -11   8   29.15    6.47
  -3  11   8   28.50    4.86
   3  11  -8   29.57    5.55
   3  11  -7   15.15    3.87
  -3 -11   7   10.12    3.52
  -3  11   7   15.27    3.74
  -3 -11   7   21.83    3.68
  -3 -11   6   16.69    4.78
   3  11  -6   18.65    4.41
  -3  11   6   21.89    4.05
  -3 -11   6   21.33    3.54
   3 -11  -5   86.59    8.69
  -3  11   5   94.86    8.10
  -3 -11   5   96.86    7.02
   3  11  -5   87.44    8.82
  -3 -11   5   93.57   10.17
   3 -11  -4   76.89    8.25
  -3  11   4   87.09    7.56
  -3 -11   4   89.23    6.46
   3  11  -4   77.07    9.01
  -3 -11   4   79.12    9.39
   3 -11  -3   75.87    6.20
   3 -11  -3   81.58    8.29
  -3  11   3   81.94    7.15
  -3 -11   3   87.14    6.25
   3  11  -3   74.66    8.77
  -3 -11   3   75.11    8.89
   3  11  -3   79.80    7.97
  -3 -11   2   48.58    7.17
   3 -11  -2   53.47    5.40
   3 -11  -2   58.73    7.00
  -3  11   2   60.42    6.04
  -3 -11   2   67.93    5.21
   3  11  -2   47.09    6.92
   3  11  -2   49.93    6.25
   3  11  -1    1.73    1.87
  -3 -11   1    0.58    1.45
   3 -11  -1    0.75    0.93
   3 -11  -1    1.11    1.41
  -3  11   1    0.51    0.96
  -3 -11   1    2.11    1.52
   3  11  -1    6.12    3.09
  -3 -11   0    3.51    2.20
   3  11   0    5.89    2.49
   3 -11   0    7.43    2.80
   3 -11   0    6.84    2.12
  -3  11   0    3.22    1.47
  -3 -11   0    5.62    1.74
   3  11   0    0.94    2.07
  -3 -11  -1   34.58    5.82
   3  11   1   45.55    5.61
  -3  11  -1   36.36    4.69
   3 -11   1   35.71    5.70
  -3 -11  -1   39.05    3.39
  -3  11  -1   40.99    4.76
   3 -11   1   38.38    5.14
   3  11   1   42.22    6.67
  -3 -11  -2   26.47    5.19
   3 -11   2   30.19    4.63
   3 -11   2   31.75    5.44
   3  11   2   32.97    4.84
  -3 -11  -2   35.24    2.97
  -3  11  -2   25.64    3.78
  -3  11  -2   27.50    4.25
   3  11   2   33.23    5.74
  -3  11  -3    0.99    1.60
   3 -11   3    1.89    1.79
   3 -11   3    0.86    1.97
   3  11   3    0.59    1.17
  -3 -11  -3    1.00    0.85
   3  11   3   -2.62    3.09
  -3  11  -3   -0.31    1.16
   3 -11   3   -0.97    1.87
  -3 -11  -3   -0.45    2.01
  -3  11  -4   47.16    5.91
   3 -11   4   40.33    6.06
   3  11   4   43.97    5.57
   3 -11   4   47.55    5.96
  -3 -11  -4   41.66    6.20
  -3  11  -4   45.01    4.77
   3  11   4   43.78    6.94
   3 -11   4   56.27    6.38
   3 -11   5   -0.54    1.28
   3  11   5    1.62    1.44
  -3  11  -5    0.39    1.58
   3 -11   5   -2.06    2.06
  -3 -11  -5   -0.51    0.65
   3 -11   5    1.91    2.21
   3  11   5   -1.55    2.82
  -3  11  -5    1.13    0.96
  -3 -11  -5    1.70    1.67
   3  11   6  110.13    8.56
   3 -11   6  103.04    9.23
  -3  11  -6  111.87    9.68
   3  11   6   80.14    9.53
  -3 -11  -6  107.41   10.04
   3 -11   6   94.71    8.35
   3 -11   7   31.85    5.07
  -3  11  -7   37.73    5.91
   3  11   7   35.21    5.00
   3 -11   7   30.92    5.23
   3  11   7   32.36    6.13
  -3  11  -8    4.76    2.69
   3 -11   8    2.00    1.32
   3 -11   8    2.59    2.10
   3  11   8    2.35    1.62
  -3  11  -9    0.52    1.85
   3 -11   9    0.37    2.30
   3  11   9    3.76    2.51
  -3  11 -10   27.35    5.50
   3 -11  10   26.25    5.13
   3  11  10   43.18    7.25
  -3  11 -11    5.14    2.92
   3 -11  11   -0.74    2.64
   3  11  11   -1.57    2.49
  -3  11 -12   27.60    6.01
   3 -11  12   34.28    6.51
   3  11  12   35.47    6.73
  -3  11 -13    1.05    2.26
   3 -11  13    2.06    2.23
   3  11  13    0.24    1.95
  -3  11 -14    9.14    3.75
   3 -11  14    8.51    3.40
   3  11  14    9.04    4.25
  -3  11 -15    3.10    2.93
   3 -11  15    0.14    2.66
   3  11  15   -1.01    2.46
  -3  11 -16   -4.36    3.60
   3 -11  16    2.33    2.83
   3  11  16   -0.06    1.74
  -3 -12  17    3.88    2.42
  -3 -12  17    6.54    3.88
   3  12 -16    1.04    2.65
  -3 -12  16   -1.68    3.55
  -3  12  16    5.20    3.85
  -3 -12  16   -0.97    2.24
   3  12 -15    9.60    4.37
  -3 -12  15   -4.57    3.42
  -3  12  15    9.56    4.01
  -3 -12  15    5.04    3.19
   3  12 -14   45.86    8.22
  -3 -12  14   54.94    9.50
  -3  12  14   60.01    8.39
  -3 -12  14   50.63    7.00
   3  12 -13   18.73    5.14
  -3 -12  13   15.73    5.27
  -3  12  13   20.97    5.07
  -3 -12  13   18.64    4.39
  -3 -12  12   15.30    5.13
  -3  12  12   17.67    4.25
   3  12 -12   13.54    4.55
  -3 -12  12   14.74    3.60
   3  12 -11   38.23    6.94
  -3 -12  11   50.64    8.65
  -3  12  11   50.27    7.16
  -3 -12  11   45.67    5.81
   3  12 -10   10.16    3.77
  -3 -12  10   11.65    4.03
  -3  12  10    2.96    2.18
  -3 -12  10    9.16    2.84
  -3 -12   9    5.61    2.52
  -3  12   9    7.59    2.73
  -3 -12   9    7.64    2.56
   3  12  -9    2.88    2.65
  -3 -12   8   23.37    4.04
  -3 -12   8    9.95    3.94
   3  12  -8   22.84    4.88
  -3  12   8   26.88    4.94
   3  12  -7   96.06   10.03
  -3  12   7   97.59    9.20
  -3 -12   7   87.86    7.31
  -3 -12   7   99.16   11.56
   3  12  -6  197.32   13.94
   3 -12  -6  218.73   14.26
  -3 -12   6  224.20   11.30
  -3  12   6  242.59   13.92
  -3 -12   6  216.58   16.77
   3 -12  -5   80.50    8.59
  -3 -12   5   67.10    9.21
   3  12  -5   76.96    8.50
  -3 -12   5   71.66    6.25
  -3  12   5   85.38    8.03
   3  12  -5   76.46    9.43
  -3 -12   4   11.03    2.45
   3 -12  -4    6.54    2.86
  -3  12   4    6.31    1.96
   3  12  -4    8.04    2.78
  -3 -12   4   10.09    3.79
  -3 -12   3   -0.93    2.37
   3  12  -3    5.30    2.32
   3 -12  -3    2.85    2.06
  -3  12   3    2.32    1.61
  -3 -12   3    4.54    1.61
   3  12  -3    1.45    1.87
   3 -12  -3    1.34    1.22
   3  12  -2    8.32    2.98
   3 -12  -2    9.44    2.27
  -3  12   2   10.05    2.77
   3 -12  -2    5.06    2.33
  -3 -12   2   11.15    2.34
  -3 -12   2   10.84    3.74
   3  12  -2    4.14    2.91
   3  12  -1    0.75    1.34
  -3 -12   1    5.68    2.99
   3 -12  -1   -0.29    1.20
   3 -12  -1    1.12    1.93
  -3 -12   1    0.41    0.89
  -3  12   1    2.47    1.45
   3  12  -1    2.10    1.77
  -3 -12   0    6.89    3.31
   3  12   0   10.31    2.99
   3 -12   0    7.78    2.47
   3 -12   0   14.28    3.69
  -3  12   0    7.63    2.27
  -3 -12   0   10.03    2.07
   3  12   0   18.00    4.62
  -3 -12  -1    7.29    3.30
   3  12   1    2.22    2.10
  -3  12  -1    5.21    2.13
   3 -12   1    1.69    2.39
   3 -12   1    6.90    2.31
  -3 -12  -1    5.38    1.51
  -3  12  -1    4.00    1.85
   3  12   1    5.74    2.46
  -3 -12  -2   55.22    7.76
  -3  12  -2   78.26    7.41
   3 -12   2   74.74    8.63
  -3 -12  -2   69.29    4.30
  -3  12  -2   65.49    6.44
   3  12   2   68.04    8.98
   3 -12   2   74.10    7.77
   3  12   2   77.76    7.57
   3 -12   2   77.70    7.48
   3 -12   3  122.36   11.14
   3 -12   3  128.39    9.88
   3 -12   3  129.66   10.22
   3  12   3  112.52   11.40
  -3  12  -3  128.51    8.84
  -3 -12  -3  116.56   11.20
  -3  12  -3  147.29   10.58
   3  12   3  123.28    9.51
   3 -12   4   77.91    7.91
  -3  12  -4   71.69    7.58
   3 -12   4   72.31    8.80
  -3  12  -4   68.64    6.33
   3  12   4   60.80    8.44
   3 -12   4   62.26    7.13
  -3 -12  -4   64.62    8.28
   3  12   4   65.23    6.81
   3 -12   5   37.86    5.49
   3 -12   5   38.00    5.68
   3 -12   5   36.48    6.40
  -3  12  -5   27.38    4.88
   3  12   5   36.12    5.15
   3  12   5   28.36    5.84
  -3 -12  -5   35.99    6.23
   3 -12   6    5.25    2.37
   3  12   6    1.85    1.31
   3 -12   6    2.36    1.43
  -3  12  -6   -1.04    1.93
   3  12   6    4.56    2.30
  -3 -12  -6    4.33    3.10
   3 -12   7   22.90    4.41
  -3  12  -7   21.53    4.77
   3  12   7   19.19    4.83
   3  12   7   26.20    4.20
   3 -12   7   22.09    4.67
  -3 -12  -7   21.73    4.89
   3 -12   8   17.62    4.27
  -3  12  -8   21.00    4.66
   3  12   8   24.13    5.76
  -3  12  -9   63.73    8.23
   3  12   9   68.48    9.19
   3 -12   9   88.12    9.45
   3 -12  10   60.48    8.02
   3  12  10   59.08    8.89
  -3  12 -10   65.37    8.47
  -3  12 -11    8.57    3.37
   3 -12  11    4.84    2.46
   3  12  11    7.09    3.32
  -3  12 -12    7.81    3.81
   3 -12  12    9.68    3.65
   3  12  12   16.84    5.34
   3 -12  13    0.29    1.89
   3  12  13    2.10    1.87
  -3  12 -14    0.15    2.00
   3 -12  14    1.67    1.95
   3  12  14    1.32    2.19
   3 -12  15    8.73    3.78
  -3  12 -15    6.23    4.11
   3  12  15   -2.00    2.85
  -3 -13  16    8.91    4.19
  -3 -13  16   10.91    4.04
   3  13 -15   15.52    5.35
  -3 -13  15   14.17    5.05
  -3  13  15   25.59    5.84
  -3 -13  15   26.42    5.30
   3  13 -14    2.25    2.87
  -3 -13  14   -1.38    2.62
  -3  13  14   -2.53    2.52
  -3 -13  14    2.22    1.99
   3  13 -13    1.80    2.33
  -3  13  13    3.50    3.04
  -3 -13  13    4.74    2.64
  -3 -13  13    0.84    2.12
   3  13 -12   -2.88    2.72
  -3 -13  12   -0.34    2.81
  -3  13  12   -1.78    2.03
  -3 -13  12    2.44    2.05
  -3 -13  11   34.56    7.71
  -3  13  11   21.47    4.89
  -3 -13  11   33.42    5.17
   3  13 -11   26.62    6.21
  -3 -13  10   10.74    4.67
  -3  13  10   12.04    3.70
  -3 -13  10   10.99    3.08
   3  13 -10   14.58    4.75
  -3 -13   9   67.45   10.19
  -3 -13   9   54.85    6.32
  -3  13   9   62.06    7.85
[truncated: 874,283 more chars]
