# Supplementary material for: Crystal structures and photophysical properties of mono- and dinuclear ZnII complexes flanked by tri­ethyl­ammonium
Source: Acta Crystallogr E Crystallogr Commun. 2024 Oct 24;80(Pt 11):1210–6. doi: 10.1107/S2056989024010302 (PMC11660477; doi:10.1107/S2056989024010302)
Supplement: Supplementary file 2 [file e-80-01210-ZnOQsup2.hkl]

data_ZnOQ                                                                       
_shelx_title ' hai64_a.res in P2(1)/c'                                          
_shelx_refln_list_code          4                                               
_shelx_F_calc_maximum      343.42                                               
_exptl_crystal_F_000      1200.00                                               
_reflns_d_resolution_high  0.8000                                               
                                                                                
loop_                                                                           
 _space_group_symop_operation_xyz                                               
 'x, y, z'                                                                      
 '-x, y+1/2, -z+1/2'                                                            
 '-x, -y, -z'                                                                   
 'x, -y-1/2, z-1/2'                                                             
                                                                                
_cell_length_a    10.4571                                                       
_cell_length_b    13.9115                                                       
_cell_length_c    18.5703                                                       
_cell_angle_alpha  90.000                                                       
_cell_angle_beta  100.372                                                       
_cell_angle_gamma  90.000                                                       
                                                                                
_shelx_F_squared_multiplier     1.000                                           
                                                                                
loop_                                                                           
 _refln_index_h                                                                 
 _refln_index_k                                                                 
 _refln_index_l                                                                 
 _refln_F_squared_calc                                                          
 _refln_F_squared_meas                                                          
 _refln_F_squared_sigma                                                         
 _refln_observed_status                                                         
   2   0   0       3988.53       3791.92        49.65 o                         
   3   0   0       1464.12       1826.00        32.18 o                         
   4   0   0       3972.74       4141.31        57.51 o                         
   5   0   0       6744.77       7019.83       102.21 o                         
   6   0   0        398.92        345.30        27.19 o                         
   7   0   0       8333.72       9020.52       202.82 o                         
   8   0   0        779.67        774.95        58.13 o                         
   9   0   0       2068.00       2168.33        80.68 o                         
  10   0   0        212.11        190.52        23.21 o                         
  11   0   0        664.51        714.45        77.94 o                         
  12   0   0        144.57        221.27        46.40 o                         
   1   1   0       2140.78       2278.26        21.82 o                         
   2   1   0       3017.15       3186.03        25.70 o                         
   3   1   0      15335.18      15183.77        86.99 o                         
   4   1   0       3557.37       3895.33        43.29 o                         
   5   1   0       1982.14       2418.20        42.98 o                         
   6   1   0       4520.20       4398.35        61.10 o                         
   7   1   0         79.10         74.24        11.21 o                         
   8   1   0        209.88        196.40        17.35 o                         
   9   1   0       1152.20       1114.92        38.62 o                         
  10   1   0        864.58        864.27        38.07 o                         
  11   1   0        247.54        271.73        27.16 o                         
  12   1   0          1.10         -4.97        18.06 o                         
   0   2   0       2954.20       3135.10        24.80 o                         
   1   2   0        194.92        210.96         4.82 o                         
   2   2   0      14238.72      14069.94        64.19 o                         
   3   2   0       6564.64       6584.93        43.29 o                         
   4   2   0        166.30        143.82         7.37 o                         
   5   2   0       1043.26       1029.89        28.05 o                         
   6   2   0        149.80         93.86        10.07 o                         
   7   2   0         58.52         63.79        11.75 o                         
   8   2   0        779.02        792.62        34.41 o                         
   9   2   0         64.35         68.21         9.15 o                         
  10   2   0         83.65         70.54        11.98 o                         
  11   2   0         58.44         61.57        14.61 o                         
  12   2   0         33.01         10.71        20.32 o                         
   1   3   0      29447.07      29746.30       112.99 o                         
   2   3   0       8379.95       8488.13        63.81 o                         
   3   3   0       3705.15       3671.27        32.50 o                         
   4   3   0        798.76        649.95        16.75 o                         
   5   3   0       1338.49       1144.15        26.36 o                         
   6   3   0       2733.65       2821.99        49.17 o                         
   7   3   0        155.68        145.48        12.04 o                         
   8   3   0        456.52        452.59        22.55 o                         
   9   3   0        446.51        433.96        21.20 o                         
  10   3   0       1153.06       1234.46        49.15 o                         
  11   3   0         67.57         39.56        11.91 o                         
  12   3   0          8.22          4.99        12.95 o                         
   0   4   0      14243.42      14273.14       138.55 o                         
   1   4   0       9952.95      10181.16        55.89 o                         
   2   4   0        616.82        663.62        12.37 o                         
   3   4   0      15731.47      15375.45        85.71 o                         
   4   4   0       4603.76       4415.82        54.10 o                         
   5   4   0       2371.64       2441.50        40.04 o                         
   6   4   0       3708.03       3715.69        58.50 o                         
   7   4   0       1817.61       1749.17        45.92 o                         
   8   4   0        480.06        475.40        25.30 o                         
   9   4   0        343.22        411.43        39.29 o                         
  10   4   0         31.21         35.61        15.39 o                         
  11   4   0          4.11        -16.35        16.35 o                         
  12   4   0        235.29        271.01        39.39 o                         
   1   5   0       4450.72       4934.38        37.99 o                         
   2   5   0        444.50        562.98        12.00 o                         
   3   5   0         59.39         66.03         4.66 o                         
   4   5   0        788.35        687.20        14.87 o                         
   5   5   0        569.60        541.50        17.28 o                         
   6   5   0       1315.72       1343.22        38.99 o                         
   7   5   0        125.99         94.57        13.35 o                         
   8   5   0        351.60        370.03        24.12 o                         
   9   5   0         52.37         37.79        16.28 o                         
  10   5   0         11.86        -11.64        11.64 o                         
  11   5   0         51.17         36.43        14.20 o                         
  12   5   0          6.78         18.19        17.75 o                         
   0   6   0      11274.33      11907.98       164.35 o                         
   1   6   0       3549.14       3977.98        36.44 o                         
   2   6   0       1186.32       1012.07        19.15 o                         
   3   6   0        371.12        334.72        11.52 o                         
   4   6   0       3442.97       3448.40        37.09 o                         
   5   6   0       4325.87       4172.65        50.52 o                         
   6   6   0        644.70        646.45        18.64 o                         
   7   6   0        529.75        477.64        22.91 o                         
   8   6   0        113.81         95.11        12.32 o                         
   9   6   0         13.37         29.94        13.21 o                         
  10   6   0         33.71          6.11        13.53 o                         
  11   6   0          8.64         16.84        17.81 o                         
  12   6   0        198.33        190.20        36.54 o                         
   1   7   0       7608.87       8160.80        59.42 o                         
   2   7   0       5404.98       5312.60        50.35 o                         
   3   7   0       5014.46       4524.80        48.09 o                         
   4   7   0       6305.72       6185.48        87.86 o                         
   5   7   0       5809.97       5677.55        70.04 o                         
   6   7   0       4254.39       4229.20        63.34 o                         
   7   7   0          0.30         27.93         9.43 o                         
   8   7   0       1877.03       1902.61        60.93 o                         
   9   7   0        316.01        291.43        32.87 o                         
  10   7   0         56.96         18.86        19.26 o                         
  11   7   0        191.13        206.71        30.97 o                         
   0   8   0       9289.96       9252.07       132.82 o                         
   1   8   0        256.93        319.29        12.03 o                         
   2   8   0       1054.28       1039.68        26.59 o                         
   3   8   0       1756.54       1739.74        36.80 o                         
   4   8   0         18.58         20.03         4.63 o                         
   5   8   0       1479.84       1454.03        32.23 o                         
   6   8   0          6.47          6.09         5.20 o                         
   7   8   0        481.46        499.27        23.20 o                         
   8   8   0        347.58        379.94        36.38 o                         
   9   8   0        558.43        582.00        46.74 o                         
  10   8   0        320.74        395.55        40.72 o                         
  11   8   0        331.59        325.83        39.05 o                         
   1   9   0        135.99        161.33        10.68 o                         
   2   9   0        642.55        683.93        22.09 o                         
   3   9   0          5.88         94.95        12.23 o                         
   4   9   0        206.13        195.25        12.64 o                         
   5   9   0        144.39        170.47        13.92 o                         
   6   9   0       1340.94       1624.45        50.83 o                         
   7   9   0        954.87        890.95        41.79 o                         
   8   9   0         47.97         68.63        24.50 o                         
   9   9   0        359.03        357.93        38.91 o                         
  10   9   0         76.27         88.72        22.68 o                         
  11   9   0         30.95          6.32        22.08 o                         
   0  10   0        435.00        479.45        25.59 o                         
   1  10   0         92.28         79.77         8.14 o                         
   2  10   0       1088.29       1052.42        30.91 o                         
   3  10   0         10.49          5.05         5.74 o                         
   4  10   0       1499.26       1508.12        41.76 o                         
   5  10   0        303.65        297.82        19.07 o                         
   6  10   0         21.47         27.45         7.39 o                         
   7  10   0        589.33        630.80        47.67 o                         
   8  10   0         18.43         18.22        17.66 o                         
   9  10   0        374.88        407.63        49.02 o                         
  10  10   0        165.40        219.37        33.55 o                         
   1  11   0       5197.63       5111.14        86.29 o                         
   2  11   0       1193.22       1205.07        34.57 o                         
   3  11   0         51.42         54.48         9.26 o                         
   4  11   0        246.54        276.75        21.27 o                         
   5  11   0        345.63        354.71        21.64 o                         
   6  11   0       1572.00       1436.80        51.00 o                         
   7  11   0        880.35        886.93        58.74 o                         
   8  11   0        351.40        450.46        49.91 o                         
   9  11   0        119.02        150.62        30.47 o                         
   0  12   0        108.35        101.29        12.29 o                         
   1  12   0        341.00        309.59        15.39 o                         
   2  12   0        413.49        399.21        20.90 o                         
   3  12   0        155.73        121.01        14.10 o                         
   4  12   0         78.77         96.00        13.82 o                         
   5  12   0        202.02        257.36        22.34 o                         
   6  12   0        131.19        144.00        21.85 o                         
   7  12   0         70.73         59.96        17.42 o                         
   8  12   0          9.16         -2.84        14.09 o                         
   9  12   0        111.57        182.20        36.82 o                         
   1  13   0        272.92        275.89        17.18 o                         
   2  13   0        328.67        293.82        18.84 o                         
   3  13   0        606.17        509.54        27.27 o                         
   4  13   0        311.84        297.30        24.07 o                         
   5  13   0         27.29         17.94         9.49 o                         
   6  13   0          1.03          6.15        11.35 o                         
   7  13   0          1.79         -3.22        12.35 o                         
   8  13   0        114.83        147.06        31.91 o                         
   0  14   0       1467.39       1339.41        72.80 o                         
   1  14   0          6.06          4.49         8.03 o                         
   2  14   0        729.05        659.37        35.25 o                         
   3  14   0        247.93        201.76        20.25 o                         
   4  14   0          2.40         -4.69         8.34 o                         
   5  14   0        646.96        683.91        44.77 o                         
   6  14   0        217.87        251.52        29.17 o                         
   7  14   0        942.54        982.33        68.06 o                         
   1  15   0        383.34        354.06        31.32 o                         
   2  15   0        397.10        420.43        34.54 o                         
   3  15   0         77.13         46.67        11.89 o                         
   4  15   0        927.02        901.86        71.75 o                         
   5  15   0        386.85        312.12        43.25 o                         
   6  15   0        887.40        892.70        80.70 o                         
   0  16   0         28.46         34.26        20.08 o                         
   1  16   0         23.01         34.82        12.08 o                         
   2  16   0         66.68         76.39        15.45 o                         
   3  16   0          2.61         19.54        15.27 o                         
   4  16   0          0.15         28.63        14.70 o                         
   5  16   0        115.88        172.27        28.92 o                         
   1  17   0         21.86         13.07        14.52 o                         
   2  17   0         11.39         15.31        15.81 o                         
 -12   1   1        140.45        102.83        24.63 o                         
 -11   1   1          2.58         -8.58         8.58 o                         
 -10   1   1       1020.92       1065.57        45.34 o                         
  -9   1   1        365.82        386.29        29.41 o                         
  -8   1   1       2667.29       2910.57        75.79 o                         
  -7   1   1         13.89         16.61         7.13 o                         
  -6   1   1       6756.46       6930.27        94.26 o                         
  -5   1   1       5749.02       5655.95        76.15 o                         
  -4   1   1         82.06        146.09         8.10 o                         
  -3   1   1      12490.07      12587.75        81.57 o                         
  -2   1   1         25.13          8.27         1.66 o                         
  -1   1   1      11029.18      11568.35       114.66 o                         
   1   1   1       1598.97       1971.15        16.89 o                         
   2   1   1       1910.57       1802.73        15.62 o                         
   3   1   1      36753.08      38257.59       165.66 o                         
   4   1   1       4833.75       5046.50        42.51 o                         
   5   1   1        115.05        192.50         9.99 o                         
   6   1   1         91.24         80.05         6.75 o                         
   7   1   1       1056.64       1078.95        29.92 o                         
   8   1   1         84.52         89.87        10.81 o                         
   9   1   1        502.77        502.25        25.41 o                         
  10   1   1        163.59        155.50        15.05 o                         
  11   1   1        426.29        466.20        36.78 o                         
  12   1   1          8.98          0.11        16.25 o                         
 -12   2   1        124.83         47.76        17.38 o                         
 -11   2   1        226.81        261.61        28.13 o                         
 -10   2   1        129.20        134.89        17.43 o                         
  -9   2   1       3218.19       3315.04        72.39 o                         
  -8   2   1         92.15         63.96        12.09 o                         
  -7   2   1       3266.58       3216.95        74.20 o                         
  -6   2   1       1976.93       1745.74        56.38 o                         
  -5   2   1       2002.19       2081.30        38.93 o                         
  -4   2   1       1901.07       1957.79        26.35 o                         
  -3   2   1      10384.45      11425.53        70.25 o                         
  -2   2   1      61689.50      61097.73       267.29 o                         
  -1   2   1       2656.02       2793.87        21.77 o                         
   0   2   1       7989.68       7959.69        48.16 o                         
   1   2   1       8040.99       8758.66        52.87 o                         
   2   2   1      12198.79      12720.52        70.13 o                         
   3   2   1       5282.13       5508.45        38.48 o                         
   4   2   1       4870.14       5443.57        45.07 o                         
   5   2   1       1089.63       1081.06        22.67 o                         
   6   2   1        125.19        125.62         9.02 o                         
   7   2   1       2311.36       2247.26        40.28 o                         
   8   2   1        244.32        220.05        14.45 o                         
   9   2   1        742.79        804.29        29.19 o                         
  10   2   1       1508.93       1701.70        55.88 o                         
  11   2   1         25.48         16.33        14.06 o                         
  12   2   1        200.69        261.77        40.27 o                         
 -12   3   1        197.81        221.01        31.34 o                         
 -11   3   1        152.24        188.74        23.32 o                         
 -10   3   1         15.85          8.71         9.84 o                         
  -9   3   1        126.30        137.96        13.49 o                         
  -8   3   1        143.61        133.40        13.07 o                         
  -7   3   1         41.43         51.59         8.62 o                         
  -6   3   1       1822.42       1911.48        39.10 o                         
  -5   3   1       8146.35       7962.76        94.57 o                         
  -4   3   1        392.79        330.06        10.59 o                         
  -3   3   1       2425.51       2361.10        22.75 o                         
  -2   3   1        268.08        276.45         6.91 o                         
  -1   3   1        140.72        107.82         4.36 o                         
   0   3   1        118.22        102.81         3.71 o                         
   1   3   1        509.74        627.96         9.62 o                         
   2   3   1         64.91        100.47         4.70 o                         
   3   3   1       3030.70       3133.71        29.46 o                         
   4   3   1       7945.84       7646.77        65.93 o                         
   5   3   1       1921.46       2304.56        38.41 o                         
   6   3   1       4136.13       4243.92        57.88 o                         
   7   3   1        225.53        233.07        12.61 o                         
   8   3   1        384.18        397.24        18.87 o                         
   9   3   1         67.63         53.59         8.96 o                         
  10   3   1         16.30         47.19        13.37 o                         
  11   3   1        148.45        182.97        25.64 o                         
  12   3   1         79.96        121.10        38.26 o                         
 -12   4   1          2.53         -0.96        14.28 o                         
 -11   4   1         46.19         46.59        13.49 o                         
 -10   4   1        242.94        279.12        32.57 o                         
  -9   4   1          5.36          2.62         8.08 o                         
  -8   4   1        199.61        219.52        15.98 o                         
  -7   4   1       1212.94       1234.79        44.68 o                         
  -6   4   1        995.93       1015.55        47.82 o                         
  -5   4   1         46.72         29.07         4.66 o                         
  -4   4   1         27.68          8.11         3.79 o                         
  -3   4   1        503.79        419.58         9.92 o                         
  -2   4   1       8160.33       8274.94        62.31 o                         
  -1   4   1        186.73        131.99         6.33 o                         
   0   4   1       1252.19       1499.91        16.90 o                         
   1   4   1         73.05         49.42         3.46 o                         
   2   4   1       5302.02       5392.64        39.06 o                         
   3   4   1       1396.15       1331.20        19.13 o                         
   4   4   1       3979.47       3947.64        49.02 o                         
   5   4   1         51.74         36.76         5.86 o                         
   6   4   1         98.18         72.14         6.71 o                         
   7   4   1        108.33        125.19        13.01 o                         
   8   4   1        953.55        892.32        31.58 o                         
   9   4   1         93.67         70.68        11.96 o                         
  10   4   1         98.05         76.45        17.79 o                         
  11   4   1          2.07        -14.66        14.66 o                         
  12   4   1          0.31        -12.10        18.34 o                         
 -12   5   1         99.83         46.97        17.62 o                         
 -11   5   1        720.88        773.53        55.60 o                         
 -10   5   1        840.05        874.71        68.65 o                         
  -9   5   1         15.81         13.11        14.51 o                         
  -8   5   1       1031.49        992.82        35.19 o                         
  -7   5   1       1811.64       1726.20        45.38 o                         
  -6   5   1       4682.45       4563.84       111.59 o                         
  -5   5   1       4228.63       4003.78        61.20 o                         
  -4   5   1       1563.95       1499.86        25.15 o                         
  -3   5   1      23799.17      24195.03       134.36 o                         
  -2   5   1        514.73        586.68        11.75 o                         
  -1   5   1      12007.15      11341.22        65.04 o                         
   0   5   1       2616.37       2569.39        31.92 o                         
   1   5   1       4428.47       4546.76        36.73 o                         
   2   5   1       3157.99       3313.62        34.74 o                         
   3   5   1        350.72        311.21        11.30 o                         
   4   5   1       6874.13       6653.00        58.20 o                         
   5   5   1        387.17        512.48        17.77 o                         
   6   5   1       3951.76       3772.74        60.09 o                         
   7   5   1          2.82          1.38         4.38 o                         
   8   5   1        486.97        442.82        27.85 o                         
   9   5   1         17.27         -1.62        13.08 o                         
  10   5   1          0.40         -0.87        19.15 o                         
  11   5   1        339.72        402.87        40.94 o                         
  12   5   1        172.45        119.24        28.45 o                         
 -12   6   1        475.78        565.75        53.21 o                         
 -11   6   1         80.62        100.22        23.16 o                         
 -10   6   1        602.88        656.20        50.40 o                         
  -9   6   1        927.66        964.54        57.16 o                         
  -8   6   1        260.85        261.19        29.20 o                         
  -7   6   1        892.63        870.04        31.44 o                         
  -6   6   1       1648.21       1567.31        38.28 o                         
  -5   6   1       2040.77       2008.99        32.53 o                         
  -4   6   1        519.91        468.95        13.52 o                         
  -3   6   1        963.98       1004.13        18.94 o                         
  -2   6   1      13719.70      13632.06        89.17 o                         
  -1   6   1        884.80        799.30        14.86 o                         
   0   6   1       6940.92       7861.88        57.75 o                         
   1   6   1      13788.28      14047.18        91.32 o                         
   2   6   1        517.42        614.03        14.73 o                         
   3   6   1       1805.60       1675.19        31.99 o                         
   4   6   1        352.43        403.34        13.59 o                         
   5   6   1       3840.41       3900.41        49.19 o                         
   6   6   1        745.24        778.86        25.57 o                         
   7   6   1       2066.30       2141.59        47.72 o                         
   8   6   1         40.71         42.02         9.27 o                         
   9   6   1        336.07        300.54        31.87 o                         
  10   6   1        589.91        635.37        49.11 o                         
  11   6   1          0.07        -10.82        14.51 o                         
 -11   7   1          5.03         -3.03        12.96 o                         
 -10   7   1         26.12         27.86        17.61 o                         
  -9   7   1         30.33         -0.67        13.92 o                         
  -8   7   1        234.84        290.25        24.48 o                         
  -7   7   1        193.18        197.02        13.67 o                         
  -6   7   1         28.09         13.34         4.40 o                         
  -5   7   1       2019.57       1912.47        30.11 o                         
  -4   7   1          0.98          2.29         3.19 o                         
  -3   7   1         47.12         57.10         5.40 o                         
  -2   7   1       1512.28       1383.22        25.60 o                         
  -1   7   1       1713.56       1852.93        26.76 o                         
   0   7   1         67.47         22.77         3.40 o                         
   1   7   1       3008.95       3413.61        37.83 o                         
   2   7   1         74.87         97.99         6.54 o                         
   3   7   1          6.18         26.36         4.54 o                         
   4   7   1        593.17        673.14        20.38 o                         
   5   7   1         30.80         47.36         6.74 o                         
   6   7   1        374.78        331.25        17.25 o                         
   7   7   1       1862.71       2047.32        63.78 o                         
   8   7   1         51.25         62.41        19.77 o                         
   9   7   1        460.74        457.49        40.69 o                         
  10   7   1         18.58          7.99        14.04 o                         
  11   7   1        199.21        197.80        30.20 o                         
 -11   8   1        158.31        177.69        30.16 o                         
 -10   8   1         93.99        118.16        24.97 o                         
  -9   8   1         29.12         22.65        16.32 o                         
  -8   8   1        419.68        347.27        27.38 o                         
  -7   8   1         18.03         26.88        14.02 o                         
  -6   8   1        611.77        605.03        26.24 o                         
  -5   8   1        690.58        680.01        19.16 o                         
  -4   8   1       3140.60       2911.68        50.13 o                         
  -3   8   1        772.23        684.81        18.16 o                         
  -2   8   1       3059.08       2999.24        45.50 o                         
  -1   8   1          2.48          0.32         3.59 o                         
   0   8   1       1614.45       1617.54        34.98 o                         
   1   8   1        808.04        814.32        19.72 o                         
   2   8   1       1064.13       1186.36        26.54 o                         
   3   8   1       1545.21       1523.53        33.94 o                         
   4   8   1        736.90        710.62        25.43 o                         
   5   8   1       4403.13       4358.82        97.30 o                         
   6   8   1         61.47         64.16        12.59 o                         
   7   8   1        659.54        714.22        27.05 o                         
   8   8   1          0.99          3.30        14.06 o                         
   9   8   1         27.26         11.26        12.40 o                         
  10   8   1          5.49         -0.97        18.75 o                         
  11   8   1         20.89         33.68        17.25 o                         
 -11   9   1        189.97        216.51        32.88 o                         
 -10   9   1        712.43        746.21        56.73 o                         
  -9   9   1          6.11          9.12        13.10 o                         
  -8   9   1        762.96        826.88        53.73 o                         
  -7   9   1        150.23         88.62        15.90 o                         
  -6   9   1       4417.96       4802.29        98.74 o                         
  -5   9   1        749.04        702.29        32.17 o                         
  -4   9   1         70.78         71.61         7.17 o                         
  -3   9   1       2390.66       2423.33        47.54 o                         
  -2   9   1          7.88          6.90         3.81 o                         
  -1   9   1       4949.95       5012.74        58.91 o                         
   0   9   1         97.08         96.46         7.69 o                         
   1   9   1       1278.69       1229.47        26.83 o                         
   2   9   1       2481.48       2578.49        40.31 o                         
   3   9   1       4259.87       4349.91        76.68 o                         
   4   9   1       1349.76       1213.87        31.95 o                         
   5   9   1        435.14        525.20        24.13 o                         
   6   9   1        591.19        679.62        27.87 o                         
   7   9   1         20.17         13.00        10.51 o                         
   8   9   1        841.40        738.11        46.23 o                         
   9   9   1        514.23        624.31        49.03 o                         
  10   9   1        142.09        181.58        33.33 o                         
 -10  10   1         10.46        -26.93        29.79 o                         
  -9  10   1        346.72        357.39        46.25 o                         
  -8  10   1         28.04         38.71        17.66 o                         
  -7  10   1        681.46        641.90        41.61 o                         
  -6  10   1         75.91         42.97        11.57 o                         
  -5  10   1        349.97        397.93        25.22 o                         
  -4  10   1        121.80         74.15        11.23 o                         
  -3  10   1        244.73        214.12        15.26 o                         
  -2  10   1         71.22         90.98         9.74 o                         
  -1  10   1       1033.38        996.64        36.62 o                         
   0  10   1       1339.12       1357.85        31.45 o                         
   1  10   1       2859.49       2861.53        44.33 o                         
   2  10   1        203.96        183.85        12.01 o                         
   3  10   1       1260.26       1300.74        38.21 o                         
   4  10   1        227.84        220.92        16.03 o                         
   5  10   1        113.74        119.63        15.68 o                         
   6  10   1       2401.29       2382.47        55.19 o                         
   7  10   1         21.54         16.62         9.10 o                         
   8  10   1        481.09        544.48        46.79 o                         
   9  10   1        532.15        677.55        62.29 o                         
  10  10   1        370.63        397.86        49.04 o                         
 -10  11   1         83.52         41.48        21.05 o                         
  -9  11   1          7.87         52.93        22.13 o                         
  -8  11   1          8.25         -8.67        19.49 o                         
  -7  11   1        141.02         96.87        21.70 o                         
  -6  11   1         36.02         25.75        11.33 o                         
  -5  11   1        250.52        227.27        20.05 o                         
  -4  11   1         39.79         30.33         8.13 o                         
  -3  11   1         22.80         15.96         5.86 o                         
  -2  11   1        308.27        355.69        16.03 o                         
  -1  11   1        164.49        170.62        11.32 o                         
   0  11   1         54.34         39.36         6.17 o                         
   1  11   1       2662.97       2742.08        46.07 o                         
   2  11   1        952.32        869.18        27.34 o                         
   3  11   1        424.37        461.90        20.53 o                         
   4  11   1        409.55        373.93        22.24 o                         
   5  11   1        241.36        205.81        16.44 o                         
   6  11   1         10.57          7.11         9.19 o                         
   7  11   1          4.40         20.59        12.71 o                         
   8  11   1          9.20         33.54        15.39 o                         
   9  11   1          0.18         20.23        23.34 o                         
  -9  12   1        772.02        743.79        69.33 o                         
  -8  12   1          5.04          7.47        18.07 o                         
  -7  12   1       1027.07       1017.32        65.89 o                         
  -6  12   1          6.85         14.90        14.76 o                         
  -5  12   1        218.60        192.65        18.92 o                         
  -4  12   1        130.21        147.45        16.60 o                         
  -3  12   1          7.07         15.05         6.55 o                         
  -2  12   1       2737.82       2800.47        56.67 o                         
  -1  12   1        114.26        125.63        12.09 o                         
   0  12   1       1365.43       1278.27        32.29 o                         
   1  12   1       1318.61       1274.78        32.62 o                         
   2  12   1        439.08        409.75        20.65 o                         
   3  12   1         48.09         55.70         8.78 o                         
   4  12   1        655.32        712.28        31.87 o                         
   5  12   1       1347.67       1357.50        50.62 o                         
   6  12   1        190.49        172.14        23.86 o                         
   7  12   1         74.91         94.19        19.63 o                         
   8  12   1        369.58        364.85        40.34 o                         
   9  12   1        109.81         99.55        30.67 o                         
  -8  13   1        555.29        529.87        87.54 o                         
  -7  13   1        232.26        234.52        32.60 o                         
  -6  13   1        429.79        402.56        39.65 o                         
  -5  13   1          3.30         -4.79         9.07 o                         
  -4  13   1        824.26        808.91        33.52 o                         
  -3  13   1        643.84        660.70        31.90 o                         
  -2  13   1         10.14         12.28         6.18 o                         
  -1  13   1        869.40        950.45        33.27 o                         
   0  13   1        340.60        310.88        16.73 o                         
   1  13   1        220.75        217.76        15.23 o                         
   2  13   1        985.40       1079.35        39.55 o                         
   3  13   1        844.54        683.93        34.95 o                         
   4  13   1       1583.57       1658.79        56.25 o                         
   5  13   1        307.58        306.51        29.29 o                         
   6  13   1        171.04        180.19        23.67 o                         
   7  13   1        259.87        267.52        29.98 o                         
   8  13   1        691.62        622.14        54.11 o                         
  -7  14   1        157.84        142.68        27.92 o                         
  -6  14   1         40.80         33.05        15.14 o                         
  -5  14   1          1.59         -4.72        10.56 o                         
  -4  14   1        231.83        210.87        23.05 o                         
  -3  14   1          5.99          7.04         9.40 o                         
  -2  14   1        187.92        206.19        26.26 o                         
  -1  14   1        279.36        256.36        21.08 o                         
   0  14   1         44.28         30.69        12.31 o                         
   1  14   1        230.07        201.52        18.89 o                         
   2  14   1        322.16        293.00        23.86 o                         
   3  14   1        552.47        654.91        36.24 o                         
   4  14   1         60.72         40.05        11.93 o                         
   5  14   1        775.07        741.47        46.37 o                         
   6  14   1         43.08         31.77        12.86 o                         
   7  14   1         27.27         29.89        14.69 o                         
  -6  15   1          7.09         21.45        14.22 o                         
  -5  15   1         68.73         43.45        15.98 o                         
  -4  15   1          1.28          5.47        12.97 o                         
  -3  15   1         43.23         24.00        16.88 o                         
  -2  15   1          2.01        -11.08        11.45 o                         
  -1  15   1         25.99         11.27        12.17 o                         
   0  15   1          0.28        -18.15        18.15 o                         
   1  15   1        185.16         85.33        16.82 o                         
   2  15   1        299.92        298.14        29.48 o                         
   3  15   1          3.24         24.96        18.10 o                         
   4  15   1          8.23         20.63        16.10 o                         
   5  15   1          4.43         10.94        13.04 o                         
   6  15   1        228.75        203.44        31.55 o                         
  -5  16   1        154.07        137.83        32.11 o                         
  -4  16   1        277.03        253.01        40.56 o                         
  -3  16   1        220.37        207.87        26.32 o                         
  -2  16   1        209.20        148.65        29.97 o                         
  -1  16   1          4.50        -12.73        12.73 o                         
   0  16   1         99.47         69.14        21.39 o                         
   1  16   1        341.49        260.33        28.84 o                         
   2  16   1         96.78        111.45        19.33 o                         
   3  16   1        274.06        299.52        35.92 o                         
   4  16   1         18.20         15.20        13.82 o                         
  -2  17   1          7.08         -9.16        12.00 o                         
  -1  17   1        307.24        284.41        30.50 o                         
   0  17   1        144.23         91.80        24.67 o                         
   1  17   1         17.28         -5.64        15.66 o                         
   2  17   1        110.90         69.73        19.67 o                         
 -13   0   2         34.00          8.71        20.20 o                         
 -12   0   2         79.57         79.39        33.68 o                         
 -11   0   2       1015.70        972.56        87.22 o                         
 -10   0   2        125.92        167.04        28.13 o                         
  -9   0   2       4303.03       4632.55       161.64 o                         
  -8   0   2       3158.59       3266.08       111.78 o                         
  -7   0   2       3328.98       3510.62       122.89 o                         
  -6   0   2       8006.81       7877.77       129.21 o                         
  -5   0   2       1200.86       1100.90        35.64 o                         
  -4   0   2       1954.10       1892.31        43.16 o                         
  -3   0   2       4505.99       4743.27        64.45 o                         
  -2   0   2       3925.98       4227.57        49.06 o                         
  -1   0   2       5861.58       5916.65        57.79 o                         
   1   0   2      25277.67      25021.78       165.28 o                         
   2   0   2       4415.57       4827.64        34.10 o                         
   3   0   2       1460.45       1465.91        21.58 o                         
   4   0   2       5288.07       5611.49        59.11 o                         
   5   0   2        618.48        594.67        22.10 o                         
   6   0   2         22.38         20.34         5.19 o                         
   7   0   2          4.76         22.83         7.77 o                         
   8   0   2       4739.18       4651.45       110.24 o                         
   9   0   2         51.83         43.79        11.49 o                         
  10   0   2       1551.51       1512.29        75.96 o                         
  11   0   2        166.95        245.12        46.68 o                         
  12   0   2        105.51        136.37        39.34 o                         
 -12   1   2         96.49         78.07        20.01 o                         
 -11   1   2         37.40         37.18        12.25 o                         
 -10   1   2        350.14        362.92        32.32 o                         
  -9   1   2       1398.62       1424.96        56.53 o                         
  -8   1   2       3770.57       3769.55        72.64 o                         
  -7   1   2        437.35        441.07        22.17 o                         
  -6   1   2       2292.56       2276.67        48.26 o                         
  -5   1   2       2352.05       2491.20        35.24 o                         
  -4   1   2       1879.59       2292.74        30.31 o                         
  -3   1   2      42452.07      42210.20       236.40 o                         
  -2   1   2       3802.27       4085.75        38.62 o                         
  -1   1   2      13918.58      14828.56        83.75 o                         
   0   1   2       9734.22       9606.91       109.51 o                         
   1   1   2       7028.94       7315.93        38.04 o                         
   2   1   2       7183.63       7356.49        36.83 o                         
   3   1   2       1705.64       1529.15        16.04 o                         
   4   1   2       6633.98       7560.94        49.80 o                         
   5   1   2       4049.25       3949.96        41.34 o                         
   6   1   2        790.60        669.47        18.60 o                         
   7   1   2        385.08        421.18        18.22 o                         
   8   1   2        201.34        215.46        15.58 o                         
   9   1   2        859.95        958.50        34.65 o                         
  10   1   2         81.09         99.40        16.02 o                         
  11   1   2         80.77         87.80        20.89 o                         
  12   1   2         62.06         79.44        20.83 o                         
 -12   2   2         49.72         48.59        15.63 o                         
 -11   2   2         22.82         37.75        11.85 o                         
 -10   2   2        637.72        647.18        40.40 o                         
  -9   2   2          7.33         -1.53        10.91 o                         
  -8   2   2        601.66        625.19        27.74 o                         
  -7   2   2        209.41        171.17        13.56 o                         
  -6   2   2       1184.21       1260.03        43.07 o                         
  -5   2   2       7388.44       8139.66       100.20 o                         
  -4   2   2        138.84        156.26         8.32 o                         
  -3   2   2       2042.44       2082.31        26.02 o                         
  -2   2   2       5224.77       5653.89        44.46 o                         
  -1   2   2       4201.18       4300.63        41.09 o                         
   0   2   2       6068.26       5949.88        43.74 o                         
   1   2   2        333.98        338.32         6.92 o                         
   2   2   2      15621.54      15853.30        72.89 o                         
   3   2   2       1058.51        983.17        13.62 o                         
   4   2   2        139.89        217.87         7.10 o                         
   5   2   2        595.86        644.99        14.61 o                         
   6   2   2        349.89        433.85        14.04 o                         
   7   2   2        398.06        417.60        15.78 o                         
   8   2   2        939.97        916.07        29.29 o                         
   9   2   2          0.11         -3.17         5.55 o                         
  10   2   2        469.18        516.83        31.41 o                         
  11   2   2          1.69        -23.46        23.46 o                         
  12   2   2         22.91        -17.84        24.26 o                         
 -12   3   2        170.55        159.77        23.98 o                         
 -11   3   2         26.94         37.82        12.32 o                         
 -10   3   2        470.38        526.27        36.34 o                         
  -9   3   2        228.15        217.92        22.05 o                         
  -8   3   2       2552.62       2531.20        52.06 o                         
  -7   3   2       2577.93       2654.22        51.60 o                         
  -6   3   2       2326.91       2158.05        69.00 o                         
  -5   3   2      10166.46      10421.85       120.55 o                         
  -4   3   2       3009.13       3167.44        38.79 o                         
  -3   3   2       3411.58       3140.40        34.40 o                         
  -2   3   2        325.67        337.43         8.03 o                         
  -1   3   2       1296.65       1236.48        18.98 o                         
   0   3   2      12348.11      12058.76        82.59 o                         
   1   3   2      20826.73      21281.12       138.42 o                         
   2   3   2        196.32        163.69         6.70 o                         
   3   3   2       2965.25       3338.25        31.00 o                         
   4   3   2       5515.40       5193.66        52.92 o                         
   5   3   2        149.84        164.83         7.92 o                         
   6   3   2        222.31        262.51        11.74 o                         
   7   3   2       1156.83       1143.11        35.14 o                         
   8   3   2        332.89        364.33        18.80 o                         
   9   3   2        377.39        433.23        29.52 o                         
  10   3   2         32.65          9.86        12.79 o                         
  11   3   2        158.41        135.79        28.61 o                         
  12   3   2         17.62         32.12        33.15 o                         
 -12   4   2        170.73        180.28        25.00 o                         
 -11   4   2        738.90        751.60        46.77 o                         
 -10   4   2          1.85         -0.21         9.61 o                         
  -9   4   2        726.66        728.06        46.03 o                         
  -8   4   2        182.16        163.46         9.21 o                         
  -7   4   2        143.28        111.70         9.15 o                         
  -6   4   2       1701.40       1805.14        51.41 o                         
  -5   4   2         92.42         66.29         9.34 o                         
  -4   4   2       4558.48       3784.46        56.60 o                         
  -3   4   2       3832.86       3887.86        33.15 o                         
  -2   4   2      14335.71      15064.14       113.24 o                         
  -1   4   2        263.29        316.40         8.41 o                         
   0   4   2       5765.08       5912.64        43.63 o                         
   1   4   2       2949.61       2599.16        25.30 o                         
   2   4   2         66.50        119.00         5.20 o                         
   3   4   2        101.18        135.23         6.70 o                         
   4   4   2       1458.98       1382.77        24.45 o                         
   5   4   2       4589.70       4607.27        61.71 o                         
   6   4   2        292.48        268.24        10.69 o                         
   7   4   2        973.94        995.38        25.30 o                         
   8   4   2         59.57         31.68         9.87 o                         
   9   4   2        183.11        164.93        19.16 o                         
  10   4   2        846.47        789.00        51.71 o                         
  11   4   2        156.45        120.47        26.09 o                         
  12   4   2         14.18         18.33        21.67 o                         
 -12   5   2         71.83         51.18        17.19 o                         
 -11   5   2         20.46         21.98        15.99 o                         
 -10   5   2         53.92         91.61        17.54 o                         
  -9   5   2         61.16         67.07        12.98 o                         
  -8   5   2         92.35         88.58        15.95 o                         
  -7   5   2        733.19        779.71        41.79 o                         
  -6   5   2        368.45        352.29        22.15 o                         
  -5   5   2       4045.62       4370.59        73.80 o                         
  -4   5   2        776.24        848.74        22.05 o                         
  -3   5   2        495.23        471.08        14.34 o                         
  -2   5   2         75.42         42.72         3.64 o                         
  -1   5   2       1994.84       2047.66        25.26 o                         
   0   5   2        102.67         86.49         4.34 o                         
   1   5   2         79.93         85.00         4.74 o                         
   2   5   2        800.75        834.12        15.40 o                         
   3   5   2        968.00       1262.33        24.46 o                         
   4   5   2       8047.12       8137.63       106.29 o                         
   5   5   2       1838.02       1918.15        34.26 o                         
   6   5   2         62.74         43.46         7.35 o                         
   7   5   2        152.48        127.57        10.47 o                         
   8   5   2        398.50        380.94        26.94 o                         
   9   5   2         19.95         -7.96        12.54 o                         
  10   5   2         77.10         96.45        19.33 o                         
  11   5   2        109.37         36.65        26.37 o                         
  12   5   2         40.59         13.64        16.07 o                         
 -12   6   2         25.54         37.23        18.27 o                         
 -11   6   2        570.93        635.73        54.91 o                         
 -10   6   2         33.47         24.82        13.32 o                         
  -9   6   2        256.82        211.86        27.83 o                         
  -8   6   2        215.67        242.93        31.85 o                         
  -7   6   2        170.48        115.76        36.85 o                         
  -6   6   2       2069.98       2041.85        54.94 o                         
  -5   6   2        832.17        811.32        23.76 o                         
  -4   6   2      14034.42      14247.23       143.15 o                         
  -3   6   2         27.44         19.21         3.77 o                         
  -2   6   2       7962.11       7622.03        70.95 o                         
  -1   6   2         44.61         94.41         4.95 o                         
   0   6   2       1043.99       1061.91        17.11 o                         
   1   6   2        445.92        486.79        11.94 o                         
   2   6   2       1901.93       2018.86        29.69 o                         
   3   6   2       1509.11       1590.59        31.13 o                         
   4   6   2          0.79          4.70         2.96 o                         
   5   6   2       2554.23       2514.53        40.04 o                         
   6   6   2        278.80        248.66        13.29 o                         
   7   6   2          1.11          8.71         4.99 o                         
   8   6   2         88.82         76.60        11.74 o                         
   9   6   2        390.81        379.70        36.42 o                         
  10   6   2         36.68         23.02        14.04 o                         
  11   6   2         69.89         32.05        16.50 o                         
 -11   7   2         73.78         91.99        23.66 o                         
 -10   7   2        899.14        852.48        58.30 o                         
  -9   7   2         19.20         24.98        11.75 o                         
  -8   7   2       1178.15       1286.70        52.05 o                         
  -7   7   2        465.81        432.42        28.71 o                         
  -6   7   2        228.96        243.34        21.11 o                         
  -5   7   2       6827.43       6594.04        98.90 o                         
  -4   7   2          0.39          5.34         3.33 o                         
  -3   7   2       8113.79       7483.55        73.23 o                         
  -2   7   2        793.12        784.24        20.20 o                         
  -1   7   2       9184.64      10205.38        75.87 o                         
   0   7   2       2451.60       2362.13        31.21 o                         
   1   7   2        429.82        336.19        11.03 o                         
   2   7   2       2753.39       2504.76        36.50 o                         
   3   7   2        442.61        557.89        19.52 o                         
   4   7   2       6819.68       7025.55        85.19 o                         
   5   7   2        856.66        862.26        24.49 o                         
   6   7   2       1379.26       1385.94        36.14 o                         
   7   7   2        236.14        266.09        15.99 o                         
   8   7   2         86.24         75.90        14.96 o                         
   9   7   2       1073.79       1034.22        61.06 o                         
  10   7   2         25.82         58.35        19.19 o                         
  11   7   2        178.47        215.77        31.30 o                         
 -11   8   2        282.58        307.89        37.68 o                         
 -10   8   2          0.64          5.95        13.42 o                         
  -9   8   2       1009.46        985.84        60.54 o                         
  -8   8   2         39.76         22.27        10.49 o                         
  -7   8   2       2106.17       2207.67        66.04 o                         
  -6   8   2       2383.17       2278.17        71.59 o                         
  -5   8   2        154.51        124.64         9.38 o                         
  -4   8   2        258.35        295.13        18.30 o                         
  -3   8   2         40.12         47.05         6.76 o                         
  -2   8   2       4201.74       4264.07        55.52 o                         
  -1   8   2       8004.01       8027.43        75.97 o                         
   0   8   2       1675.08       1531.07        27.90 o                         
   1   8   2       7657.97       7591.08        68.12 o                         
   2   8   2        214.35        270.90        12.50 o                         
   3   8   2       3151.11       3198.24        49.84 o                         
   4   8   2         55.51         54.04         6.84 o                         
   5   8   2       5562.34       5516.96        77.13 o                         
   6   8   2       1853.95       1974.02        43.21 o                         
   7   8   2         28.07         10.01         8.17 o                         
   8   8   2       1119.08       1173.56        58.78 o                         
   9   8   2         58.21         73.15        19.90 o                         
  10   8   2        951.56        997.54        64.09 o                         
  11   8   2         60.66         21.63        15.61 o                         
 -11   9   2          0.01         -0.40        19.55 o                         
 -10   9   2          0.07          7.46        17.34 o                         
  -9   9   2        142.65        126.28        34.67 o                         
  -8   9   2          8.83         -6.84        11.01 o                         
  -7   9   2        211.01        198.88        23.48 o                         
  -6   9   2        177.03        181.99        19.67 o                         
  -5   9   2         19.56         13.29         9.17 o                         
  -4   9   2          1.08         -1.46         2.94 o                         
  -3   9   2        329.38        380.42        21.73 o                         
  -2   9   2       1487.68       1370.06        45.00 o                         
  -1   9   2        401.03        312.15        13.68 o                         
   0   9   2       1615.84       1619.62        30.65 o                         
   1   9   2          7.23          6.10         3.78 o                         
   2   9   2        532.85        515.91        17.10 o                         
   3   9   2         48.70         41.93         6.50 o                         
   4   9   2        587.68        594.82        25.10 o                         
   5   9   2        105.53        104.21        11.08 o                         
   6   9   2         46.11         16.41         5.85 o                         
   7   9   2         43.66         26.24         8.95 o                         
   8   9   2          0.67         16.72        14.40 o                         
   9   9   2        178.25        180.79        28.55 o                         
  10   9   2          7.33         -6.42        20.63 o                         
 -10  10   2         27.70         43.84        17.62 o                         
  -9  10   2        178.97        184.61        35.40 o                         
  -8  10   2         60.33         95.71        23.61 o                         
  -7  10   2        415.69        417.13        34.02 o                         
  -6  10   2         50.39         58.23        15.11 o                         
  -5  10   2        319.34        309.27        27.89 o                         
  -4  10   2       1134.36       1102.92        41.14 o                         
  -3  10   2        729.09        669.69        30.37 o                         
  -2  10   2       1618.71       1506.17        49.23 o                         
  -1  10   2       1586.99       1620.62        33.37 o                         
   0  10   2        371.72        434.79        16.63 o                         
   1  10   2        753.39        678.26        20.72 o                         
   2  10   2        322.02        292.98        13.57 o                         
   3  10   2        730.37        769.36        29.53 o                         
   4  10   2         10.82          8.54         5.65 o                         
   5  10   2        632.88        684.27        28.67 o                         
   6  10   2         18.07         19.81         9.08 o                         
   7  10   2          2.32         12.44        11.40 o                         
   8  10   2         29.45         47.08        22.30 o                         
   9  10   2          0.37          2.78        16.78 o                         
  10  10   2        134.07        161.51        28.03 o                         
 -10  11   2        446.65        494.43        57.65 o                         
  -9  11   2         22.90         15.45        16.74 o                         
  -8  11   2        457.77        471.27        50.73 o                         
  -7  11   2        348.80        321.10        30.44 o                         
  -6  11   2        416.79        442.98        32.39 o                         
  -5  11   2        833.82        868.29        43.30 o                         
  -4  11   2         20.57          5.07         7.13 o                         
  -3  11   2        645.23        673.30        31.03 o                         
  -2  11   2        258.10        253.10        16.21 o                         
  -1  11   2        665.40        672.36        23.19 o                         
   0  11   2       3441.00       3503.92        51.26 o                         
   1  11   2        464.82        481.84        17.94 o                         
   2  11   2        234.93        247.86        12.69 o                         
   3  11   2        353.60        367.01        17.97 o                         
   4  11   2       1308.66       1376.84        42.57 o                         
   5  11   2        150.69        163.62        15.13 o                         
   6  11   2        642.14        625.22        34.77 o                         
   7  11   2        214.27        286.77        29.90 o                         
   8  11   2         15.85         11.12        14.70 o                         
   9  11   2        817.03        725.83        65.86 o                         
  -9  12   2        172.95        147.69        33.58 o                         
  -8  12   2         11.72          9.96        15.86 o                         
  -7  12   2         33.35         18.40        16.31 o                         
  -6  12   2          1.50          7.71        13.68 o                         
  -5  12   2        240.86        211.80        21.87 o                         
  -4  12   2        166.25        201.38        19.02 o                         
  -3  12   2        104.79        102.52        11.81 o                         
  -2  12   2        948.68        899.16        31.90 o                         
  -1  12   2       1723.77       1688.92        45.80 o                         
   0  12   2        121.34        124.58        10.47 o                         
   1  12   2        387.26        395.35        17.10 o                         
   2  12   2         31.99         39.69         7.10 o                         
   3  12   2        859.33        839.78        26.96 o                         
   4  12   2       1565.88       1527.95        46.74 o                         
   5  12   2        387.36        410.16        28.33 o                         
   6  12   2         14.75          5.80        10.06 o                         
   7  12   2        206.23        232.73        26.50 o                         
   8  12   2        270.63        278.28        36.22 o                         
   9  12   2          0.48        -17.74        26.05 o                         
  -8  13   2         63.42         36.13        16.62 o                         
  -7  13   2         66.80         79.21        23.78 o                         
  -6  13   2        722.49        720.33        63.50 o                         
  -5  13   2          2.78          1.70        11.47 o                         
  -4  13   2          1.20         11.09         8.93 o                         
  -3  13   2        455.23        427.23        23.86 o                         
  -2  13   2        119.13         95.44        11.03 o                         
  -1  13   2         13.80         11.77         6.04 o                         
   0  13   2        223.73        226.60        21.15 o                         
   1  13   2        653.96        602.92        29.53 o                         
   2  13   2        955.39        866.25        33.23 o                         
   3  13   2        133.34        143.84        14.59 o                         
   4  13   2        195.85        213.61        19.64 o                         
   5  13   2         36.76         44.14        11.20 o                         
   6  13   2         30.38          5.97        11.82 o                         
   7  13   2         16.07          2.14        12.77 o                         
   8  13   2         17.31          1.90        14.97 o                         
  -7  14   2        467.29        464.71        72.98 o                         
  -6  14   2        305.56        310.67        36.79 o                         
  -5  14   2         54.02         47.32        14.02 o                         
  -4  14   2        923.90        890.24        49.04 o                         
  -3  14   2          0.46         -3.37         8.20 o                         
  -2  14   2        467.06        498.67        28.86 o                         
  -1  14   2        916.12        909.97        52.09 o                         
   0  14   2        348.36        300.83        23.01 o                         
   1  14   2        839.04        846.71        36.12 o                         
   2  14   2          6.81          1.85         8.55 o                         
   3  14   2        977.59        882.05        46.09 o                         
   4  14   2         14.71         10.96        14.22 o                         
   5  14   2        706.47        914.04        46.19 o                         
   6  14   2        703.87        750.77        49.75 o                         
   7  14   2         63.55         40.46        15.73 o                         
  -6  15   2         25.18         26.36        17.14 o                         
  -5  15   2        380.63        433.83        43.21 o                         
  -4  15   2        129.13        108.08        21.51 o                         
  -3  15   2        781.14        834.56        54.32 o                         
  -2  15   2         93.83         95.52        18.79 o                         
  -1  15   2        355.23        331.08        30.47 o                         
   0  15   2        203.15        164.22        25.24 o                         
   1  15   2        160.59        130.02        26.55 o                         
   2  15   2        498.22        556.62        34.37 o                         
   3  15   2        113.72         51.22        19.83 o                         
   4  15   2        909.70        942.61        52.58 o                         
   5  15   2        586.27        611.89        50.32 o                         
   6  15   2        411.64        413.44        43.60 o                         
  -5  16   2          8.66        -10.66        17.04 o                         
  -4  16   2        291.79        328.30        44.63 o                         
  -3  16   2          4.73         -2.65        16.28 o                         
  -2  16   2         50.18         37.68        15.35 o                         
  -1  16   2         57.02         18.36        14.11 o                         
   0  16   2         12.21        -11.27        13.24 o                         
   1  16   2         95.32         96.25        19.83 o                         
   2  16   2         31.71          1.72        16.37 o                         
   3  16   2        180.07        149.16        29.65 o                         
   4  16   2          1.44         12.91        19.26 o                         
  -2  17   2          0.35         -3.00        14.66 o                         
  -1  17   2         12.99        -12.28        12.28 o                         
   0  17   2          0.84         -0.05        23.47 o                         
   1  17   2          0.46         21.57        19.75 o                         
   2  17   2         83.82         66.94        22.93 o                         
 -13   1   3        100.25         77.88        22.99 o                         
 -12   1   3        155.87        133.63        22.20 o                         
 -11   1   3         64.00         50.78        21.50 o                         
 -10   1   3        165.99        168.91        24.82 o                         
  -9   1   3       1423.61       1547.70        59.83 o                         
  -8   1   3        957.59       1030.50        48.15 o                         
  -7   1   3       1496.49       1480.80        36.88 o                         
  -6   1   3      10897.91      11566.33       109.16 o                         
  -5   1   3      17277.78      17094.82       147.09 o                         
  -4   1   3         23.20         31.74         3.91 o                         
  -3   1   3       2271.55       2599.49        26.49 o                         
  -2   1   3        354.11        363.26         8.89 o                         
  -1   1   3       8598.87       8900.44        60.06 o                         
   0   1   3        482.13        429.23         7.84 o                         
   1   1   3        132.69        102.57         4.26 o                         
   2   1   3      14971.27      14301.44        70.09 o                         
   3   1   3       2230.51       2377.25        21.34 o                         
   4   1   3       4006.33       4071.95        35.52 o                         
   5   1   3        683.25        755.73        15.49 o                         
   6   1   3        421.22        345.59        12.81 o                         
   7   1   3        876.03        886.98        23.62 o                         
   8   1   3        338.40        340.79        18.89 o                         
   9   1   3        510.19        518.89        35.07 o                         
  10   1   3        599.85        645.33        38.85 o                         
  11   1   3        407.92        492.12        55.86 o                         
  12   1   3        264.05        255.31        80.37 o                         
 -12   2   3         31.83         15.19        12.81 o                         
 -11   2   3       1366.47       1487.93        65.11 o                         
 -10   2   3        478.50        487.02        35.74 o                         
  -9   2   3        210.97        193.86        21.11 o                         
  -8   2   3       4151.60       4146.12        72.46 o                         
  -7   2   3       1209.59       1217.36        35.19 o                         
  -6   2   3       5175.59       5156.86        64.46 o                         
  -5   2   3       1107.95       1185.69        23.62 o                         
  -4   2   3       2584.65       2430.21        39.55 o                         
  -3   2   3        992.78        895.87        19.46 o                         
  -2   2   3       9133.90       8884.21        69.37 o                         
  -1   2   3       1859.03       1729.79        29.05 o                         
   0   2   3       1845.38       1549.34        23.30 o                         
   1   2   3      15715.50      16398.72        70.03 o                         
   2   2   3        164.40         98.15         4.75 o                         
   3   2   3       6776.36       6862.00        46.67 o                         
   4   2   3       1703.10       1901.16        23.78 o                         
   5   2   3         84.42         94.04         5.78 o                         
   6   2   3        541.05        433.60        13.81 o                         
   7   2   3        229.02        282.91        13.09 o                         
   8   2   3       3681.41       3922.78        64.31 o                         
   9   2   3        332.67        308.05        24.88 o                         
  10   2   3        175.62        215.57        25.00 o                         
  11   2   3        648.94        776.67        89.78 o                         
  12   2   3         20.25         42.18        24.60 o                         
 -12   3   3        633.51        590.50        68.08 o                         
 -11   3   3         15.18         17.64        16.15 o                         
 -10   3   3        513.52        455.01        34.04 o                         
  -9   3   3        147.04        148.64        18.05 o                         
  -8   3   3        427.27        438.44        15.64 o                         
  -7   3   3         53.35         70.77        12.26 o                         
  -6   3   3        246.67        252.63        19.40 o                         
  -5   3   3       6734.80       6779.52        97.99 o                         
  -4   3   3       5576.50       5872.76        62.43 o                         
  -3   3   3        923.60       1059.79        19.92 o                         
  -2   3   3      11074.40      11118.40        82.80 o                         
  -1   3   3      14589.92      15628.69       106.93 o                         
   0   3   3       8298.30       9028.55        59.60 o                         
   1   3   3        413.81        346.30         7.29 o                         
   2   3   3         57.39         35.30         2.92 o                         
   3   3   3       2562.77       2447.60        26.39 o                         
   4   3   3       1603.01       1514.52        24.36 o                         
   5   3   3       1624.43       1666.86        30.20 o                         
   6   3   3         73.10        111.95         7.51 o                         
   7   3   3        547.62        491.88        18.17 o                         
   8   3   3        903.25       1041.83        35.35 o                         
   9   3   3         30.41        127.82        30.69 o                         
  10   3   3          5.57         26.46        13.50 o                         
  11   3   3         20.56         19.11        16.47 o                         
  12   3   3         22.60         45.18        28.12 o                         
 -12   4   3         49.51         35.04        19.26 o                         
 -11   4   3        129.18        111.25        16.76 o                         
 -10   4   3        415.45        444.05        33.53 o                         
  -9   4   3        521.34        542.76        35.28 o                         
  -8   4   3        322.86        385.72        27.82 o                         
  -7   4   3       1465.89       1662.93        76.67 o                         
  -6   4   3       1783.17       1642.83        49.78 o                         
  -5   4   3        258.03        279.31        18.49 o                         
  -4   4   3       3847.40       3727.49        67.66 o                         
  -3   4   3        895.11        756.52        15.46 o                         
  -2   4   3        135.23         97.23         6.16 o                         
  -1   4   3       1297.65       1265.56        20.09 o                         
   0   4   3        133.96        172.26         6.37 o                         
   1   4   3          2.12          6.25         1.47 o                         
   2   4   3         13.56         21.12         2.16 o                         
   3   4   3         50.12         27.63         4.43 o                         
   4   4   3       2410.64       2523.22        28.25 o                         
   5   4   3        484.83        417.54        15.04 o                         
   6   4   3         35.55         28.38         4.88 o                         
   7   4   3        107.54         85.91         8.30 o                         
   8   4   3        122.49        130.41        16.55 o                         
   9   4   3        357.08        384.84        29.29 o                         
  10   4   3         25.57         26.11        12.14 o                         
  11   4   3         25.27         27.24        13.72 o                         
  12   4   3         60.49         56.29        28.68 o                         
 -12   5   3        490.62        607.84        52.45 o                         
 -11   5   3         12.96         23.52        12.10 o                         
 -10   5   3       1154.83       1209.22        72.61 o                         
  -9   5   3        171.76        170.21        29.28 o                         
  -8   5   3        348.02        361.76        31.44 o                         
  -7   5   3       1074.89       1131.85        50.64 o                         
  -6   5   3        178.89        178.05        18.59 o                         
  -5   5   3       4367.15       4164.67        82.86 o                         
  -4   5   3         82.98         64.62         5.92 o                         
  -3   5   3       6179.94       6360.18        93.02 o                         
  -2   5   3       3243.11       2803.68        38.63 o                         
  -1   5   3       7125.76       6160.27        52.42 o                         
   0   5   3        846.74        998.08        17.49 o                         
   1   5   3       2600.13       2716.96        28.62 o                         
   2   5   3       1605.18       1790.22        27.82 o                         
   3   5   3        137.83         96.94         6.13 o                         
   4   5   3        622.86        669.72        15.51 o                         
   5   5   3       4184.82       4062.68        48.97 o                         
   6   5   3         11.42          6.46         3.10 o                         
   7   5   3       3151.10       3169.11        56.64 o                         
   8   5   3        194.68        195.24        20.26 o                         
   9   5   3       1026.10       1026.74        47.03 o                         
  10   5   3        504.12        463.91        41.19 o                         
  11   5   3          2.11        -15.33        16.57 o                         
 -12   6   3          0.09        -18.42        18.42 o                         
 -11   6   3       1445.06       1540.37        80.87 o                         
 -10   6   3         51.16         33.36        13.71 o                         
  -9   6   3        272.48        311.21        39.77 o                         
  -8   6   3         86.89         78.06        19.25 o                         
  -7   6   3        645.22        651.38        48.94 o                         
  -6   6   3        864.67       1023.87        46.24 o                         
  -5   6   3       1875.89       2005.26        60.55 o                         
  -4   6   3       2480.73       2411.71        53.01 o                         
  -3   6   3        339.17        277.63        13.34 o                         
  -2   6   3      12622.14      13176.36       107.27 o                         
  -1   6   3       2929.46       2839.62        32.49 o                         
   0   6   3       4954.32       5392.59        48.11 o                         
   1   6   3       2781.46       2658.93        34.52 o                         
   2   6   3       1651.23       1685.09        25.93 o                         
   3   6   3       1820.55       1730.97        38.52 o                         
   4   6   3       2384.15       2407.62        35.33 o                         
   5   6   3        740.75        754.22        22.12 o                         
   6   6   3       2344.38       2354.81        35.36 o                         
   7   6   3       1314.35       1393.55        34.66 o                         
   8   6   3       1268.15       1213.79        46.31 o                         
   9   6   3        128.71        123.77        22.19 o                         
  10   6   3         38.21         67.88        18.26 o                         
  11   6   3        282.50        288.50        40.54 o                         
 -11   7   3          8.80          4.85        16.27 o                         
 -10   7   3          0.20         -1.15        14.37 o                         
  -9   7   3          1.80         -4.51        13.94 o                         
  -8   7   3        103.12         89.03        15.77 o                         
  -7   7   3        398.35        355.47        29.33 o                         
  -6   7   3          4.37          6.46         8.13 o                         
  -5   7   3        180.74        179.90        14.80 o                         
  -4   7   3          0.06          8.71         4.35 o                         
  -3   7   3        336.39        409.48        17.14 o                         
  -2   7   3       6244.07       6518.08        66.42 o                         
  -1   7   3       2448.93       2484.17        30.16 o                         
   0   7   3         21.68         15.66         3.10 o                         
   1   7   3       2630.53       2609.62        39.28 o                         
   2   7   3       4251.86       4042.69        52.59 o                         
   3   7   3         92.05        114.30         9.93 o                         
   4   7   3        701.44        679.74        23.07 o                         
   5   7   3        138.02        172.77        10.71 o                         
   6   7   3          7.32          5.69         5.82 o                         
   7   7   3        151.68        183.93        16.97 o                         
   8   7   3        113.82        141.89        15.16 o                         
   9   7   3        132.12        112.53        22.86 o                         
  10   7   3         57.31         52.14        15.42 o                         
  11   7   3         14.35         48.27        31.67 o                         
 -11   8   3        228.01        252.69        34.71 o                         
 -10   8   3         29.68         66.26        20.65 o                         
  -9   8   3        785.65        819.47        45.21 o                         
  -8   8   3        123.97        162.29        19.43 o                         
  -7   8   3        339.09        319.90        28.50 o                         
  -6   8   3       2272.06       2500.35        86.84 o                         
  -5   8   3        127.57        140.07        12.50 o                         
  -4   8   3       2854.09       2712.76        54.64 o                         
  -3   8   3       2550.87       2660.66        47.80 o                         
  -2   8   3        793.06        767.46        23.29 o                         
  -1   8   3        175.16        120.75         7.86 o                         
   0   8   3       2501.48       2276.53        33.84 o                         
   1   8   3        423.96        405.35        12.80 o                         
   2   8   3          5.67          8.71         4.24 o                         
   3   8   3         10.10          7.36         3.90 o                         
   4   8   3        690.29        670.90        30.07 o                         
   5   8   3        108.40        131.84        11.97 o                         
   6   8   3         28.85         48.92         8.78 o                         
   7   8   3        585.76        629.04        31.18 o                         
   8   8   3        287.31        264.71        25.25 o                         
   9   8   3         44.99         19.00        13.83 o                         
  10   8   3          9.11         21.20        13.68 o                         
 -11   9   3          0.81          1.98        20.58 o                         
 -10   9   3        338.04        352.95        38.21 o                         
  -9   9   3        568.51        620.03        49.84 o                         
  -8   9   3        120.50        116.61        19.55 o                         
  -7   9   3       1012.07       1003.03        51.58 o                         
  -6   9   3        125.76        113.73        22.84 o                         
  -5   9   3       1256.04       1282.32        49.82 o                         
  -4   9   3        360.90        369.00        22.08 o                         
  -3   9   3       1012.37       1065.45        33.80 o                         
  -2   9   3       1274.92       1218.02        28.74 o                         
  -1   9   3        277.60        236.98        11.36 o                         
   0   9   3       3003.89       3020.10        41.89 o                         
   1   9   3        284.44        305.19        12.71 o                         
   2   9   3       5505.48       5543.65        72.99 o                         
   3   9   3        594.56        511.98        20.51 o                         
   4   9   3       2874.40       2649.74        68.87 o                         
   5   9   3       2743.47       2851.47        56.17 o                         
   6   9   3         21.58         60.34        11.46 o                         
   7   9   3        267.03        278.99        21.56 o                         
   8   9   3          6.77          3.35         9.89 o                         
   9   9   3        584.92        700.08        47.29 o                         
  10   9   3        321.27        282.66        34.35 o                         
 -10  10   3        149.88        149.97        32.50 o                         
  -9  10   3          3.27        -16.73        20.61 o                         
  -8  10   3          2.48         -0.52        11.94 o                         
  -7  10   3        485.51        416.70        34.04 o                         
  -6  10   3        823.15        952.18        55.69 o                         
  -5  10   3        116.35        125.92        16.72 o                         
  -4  10   3        591.07        474.76        30.40 o                         
  -3  10   3        424.24        485.12        27.80 o                         
  -2  10   3         36.64         52.53         7.39 o                         
  -1  10   3        264.90        240.62        12.20 o                         
   0  10   3          0.47          7.40         4.04 o                         
   1  10   3       4108.91       4176.02        52.78 o                         
   2  10   3        208.82        224.93        11.02 o                         
   3  10   3       4413.09       4316.06        61.65 o                         
   4  10   3         23.37         19.04         7.49 o                         
   5  10   3        566.50        585.84        26.49 o                         
   6  10   3          7.43          6.68         8.73 o                         
   7  10   3         78.60         40.69        14.25 o                         
   8  10   3        495.58        489.51        40.30 o                         
   9  10   3          5.97          4.30        15.57 o                         
  10  10   3        300.37        411.50        56.82 o                         
 -10  11   3        119.92        125.98        30.77 o                         
  -9  11   3         13.51         51.89        19.67 o                         
  -8  11   3        149.17        120.52        27.99 o                         
  -7  11   3          7.73         33.15        14.89 o                         
  -6  11   3          9.79          0.82        11.62 o                         
  -5  11   3         87.62         83.39        14.70 o                         
  -4  11   3        712.11        619.01        49.78 o                         
  -3  11   3        892.48        945.10        33.03 o                         
  -2  11   3          4.88         -3.48         5.51 o                         
  -1  11   3         22.22         15.23         5.97 o                         
   0  11   3        314.20        354.79        16.35 o                         
   1  11   3        238.81        254.86        13.10 o                         
   2  11   3          3.75          2.20         4.28 o                         
   3  11   3          2.78          3.83         5.58 o                         
   4  11   3         71.46         66.66         9.72 o                         
   5  11   3         62.87         50.91        12.47 o                         
   6  11   3         20.10         24.15        10.21 o                         
   7  11   3         41.62         30.81        11.56 o                         
   8  11   3          5.67          1.07        13.03 o                         
   9  11   3          1.16         -0.64        14.79 o                         
  -9  12   3         25.34         17.00        21.24 o                         
  -8  12   3        190.62        198.68        34.35 o                         
  -7  12   3        381.37        418.75        48.33 o                         
  -6  12   3       1171.74       1119.28        58.25 o                         
  -5  12   3         33.43         15.77        11.90 o                         
  -4  12   3        453.97        523.30        34.60 o                         
  -3  12   3         41.82         28.16         7.72 o                         
  -2  12   3        120.78         82.61        10.69 o                         
  -1  12   3       1594.46       1593.17        41.75 o                         
   0  12   3         13.97         14.22         5.86 o                         
   1  12   3       2395.34       2479.79        43.49 o                         
   2  12   3        242.27        233.31        15.39 o                         
   3  12   3       1379.54       1498.38        42.62 o                         
   4  12   3        133.42        154.26        15.62 o                         
   5  12   3        153.73        148.83        17.12 o                         
   6  12   3        471.58        493.63        38.01 o                         
   7  12   3         40.07         27.72        21.59 o                         
   8  12   3        430.14        490.88        41.90 o                         
  -8  13   3         44.42         26.68        20.05 o                         
  -7  13   3        213.40        208.93        43.68 o                         
  -6  13   3          5.71         -3.27        11.44 o                         
  -5  13   3        778.48        742.20        54.09 o                         
  -4  13   3        862.97        835.95        38.79 o                         
  -3  13   3        841.18        879.29        38.32 o                         
  -2  13   3        339.78        390.49        25.17 o                         
  -1  13   3        153.10        186.14        19.24 o                         
   0  13   3       1039.82       1112.31        42.36 o                         
   1  13   3          2.26         -1.15         6.44 o                         
   2  13   3       3999.03       3843.61        69.98 o                         
   3  13   3       1089.90       1145.29        38.80 o                         
   4  13   3        511.81        562.43        30.50 o                         
   5  13   3        208.57        159.61        17.09 o                         
   6  13   3        107.91        125.37        20.92 o                         
   7  13   3        690.69        705.22        49.32 o                         
   8  13   3          0.01          8.61        13.56 o                         
  -7  14   3         56.51         36.75        15.95 o                         
  -6  14   3        109.42         96.70        26.00 o                         
  -5  14   3         15.37         20.24        13.37 o                         
  -4  14   3        253.75        275.01        23.18 o                         
  -3  14   3        221.58        262.62        30.19 o                         
  -2  14   3        151.15        134.77        15.95 o                         
  -1  14   3        416.31        488.30        28.89 o                         
   0  14   3         37.75         33.07         9.30 o                         
   1  14   3        218.83        237.37        21.26 o                         
   2  14   3          3.22         -7.15         8.95 o                         
   3  14   3         44.73         28.60        11.92 o                         
   4  14   3         58.84         42.60        14.85 o                         
   5  14   3         42.84         29.49        17.62 o                         
   6  14   3        794.49        730.36        49.33 o                         
   7  14   3         28.09         29.65        15.07 o                         
  -6  15   3          2.23          2.51        14.99 o                         
  -5  15   3         59.84         50.57        17.50 o                         
  -4  15   3         20.15         22.91        16.20 o                         
  -3  15   3          3.91          7.93        11.99 o                         
  -2  15   3         53.09         44.95        14.86 o                         
  -1  15   3          7.29         11.82        10.96 o                         
   0  15   3         90.42         74.96        13.55 o                         
   1  15   3          6.01         -0.32         8.91 o                         
   2  15   3         90.88         97.73        17.81 o                         
   3  15   3          4.37        -10.25        11.22 o                         
   4  15   3         70.87         48.66        16.46 o                         
   5  15   3          1.13         19.43        15.36 o                         
  -5  16   3          3.86        -15.67        22.45 o                         
  -4  16   3        350.73        359.84        59.00 o                         
  -3  16   3        475.59        517.95        45.79 o                         
  -2  16   3        469.55        425.09        40.65 o                         
  -1  16   3        517.84        576.11        50.88 o                         
   0  16   3         15.17         21.30        11.49 o                         
   1  16   3        147.27         93.17        20.11 o                         
   2  16   3        140.23        140.84        27.74 o                         
   3  16   3        409.35        401.18        40.79 o                         
   4  16   3         57.90         24.72        21.38 o                         
  -2  17   3          2.03        -12.22        14.87 o                         
  -1  17   3        462.61        480.86        39.23 o                         
   0  17   3        393.28        413.64        53.61 o                         
   1  17   3         47.68         -8.42        22.60 o                         
 -13   0   4        281.79        254.51        52.25 o                         
 -12   0   4         17.19         16.71        16.86 o                         
 -11   0   4        341.67        346.09        41.63 o                         
 -10   0   4       1478.83       1521.19       128.95 o                         
  -9   0   4        839.82        894.37        71.74 o                         
  -8   0   4       2535.22       2393.95        87.39 o                         
  -7   0   4        241.88        288.55        24.56 o                         
  -6   0   4      19495.09      19137.88       365.15 o                         
  -5   0   4       1313.22       1472.40        47.70 o                         
  -4   0   4       1344.97       1225.82        30.83 o                         
  -3   0   4      13894.93      14720.41       138.13 o                         
  -2   0   4      76288.07      79520.24       537.17 o                         
  -1   0   4     117935.66     115525.14       852.32 o                         
   0   0   4      18934.30      19451.09       220.67 o                         
   1   0   4        204.04        223.16         8.90 o                         
   2   0   4      12068.79      11928.51        91.39 o                         
   3   0   4         17.18         16.70         2.97 o                         
   4   0   4      12600.48      13029.82       115.98 o                         
   5   0   4       3509.30       3961.59        56.86 o                         
   6   0   4       5492.19       5844.35        90.86 o                         
   7   0   4       1834.02       1937.67        61.98 o                         
   8   0   4          8.62         11.62         8.47 o                         
   9   0   4       2129.85       2321.24        89.92 o                         
  10   0   4        243.26        227.42        53.40 o                         
  11   0   4       1515.11       1890.47       197.82 o                         
  12   0   4        127.60        300.50        87.13 o                         
 -13   1   4          5.13        -16.50        18.53 o                         
 -12   1   4        298.73        324.25        30.57 o                         
 -11   1   4        167.04        179.35        22.74 o                         
 -10   1   4        944.61        941.04        49.83 o                         
  -9   1   4        180.54        158.49        22.97 o                         
  -8   1   4         70.86         81.29        10.89 o                         
  -7   1   4       2068.25       2018.96        43.26 o                         
  -6   1   4        141.30        173.19        11.89 o                         
  -5   1   4       5352.87       5724.39        66.13 o                         
  -4   1   4       1173.15        997.86        20.52 o                         
  -3   1   4       1026.31        848.42        16.28 o                         
  -2   1   4        424.64        473.57        11.58 o                         
  -1   1   4      18837.73      19055.85       123.28 o                         
   0   1   4       2167.25       1966.78        20.84 o                         
   1   1   4       1570.52       1495.88        16.22 o                         
   2   1   4        394.65        356.94         8.56 o                         
   3   1   4          5.88          7.91         1.69 o                         
   4   1   4          3.71         37.04         5.51 o                         
   5   1   4       6965.65       6596.99        58.80 o                         
   6   1   4         15.93         44.81         4.84 o                         
   7   1   4        422.80        448.13        16.89 o                         
   8   1   4       1103.95       1103.77        35.31 o                         
   9   1   4        398.84        456.29        27.57 o                         
  10   1   4       1079.15       1046.93        55.75 o                         
  11   1   4          1.42          3.75        19.88 o                         
  12   1   4        100.69         93.46        39.39 o                         
 -12   2   4         34.92         46.98        13.23 o                         
 -11   2   4         10.19         17.99        11.93 o                         
 -10   2   4        522.51        513.17        36.56 o                         
  -9   2   4          4.14          3.23         8.87 o                         
  -8   2   4        839.41        780.79        40.11 o                         
  -7   2   4          0.28         -2.38         4.37 o                         
  -6   2   4        443.80        409.26        15.73 o                         
  -5   2   4        897.62        862.15        29.21 o                         
  -4   2   4       2408.04       2494.94        41.94 o                         
  -3   2   4       2930.40       3168.08        42.32 o                         
  -2   2   4       1324.00       1453.40        22.16 o                         
  -1   2   4      12691.88      13358.18       107.04 o                         
   0   2   4        832.45        906.46        15.15 o                         
   1   2   4        271.18        272.58         6.70 o                         
   2   2   4        112.64         99.27         5.09 o                         
   3   2   4        287.00        429.06         9.34 o                         
   4   2   4         54.63        174.95         8.13 o                         
   5   2   4        301.85        275.15        10.41 o                         
   6   2   4         22.04         24.42         4.15 o                         
   7   2   4        226.83        226.23        10.78 o                         
   8   2   4        312.33        306.03        16.97 o                         
   9   2   4        158.49        192.61        20.60 o                         
  10   2   4          2.72         16.15        13.03 o                         
  11   2   4        120.04        196.62        43.67 o                         
  12   2   4          9.74         -6.26        18.34 o                         
 -12   3   4        550.75        533.49        47.99 o                         
 -11   3   4        851.55        896.61        50.93 o                         
 -10   3   4         21.69          1.65        10.80 o                         
  -9   3   4         28.34         38.62        10.11 o                         
  -8   3   4       1598.65       1613.80        57.85 o                         
  -7   3   4       3468.23       3595.27        81.55 o                         
  -6   3   4         15.97         13.35         7.02 o                         
  -5   3   4        513.16        493.42        24.77 o                         
  -4   3   4          9.45         21.14         4.42 o                         
  -3   3   4       3116.34       2977.26        37.09 o                         
  -2   3   4        481.08        431.41        15.59 o                         
  -1   3   4       6515.90       6826.03        78.68 o                         
   0   3   4       7565.70       8159.64        60.65 o                         
   1   3   4        467.05        432.09         8.21 o                         
   2   3   4        343.53        288.69         8.53 o                         
   3   3   4       2394.98       2175.82        30.83 o                         
   4   3   4         33.32         60.29         6.81 o                         
   5   3   4       1939.64       1974.71        29.68 o                         
   6   3   4          5.96         -1.78         3.96 o                         
   7   3   4        103.54        100.79         8.52 o                         
   8   3   4         98.38        106.36        17.93 o                         
   9   3   4       1220.38       1182.12        50.63 o                         
  10   3   4        867.93        952.88        65.86 o                         
  11   3   4         47.87         86.08        22.05 o                         
  12   3   4        307.55        464.11        68.42 o                         
 -12   4   4         30.05         -1.63        14.77 o                         
 -11   4   4        450.60        451.74        36.01 o                         
 -10   4   4         72.26         87.57        19.33 o                         
  -9   4   4       1698.28       1728.49        63.69 o                         
  -8   4   4       1055.61       1078.95        46.77 o                         
  -7   4   4        330.45        311.85        23.15 o                         
  -6   4   4        680.68        713.23        32.91 o                         
  -5   4   4       1864.33       1879.04        49.28 o                         
  -4   4   4       2680.36       2784.01        52.61 o                         
  -3   4   4        507.75        450.31        13.26 o                         
  -2   4   4       3180.33       3205.32        40.39 o                         
  -1   4   4      10737.58      10701.17        84.61 o                         
   0   4   4       2267.05       2490.97        30.27 o                         
   1   4   4       3622.32       3288.38        36.50 o                         
   2   4   4          6.50         10.23         2.43 o                         
   3   4   4          7.32          6.94         2.60 o                         
   4   4   4       1985.70       1881.30        32.43 o                         
   5   4   4         17.81          7.90         6.24 o                         
   6   4   4       4188.21       4197.04        51.26 o                         
   7   4   4        700.68        659.63        24.55 o                         
   8   4   4       1331.09       1458.23        54.25 o                         
   9   4   4        159.36        211.08        22.36 o                         
  10   4   4        147.94        198.32        31.37 o                         
  11   4   4         34.16         49.25        25.00 o                         
 -12   5   4          1.31          7.23        14.65 o                         
 -11   5   4         60.00         48.30        23.58 o                         
 -10   5   4         36.82         32.32        13.16 o                         
  -9   5   4         24.41         22.80        13.22 o                         
  -8   5   4        163.62        121.52        18.18 o                         
  -7   5   4         12.97          4.45         7.49 o                         
  -6   5   4          0.60         -1.78         7.32 o                         
  -5   5   4        253.68        291.05        20.57 o                         
  -4   5   4        673.49        612.39        16.57 o                         
  -3   5   4        100.99         86.10         7.69 o                         
  -2   5   4       3041.12       2960.88        47.43 o                         
  -1   5   4        486.46        537.10        12.94 o                         
   0   5   4        516.59        523.70        14.87 o                         
   1   5   4        530.04        557.85        13.13 o                         
   2   5   4         66.08         23.43         3.04 o                         
   3   5   4       1148.78       1259.31        24.96 o                         
   4   5   4        851.12        881.64        23.42 o                         
   5   5   4       1112.53       1124.96        30.04 o                         
   6   5   4          0.27          2.53         4.36 o                         
   7   5   4          2.57          0.65         4.17 o                         
   8   5   4         72.87         61.55        10.58 o                         
   9   5   4        437.83        476.97        33.33 o                         
  10   5   4        147.29        188.33        26.98 o                         
  11   5   4         29.78          3.08        17.48 o                         
 -12   6   4         70.67        111.98        25.88 o                         
 -11   6   4        363.35        405.71        42.41 o                         
 -10   6   4        201.69        218.46        26.88 o                         
  -9   6   4        512.60        494.70        39.06 o                         
  -8   6   4          5.94          2.32         9.56 o                         
  -7   6   4        345.81        375.51        29.13 o                         
  -6   6   4        155.18        159.64        14.94 o                         
  -5   6   4        244.46        221.54        20.38 o                         
  -4   6   4        352.09        341.89        21.06 o                         
  -3   6   4       1761.81       1407.24        35.73 o                         
  -2   6   4       9570.72       9433.16       100.73 o                         
  -1   6   4        447.38        608.97        16.88 o                         
   0   6   4       4320.46       4676.08        50.50 o                         
   1   6   4        717.34        800.88        19.21 o                         
   2   6   4        119.22        102.36         5.68 o                         
   3   6   4        386.09        351.79        12.72 o                         
   4   6   4       1027.09       1012.98        29.37 o                         
   5   6   4        429.11        429.85        19.62 o                         
   6   6   4       2022.33       1949.08        50.93 o                         
   7   6   4       1143.62       1236.64        42.57 o                         
   8   6   4         59.55         77.20        12.89 o                         
   9   6   4        207.16        200.03        26.51 o                         
  10   6   4        201.47        206.00        28.44 o                         
  11   6   4        417.11        442.27        50.80 o                         
 -11   7   4        191.29        224.61        32.59 o                         
 -10   7   4        676.98        669.12        62.68 o                         
  -9   7   4       1190.39       1311.89        63.29 o                         
  -8   7   4       1154.47       1101.04        55.25 o                         
  -7   7   4       2042.00       2117.43        72.68 o                         
  -6   7   4        586.46        617.14        36.89 o                         
  -5   7   4       1624.39       1494.13        43.25 o                         
  -4   7   4       3460.79       3549.34        71.12 o                         
  -3   7   4       1301.09       1217.95        35.07 o                         
  -2   7   4       2493.01       2667.45        47.37 o                         
  -1   7   4        738.63        913.58        21.86 o                         
   0   7   4      12893.94      13071.83       128.71 o                         
   1   7   4         51.95         40.46         4.80 o                         
   2   7   4       2693.76       2509.05        31.24 o                         
   3   7   4        851.87        945.68        23.69 o                         
   4   7   4        177.81        174.78        10.27 o                         
   5   7   4       4875.92       4601.00        80.04 o                         
   6   7   4          8.53         -1.21         7.03 o                         
   7   7   4       4173.30       4177.17        81.79 o                         
   8   7   4        355.52        343.18        24.23 o                         
   9   7   4         98.71        110.31        19.48 o                         
  10   7   4        273.15        276.80        33.43 o                         
  11   7   4         13.67         34.14        19.29 o                         
 -11   8   4          6.51          3.79        12.54 o                         
 -10   8   4        330.41        331.81        37.86 o                         
  -9   8   4          2.68         -0.02        10.14 o                         
  -8   8   4        595.99        637.17        42.62 o                         
  -7   8   4         74.29         67.17        25.80 o                         
  -6   8   4       1193.29       1282.67        63.59 o                         
  -5   8   4        470.07        473.75        26.02 o                         
  -4   8   4       1898.10       1862.60        60.55 o                         
  -3   8   4        538.02        459.72        21.24 o                         
  -2   8   4         14.51         11.15         3.59 o                         
  -1   8   4       5059.65       5240.76        84.71 o                         
   0   8   4       3217.10       3493.41        56.58 o                         
   1   8   4       5236.31       5396.77        59.78 o                         
   2   8   4        963.76        905.67        22.83 o                         
   3   8   4       3123.71       3138.23        58.19 o                         
   4   8   4       2100.03       2031.73        39.53 o                         
   5   8   4        141.57        144.08        15.96 o                         
   6   8   4        227.92        207.87        18.03 o                         
   7   8   4         14.81         24.01         7.90 o                         
   8   8   4        195.91        203.10        21.80 o                         
   9   8   4        199.14        131.26        22.38 o                         
  10   8   4        233.01        281.57        34.21 o                         
 -11   9   4          3.14         11.98        16.16 o                         
 -10   9   4         15.55         31.16        15.77 o                         
  -9   9   4         10.56          9.38        12.19 o                         
  -8   9   4         10.62         16.64         9.73 o                         
  -7   9   4        716.96        692.24        50.74 o                         
  -6   9   4        292.26        287.31        31.56 o                         
  -5   9   4        596.46        504.66        45.21 o                         
  -4   9   4         47.76         42.06        11.37 o                         
  -3   9   4         98.35         97.73        12.24 o                         
  -2   9   4        369.51        354.95        17.54 o                         
  -1   9   4       1160.43       1107.42        35.38 o                         
   0   9   4       2389.01       2256.19        40.38 o                         
   1   9   4        275.69        232.46        13.68 o                         
   2   9   4        723.77        725.18        17.51 o                         
   3   9   4         19.64         30.44         4.93 o                         
   4   9   4        834.03        773.96        23.92 o                         
   5   9   4       1484.25       1532.91        50.62 o                         
   6   9   4        438.59        431.60        28.38 o                         
   7   9   4          9.22          1.04         8.13 o                         
   8   9   4         26.35         22.34        11.83 o                         
   9   9   4         12.61          7.39        11.46 o                         
  10   9   4        106.88         96.13        25.31 o                         
 -10  10   4        183.84        191.20        37.38 o                         
  -9  10   4          3.97          0.07        16.95 o                         
  -8  10   4        392.68        405.72        35.87 o                         
  -7  10   4        123.84        117.87        20.89 o                         
  -6  10   4        789.12        788.85        54.90 o                         
  -5  10   4         34.08         30.57        11.33 o                         
  -4  10   4        129.48        111.34        15.83 o                         
  -3  10   4        458.05        483.78        24.04 o                         
  -2  10   4         14.62         18.89         5.43 o                         
  -1  10   4         53.82         56.67         9.27 o                         
   0  10   4        470.19        398.51        16.80 o                         
   1  10   4        286.51        255.20        11.09 o                         
   2  10   4        273.45        279.97        11.85 o                         
   3  10   4        216.92        219.47        14.97 o                         
   4  10   4        124.17        162.08        12.91 o                         
   5  10   4        140.78        198.00        17.31 o                         
   6  10   4        717.91        718.81        37.65 o                         
   7  10   4          0.23         -4.12        11.28 o                         
   8  10   4        132.38         97.80        19.48 o                         
   9  10   4        277.53        365.04        35.76 o                         
 -10  11   4          2.02         -4.93        18.85 o                         
  -9  11   4        154.98        130.07        30.22 o                         
  -8  11   4         75.98         27.85        26.52 o                         
  -7  11   4       1364.99       1387.08        65.76 o                         
  -6  11   4        148.08        160.17        36.47 o                         
  -5  11   4        999.02       1156.19        56.36 o                         
  -4  11   4         11.56         25.00         8.87 o                         
  -3  11   4       1043.79        983.60        41.68 o                         
  -2  11   4        362.47        349.74        22.74 o                         
  -1  11   4        357.92        351.46        21.87 o                         
   0  11   4       8052.96       8333.65       101.61 o                         
   1  11   4       3075.80       2883.77        76.41 o                         
   2  11   4       1140.37       1151.74        25.25 o                         
   3  11   4        577.04        541.71        24.47 o                         
   4  11   4       2442.11       2448.73        60.07 o                         
   5  11   4        666.34        592.02        30.15 o                         
   6  11   4          0.72         -9.06         9.06 o                         
   7  11   4        153.47        309.41        39.89 o                         
   8  11   4        114.15         61.41        17.56 o                         
   9  11   4         32.28         51.58        26.68 o                         
  -9  12   4          1.06          0.72        17.92 o                         
  -8  12   4          6.76          9.28        14.69 o                         
  -7  12   4         12.38         23.87        13.54 o                         
  -6  12   4        115.70        118.71        22.37 o                         
  -5  12   4        532.05        626.89        43.51 o                         
  -4  12   4         17.16         18.67         8.40 o                         
  -3  12   4         85.24         99.64        13.61 o                         
  -2  12   4        169.57        194.77        17.91 o                         
  -1  12   4       1178.87       1171.95        48.52 o                         
   0  12   4        669.80        682.71        32.08 o                         
   1  12   4          6.06         -0.19         5.99 o                         
   2  12   4        941.95        938.57        30.08 o                         
   3  12   4        815.28        802.92        31.35 o                         
   4  12   4        673.52        700.90        33.47 o                         
   5  12   4         35.82         24.84         8.10 o                         
   6  12   4        160.06        105.40        23.70 o                         
   7  12   4         70.35         73.75        17.93 o                         
   8  12   4         84.65         52.89        16.25 o                         
  -8  13   4         40.45          3.35        18.24 o                         
  -7  13   4        198.15        203.36        35.09 o                         
  -6  13   4         10.14         -0.79        12.74 o                         
  -5  13   4        391.46        366.39        35.07 o                         
  -4  13   4         11.14         14.60         9.23 o                         
  -3  13   4        233.54        264.29        21.40 o                         
  -2  13   4         24.41         12.87         9.71 o                         
  -1  13   4        335.73        337.27        24.27 o                         
   0  13   4         20.28         17.28         7.99 o                         
   1  13   4         50.16         29.74        10.27 o                         
   2  13   4        698.16        707.92        29.77 o                         
   3  13   4        333.17        270.50        21.21 o                         
   4  13   4         28.18         30.99         9.73 o                         
   5  13   4         16.92         32.86        12.14 o                         
   6  13   4          3.41          1.43        10.25 o                         
   7  13   4         25.99         36.18        12.12 o                         
  -7  14   4        121.72        145.34        32.31 o                         
  -6  14   4        346.94        370.03        47.53 o                         
  -5  14   4        140.39        174.03        21.33 o                         
  -4  14   4        337.84        281.34        24.17 o                         
  -3  14   4        854.46        990.77        43.65 o                         
  -2  14   4         71.16         86.87        13.75 o                         
  -1  14   4       1543.48       1421.07        63.22 o                         
   0  14   4        101.05         97.26        13.74 o                         
   1  14   4        893.14        928.28        38.17 o                         
   2  14   4        242.99        199.67        19.94 o                         
   3  14   4        225.64        226.15        22.04 o                         
   4  14   4        358.70        368.30        28.90 o                         
   5  14   4        301.66        261.68        31.78 o                         
   6  14   4        400.95        407.11        43.22 o                         
  -6  15   4        487.35        620.30        62.01 o                         
  -5  15   4        286.13        258.78        31.41 o                         
  -4  15   4        488.72        578.51        41.44 o                         
  -3  15   4        130.72        145.25        21.89 o                         
  -2  15   4        814.06        867.56        45.54 o                         
  -1  15   4        103.76        116.53        17.66 o                         
   0  15   4       1824.14       1760.22        59.72 o                         
   1  15   4         33.18         13.39        15.74 o                         
   2  15   4        535.74        572.38        39.06 o                         
   3  15   4        481.00        456.67        32.38 o                         
   4  15   4        168.89        166.61        23.14 o                         
   5  15   4       1311.50       1314.80        74.67 o                         
  -4  16   4         25.45         62.92        20.71 o                         
  -3  16   4        181.64        126.14        33.46 o                         
  -2  16   4         18.30         34.36        13.70 o                         
  -1  16   4        144.53         82.02        19.76 o                         
   0  16   4          1.45         17.73        13.33 o                         
   1  16   4         45.00         30.19        16.81 o                         
   2  16   4         17.40         15.10        23.53 o                         
   3  16   4         11.80        -15.07        16.96 o                         
   4  16   4        176.59        158.11        26.85 o                         
  -1  17   4         83.37        115.40        25.88 o                         
   0  17   4        114.31        149.93        29.83 o                         
   1  17   4          6.83         19.32        14.78 o                         
 -13   1   5          4.38          7.65        14.86 o                         
 -12   1   5        253.81        231.68        25.85 o                         
 -11   1   5         82.27         48.61        12.92 o                         
 -10   1   5         18.49         12.91        11.98 o                         
  -9   1   5        307.26        327.28        28.53 o                         
  -8   1   5        104.72        117.92        12.29 o                         
  -7   1   5       3971.32       3953.35        95.21 o                         
  -6   1   5        962.28        903.79        26.65 o                         
  -5   1   5       1830.33       1667.87        31.31 o                         
  -4   1   5        379.84        373.66        15.13 o                         
  -3   1   5        910.52        822.14        17.50 o                         
  -2   1   5       2116.49       2124.51        27.50 o                         
  -1   1   5       7504.77       7739.41        70.54 o                         
   0   1   5         80.23         68.20         4.18 o                         
   1   1   5      13563.08      12990.93        65.71 o                         
   2   1   5        519.33        503.07        10.98 o                         
   3   1   5      14025.20      13691.87        77.18 o                         
   4   1   5         11.87         56.67         4.37 o                         
   5   1   5        616.00        673.62        19.43 o                         
   6   1   5       1017.27        947.45        23.82 o                         
   7   1   5        476.97        461.46        18.59 o                         
   8   1   5       1443.79       1439.70        37.00 o                         
   9   1   5         36.65         51.40        13.27 o                         
  10   1   5        895.99        961.28        83.29 o                         
  11   1   5         82.26         46.24        32.68 o                         
  12   1   5        382.49        284.73        59.26 o                         
 -12   2   5         62.71         86.45        18.23 o                         
 -11   2   5        243.23        261.95        27.95 o                         
 -10   2   5        341.09        334.76        29.95 o                         
  -9   2   5        751.99        730.96        41.21 o                         
  -8   2   5       2647.48       2445.35        64.78 o                         
  -7   2   5        420.68        391.46        21.77 o                         
  -6   2   5       1231.39       1252.74        35.72 o                         
  -5   2   5         70.16         64.55         6.05 o                         
  -4   2   5       3392.44       3494.98        44.08 o                         
  -3   2   5        937.88        842.52        18.52 o                         
  -2   2   5        102.55         92.41         6.39 o                         
  -1   2   5       1858.16       1858.45        34.96 o                         
   0   2   5       5608.19       5402.77        56.56 o                         
   1   2   5        108.13        122.58         4.96 o                         
   2   2   5       3674.89       3299.18        31.08 o                         
   3   2   5       2961.32       3120.60        40.13 o                         
   4   2   5       7481.27       7310.97        58.27 o                         
   5   2   5       1642.60       1680.69        33.24 o                         
   6   2   5        671.62        662.32        22.77 o                         
   7   2   5        498.82        531.50        22.41 o                         
   8   2   5       1141.40       1263.51        48.63 o                         
   9   2   5       2159.89       2263.74        81.06 o                         
  10   2   5          2.48          4.49         9.82 o                         
  11   2   5        660.30        783.15       130.11 o                         
 -12   3   5         34.52         22.08        14.30 o                         
 -11   3   5        791.28        794.47        48.32 o                         
 -10   3   5         96.04        103.40        29.02 o                         
  -9   3   5         55.97         34.47        10.68 o                         
  -8   3   5        858.06        966.22        44.84 o                         
  -7   3   5       1503.36       1528.36        52.86 o                         
  -6   3   5        582.74        614.17        30.81 o                         
  -5   3   5        910.08       1049.93        35.41 o                         
  -4   3   5       1372.97       1464.80        32.67 o                         
  -3   3   5        165.22        123.72         7.66 o                         
  -2   3   5       3985.09       3867.64        51.30 o                         
  -1   3   5        913.42        834.83        24.39 o                         
   0   3   5      14282.90      13661.89       106.48 o                         
   1   3   5       1625.49       1429.91        17.56 o                         
   2   3   5        182.60        183.43         7.38 o                         
   3   3   5       1601.20       1495.10        27.58 o                         
   4   3   5       1047.37       1193.73        29.44 o                         
   5   3   5        892.30        921.77        22.68 o                         
   6   3   5        921.92        870.39        25.32 o                         
   7   3   5       1840.79       1780.06        40.43 o                         
   8   3   5        556.40        522.82        32.39 o                         
   9   3   5        145.83        109.74        16.44 o                         
  10   3   5        151.79        179.68        25.26 o                         
  11   3   5         20.83         44.78        25.69 o                         
 -12   4   5         75.16         63.52        18.55 o                         
 -11   4   5         43.24         24.22        13.65 o                         
 -10   4   5        168.93        154.58        20.87 o                         
  -9   4   5         28.29         22.18        10.44 o                         
  -8   4   5        398.27        419.41        29.48 o                         
  -7   4   5         27.78         18.27         9.96 o                         
  -6   4   5        142.66        137.57        14.95 o                         
  -5   4   5       1003.67       1183.05        37.79 o                         
  -4   4   5       1730.98       1588.68        49.78 o                         
  -3   4   5        274.20        193.87        12.63 o                         
  -2   4   5       2226.95       2098.82        38.71 o                         
  -1   4   5        998.83       1127.92        27.26 o                         
   0   4   5        937.82        998.48        18.70 o                         
   1   4   5         80.88        120.57         5.34 o                         
   2   4   5       2596.29       2503.48        34.06 o                         
   3   4   5        136.15        107.75         7.54 o                         
   4   4   5        517.44        619.14        21.85 o                         
   5   4   5         94.83         74.35         9.42 o                         
   6   4   5        350.88        351.61        20.91 o                         
   7   4   5       1730.92       1714.10        48.91 o                         
   8   4   5        474.56        431.91        26.24 o                         
   9   4   5        570.08        634.55        38.09 o                         
  10   4   5         42.83         32.67        15.80 o                         
  11   4   5         89.50         30.24        22.34 o                         
 -12   5   5        441.68        635.68        78.24 o                         
 -11   5   5        458.80        542.01        45.74 o                         
 -10   5   5        698.54        772.53        51.68 o                         
  -9   5   5       1457.28       1527.99        68.02 o                         
  -8   5   5         63.81         48.16        12.02 o                         
  -7   5   5       1106.67       1116.94        50.02 o                         
  -6   5   5         50.76         42.93         8.30 o                         
  -5   5   5        159.15        222.00        18.18 o                         
  -4   5   5       1474.82       1529.23        29.69 o                         
  -3   5   5        429.98        378.99        15.48 o                         
  -2   5   5       6601.17       5911.51        72.08 o                         
  -1   5   5        666.36        643.65        15.23 o                         
   0   5   5       4471.63       4677.26        55.03 o                         
   1   5   5       4650.98       4874.06        60.13 o                         
   2   5   5       1436.08       1539.95        23.51 o                         
   3   5   5       1124.24        950.35        23.83 o                         
   4   5   5        121.91         89.53         6.86 o                         
   5   5   5       2633.94       2504.78        46.01 o                         
   6   5   5       2119.25       1846.09        90.77 o                         
   7   5   5        551.92        600.62        29.62 o                         
   8   5   5       1486.50       1477.22        49.33 o                         
   9   5   5        316.67        295.71        26.68 o                         
  10   5   5        585.89        611.33        55.61 o                         
  11   5   5         12.20         -4.13        20.65 o                         
 -12   6   5        195.06        211.91        34.01 o                         
 -11   6   5        242.88        211.83        40.85 o                         
 -10   6   5        492.31        552.62        43.88 o                         
  -9   6   5         18.17         34.44        13.93 o                         
  -8   6   5        939.81       1093.68        53.41 o                         
  -7   6   5        109.29         97.33        15.16 o                         
  -6   6   5        968.50        916.99        35.74 o                         
  -5   6   5        775.83        778.19        31.73 o                         
  -4   6   5          4.98          2.20         3.71 o                         
  -3   6   5       6607.55       6608.02       119.81 o                         
  -2   6   5        813.76        781.76        29.01 o                         
  -1   6   5      13592.15      13942.60       120.09 o                         
   0   6   5       1191.33       1345.20        31.60 o                         
   1   6   5        371.40        297.02        13.63 o                         
   2   6   5        209.02        167.78         8.04 o                         
   3   6   5        226.63        243.68        12.84 o                         
   4   6   5       3524.20       3627.12        63.97 o                         
   5   6   5        678.24        610.72        21.31 o                         
   6   6   5       1806.83       1784.68        43.59 o                         
   7   6   5        977.07        983.51        38.64 o                         
   8   6   5        456.37        370.17        25.37 o                         
   9   6   5        138.48        134.08        20.36 o                         
  10   6   5         45.79         26.07        16.28 o                         
  11   6   5        320.34        325.53        43.55 o                         
 -11   7   5          1.38        -16.48        16.50 o                         
 -10   7   5         98.47         34.18        18.99 o                         
  -9   7   5          0.43          1.81        13.71 o                         
  -8   7   5        443.58        417.27        34.33 o                         
  -7   7   5          1.42         10.19        18.30 o                         
  -6   7   5         58.58         39.16        12.70 o                         
  -5   7   5        721.09        653.56        28.35 o                         
  -4   7   5        747.41        679.45        30.49 o                         
  -3   7   5        225.31        190.61        13.89 o                         
  -2   7   5       1434.26       1373.34        35.28 o                         
  -1   7   5        946.69       1044.43        23.68 o                         
   0   7   5        327.00        401.94        18.14 o                         
   1   7   5        908.86        884.41        24.63 o                         
   2   7   5        334.18        262.27        10.70 o                         
   3   7   5        559.99        537.14        16.93 o                         
   4   7   5       1617.13       1664.91        41.58 o                         
   5   7   5       1050.13       1010.65        27.70 o                         
   6   7   5        429.09        416.99        24.67 o                         
   7   7   5          0.31         18.48         8.59 o                         
   8   7   5         21.52         27.17         9.02 o                         
   9   7   5         25.44         30.14        11.10 o                         
  10   7   5         42.51         26.36        14.52 o                         
 -11   8   5         58.74         46.52        17.92 o                         
 -10   8   5        187.07        210.75        28.45 o                         
  -9   8   5          1.95          6.64        11.79 o                         
  -8   8   5         11.08         19.54        17.96 o                         
  -7   8   5        455.90        429.46        40.61 o                         
  -6   8   5         55.67         69.61        16.23 o                         
  -5   8   5         49.44         42.14         7.60 o                         
  -4   8   5         88.15         85.86        11.80 o                         
  -3   8   5       1027.73        997.00        33.35 o                         
  -2   8   5        172.67        129.46        14.95 o                         
  -1   8   5       1212.86       1067.23        37.75 o                         
   0   8   5        120.27        105.61        12.00 o                         
   1   8   5         16.36         24.86         4.80 o                         
   2   8   5        243.90        255.08        12.11 o                         
   3   8   5         21.54         25.13         4.30 o                         
   4   8   5       2260.90       2234.48        44.88 o                         
   5   8   5       1329.71       1380.05        41.94 o                         
   6   8   5        420.39        463.09        26.61 o                         
   7   8   5        599.71        542.77        29.95 o                         
   8   8   5        590.90        653.42        39.59 o                         
   9   8   5        357.14        292.66        28.01 o                         
  10   8   5         10.51          6.84        15.40 o                         
 -11   9   5        113.26         95.88        23.57 o                         
 -10   9   5          7.55          7.32        18.73 o                         
  -9   9   5         47.54         52.87        24.70 o                         
  -8   9   5        107.07         53.69        14.23 o                         
  -7   9   5       3825.04       3870.02       138.29 o                         
  -6   9   5       2126.80       2238.99        88.61 o                         
  -5   9   5         24.20          1.98        10.21 o                         
  -4   9   5        354.96        338.43        24.99 o                         
  -3   9   5       1891.90       1871.89        53.93 o                         
  -2   9   5       2456.86       2550.90        48.10 o                         
  -1   9   5         53.04         37.90         8.66 o                         
   0   9   5       1392.46       1384.00        44.51 o                         
   1   9   5       1659.91       1759.43        40.05 o                         
   2   9   5        429.25        436.64        16.94 o                         
   3   9   5       3330.41       3112.77        62.37 o                         
   4   9   5        262.21        226.04        16.61 o                         
   5   9   5        310.73        341.99        21.01 o                         
   6   9   5         26.94         18.45         8.64 o                         
   7   9   5        767.84        650.08        34.12 o                         
   8   9   5        161.53        140.57        19.98 o                         
   9   9   5         68.30         83.45        16.67 o                         
  10   9   5        225.70        209.57        31.33 o                         
 -10  10   5         57.10         51.91        19.45 o                         
  -9  10   5        353.26        284.10        42.08 o                         
  -8  10   5        188.83        186.89        27.20 o                         
  -7  10   5        176.17        253.29        32.02 o                         
  -6  10   5       1972.25       2102.35        99.73 o                         
  -5  10   5       2148.62       2215.20        91.68 o                         
  -4  10   5         35.16         35.40        14.66 o                         
  -3  10   5       1258.32       1461.63        67.50 o                         
  -2  10   5         95.80        114.51        10.87 o                         
  -1  10   5       1006.33       1060.78        36.86 o                         
   0  10   5        337.16        333.94        20.60 o                         
   1  10   5        364.60        382.27        19.58 o                         
   2  10   5       4036.71       4121.94        62.41 o                         
   3  10   5       1789.49       1813.44        35.07 o                         
   4  10   5        852.60        807.43        42.71 o                         
   5  10   5         38.01         26.68         7.44 o                         
   6  10   5         57.97         63.15        12.46 o                         
   7  10   5          2.44         10.31        11.73 o                         
   8  10   5        125.37        101.94        19.67 o                         
   9  10   5         63.42         72.30        17.84 o                         
 -10  11   5          8.33        -20.11        20.11 o                         
  -9  11   5         24.98          1.52        18.66 o                         
  -8  11   5          0.43        -14.27        21.06 o                         
  -7  11   5          0.37          0.27        11.66 o                         
  -6  11   5         29.93         19.19        11.89 o                         
  -5  11   5        176.17        169.05        22.21 o                         
  -4  11   5          0.43         12.60        14.02 o                         
  -3  11   5       1191.86       1090.05        44.10 o                         
  -2  11   5        559.92        610.43        30.15 o                         
  -1  11   5        367.07        377.77        23.19 o                         
   0  11   5        284.22        283.56        20.46 o                         
   1  11   5        917.41        914.54        31.97 o                         
   2  11   5        991.80       1034.62        31.70 o                         
   3  11   5          6.89          3.00         5.16 o                         
   4  11   5        219.48        173.99        17.68 o                         
   5  11   5        358.64        321.37        26.19 o                         
   6  11   5         15.84          3.25        10.15 o                         
   7  11   5          2.04          6.09        11.75 o                         
   8  11   5         40.29         -0.62        12.64 o                         
   9  11   5         65.92         61.73        23.67 o                         
  -9  12   5         52.18         85.72        27.71 o                         
  -8  12   5        135.82        126.25        47.34 o                         
  -7  12   5        133.97        164.90        27.89 o                         
  -6  12   5        286.64        257.79        29.46 o                         
  -5  12   5        528.83        629.58        51.53 o                         
  -4  12   5       1340.33       1564.86        70.66 o                         
  -3  12   5        939.02        901.23        38.92 o                         
  -2  12   5          6.73         -0.95         8.51 o                         
  -1  12   5        487.76        576.27        30.16 o                         
   0  12   5       1639.22       1749.08        52.23 o                         
   1  12   5          7.15         18.68         7.55 o                         
   2  12   5        337.25        272.04        18.01 o                         
   3  12   5        387.73        406.86        24.91 o                         
   4  12   5       1800.65       1737.67        53.11 o                         
   5  12   5        137.31        107.21        19.54 o                         
   6  12   5        107.49        110.66        15.68 o                         
   7  12   5        242.34        197.11        26.42 o                         
   8  12   5          1.13         13.89        12.49 o                         
  -8  13   5        113.60        163.19        34.46 o                         
  -7  13   5        469.99        502.84        43.29 o                         
  -6  13   5        323.65        340.67        34.37 o                         
  -5  13   5        192.72        155.97        23.83 o                         
  -4  13   5        267.86        358.56        27.79 o                         
  -3  13   5         14.59          4.45         9.57 o                         
  -2  13   5       3085.44       3300.93        76.71 o                         
  -1  13   5         24.69         39.35         9.78 o                         
   0  13   5        798.21        974.10        40.72 o                         
   1  13   5        229.68        230.87        19.69 o                         
   2  13   5       1467.53       1370.03        49.97 o                         
   3  13   5       1103.07       1021.20        45.76 o                         
   4  13   5          0.64          1.53         8.25 o                         
   5  13   5        255.06        238.59        23.05 o                         
   6  13   5         15.81         -1.29        10.79 o                         
   7  13   5        364.72        337.42        34.39 o                         
  -7  14   5          4.40         16.02        18.40 o                         
  -6  14   5        169.21        174.20        32.77 o                         
  -5  14   5        383.90        356.59        30.26 o                         
  -4  14   5        147.99        148.86        19.59 o                         
  -3  14   5        345.67        314.29        27.34 o                         
  -2  14   5         16.39         14.07        10.44 o                         
  -1  14   5       1142.39       1237.46        48.38 o                         
   0  14   5         40.34         36.41         9.13 o                         
   1  14   5        246.26        231.64        20.84 o                         
   2  14   5        122.40        127.49        18.77 o                         
   3  14   5         29.34         29.91        15.80 o                         
   4  14   5        106.91         68.89        35.88 o                         
   5  14   5          9.79          9.03        11.18 o                         
   6  14   5         57.47         38.85        22.42 o                         
  -6  15   5        176.13        189.12        37.65 o                         
  -5  15   5          1.13         11.25        13.94 o                         
  -4  15   5        177.45        180.61        22.00 o                         
  -3  15   5         15.12         -4.80        10.50 o                         
  -2  15   5         41.90         28.15        11.42 o                         
  -1  15   5          3.75          5.04        11.97 o                         
   0  15   5        148.49        206.89        21.27 o                         
   1  15   5        183.15        149.60        20.77 o                         
   2  15   5         56.48         52.81        12.97 o                         
   3  15   5        110.41        100.49        18.43 o                         
   4  15   5         17.66         -7.10        16.78 o                         
   5  15   5         30.10         16.19        13.82 o                         
  -4  16   5         67.21          4.77        24.20 o                         
  -3  16   5        864.46        920.14        70.01 o                         
  -2  16   5         23.25         35.99        17.67 o                         
  -1  16   5        776.56        846.92        55.93 o                         
   0  16   5         82.91         68.23        25.65 o                         
   1  16   5        447.70        427.45        39.33 o                         
   2  16   5         40.04         12.04        10.91 o                         
   3  16   5          1.29        -13.16        13.16 o                         
 -13   0   6        651.36        706.76        83.17 o                         
 -12   0   6        109.37         59.15        46.45 o                         
 -11   0   6        318.45        290.66        39.08 o                         
 -10   0   6        174.72        234.63        33.59 o                         
  -9   0   6        640.60        661.77        52.04 o                         
  -8   0   6        118.65        109.61        16.88 o                         
  -7   0   6       3872.58       3784.16        94.56 o                         
  -6   0   6        336.69        307.31        24.08 o                         
  -5   0   6       3672.19       3620.72        73.02 o                         
  -4   0   6        178.01        168.69        14.46 o                         
  -3   0   6        622.79        629.90        27.33 o                         
  -2   0   6       6139.86       5715.17        82.43 o                         
  -1   0   6       7062.74       8068.88       101.00 o                         
   0   0   6        247.01        289.20        21.18 o                         
   1   0   6       3307.26       3286.05        47.20 o                         
   2   0   6      18794.46      18123.66       200.26 o                         
   3   0   6       1017.10       1084.96        25.08 o                         
   4   0   6       6377.00       5892.89        69.10 o                         
   5   0   6       6073.10       5793.88       129.66 o                         
   6   0   6       6981.79       6989.19       147.90 o                         
   7   0   6       1577.99       1608.93        73.59 o                         
   8   0   6        146.35        170.62        54.64 o                         
   9   0   6       2216.97       2318.84       200.76 o                         
  10   0   6        192.90        169.11        38.27 o                         
  11   0   6        581.14        658.39       100.32 o                         
 -13   1   6         66.51         66.93        15.92 o                         
 -12   1   6         42.33         47.59        13.61 o                         
 -11   1   6        266.63        291.73        27.27 o                         
 -10   1   6         41.68         36.51        12.34 o                         
  -9   1   6       1082.34       1061.50        50.89 o                         
  -8   1   6        125.43        129.42        13.26 o                         
  -7   1   6         20.55         18.53         5.33 o                         
  -6   1   6        119.53         82.37         8.13 o                         
  -5   1   6        318.97        319.09        12.82 o                         
  -4   1   6       8235.87       8218.90        75.79 o                         
  -3   1   6       2051.07       1945.17        29.47 o                         
  -2   1   6      14083.09      14850.03       107.29 o                         
  -1   1   6      29638.03      29659.64       233.86 o                         
   0   1   6        389.97        472.63        10.78 o                         
   1   1   6       1739.35       1760.53        21.01 o                         
   2   1   6        163.67        136.58         5.99 o                         
   3   1   6      14315.57      14972.43        89.46 o                         
   4   1   6       3414.47       3450.17        37.50 o                         
   5   1   6        845.73        644.27        18.86 o                         
   6   1   6        859.71        916.66        27.99 o                         
   7   1   6        404.29        420.62        21.88 o                         
   8   1   6       1282.46       1287.18        65.47 o                         
   9   1   6          8.68         -3.87        11.71 o                         
  10   1   6        389.44        423.97        48.78 o                         
  11   1   6          7.44        -21.26        38.74 o                         
 -12   2   6          0.39          1.27        13.11 o                         
 -11   2   6         48.78         28.80        14.22 o                         
 -10   2   6          0.28          6.61        11.66 o                         
  -9   2   6          7.38          3.23        10.11 o                         
  -8   2   6       1706.67       1657.43        39.29 o                         
  -7   2   6        173.98        182.95        12.24 o                         
  -6   2   6       1202.98       1190.92        44.55 o                         
  -5   2   6       2500.19       2523.56        34.64 o                         
  -4   2   6        580.75        586.58        19.60 o                         
  -3   2   6       1497.63       1623.16        32.41 o                         
  -2   2   6       2158.24       2328.55        34.87 o                         
  -1   2   6       1826.75       1883.38        37.77 o                         
   0   2   6          4.51          3.55         2.16 o                         
   1   2   6        260.68        234.45         7.85 o                         
   2   2   6        862.21        993.01        16.13 o                         
   3   2   6       4358.78       4346.67        51.02 o                         
   4   2   6       2490.09       2130.05        32.23 o                         
   5   2   6        442.98        417.40        17.15 o                         
   6   2   6         49.38         41.44         7.61 o                         
   7   2   6        856.80        848.93        28.13 o                         
   8   2   6        273.21        212.63        22.90 o                         
   9   2   6          3.40         14.16        12.32 o                         
  10   2   6         24.92         -4.92        11.48 o                         
  11   2   6        163.89        125.52        59.82 o                         
 -12   3   6        123.30        123.13        24.79 o                         
 -11   3   6         21.78         19.66        11.74 o                         
 -10   3   6        538.82        547.43        39.06 o                         
  -9   3   6       1027.22       1167.20        53.35 o                         
  -8   3   6        181.32        212.66        21.39 o                         
  -7   3   6        176.32        184.51        18.60 o                         
  -6   3   6       1982.29       2093.70        58.49 o                         
  -5   3   6        359.98        367.48        21.08 o                         
  -4   3   6         27.51         38.06         5.22 o                         
  -3   3   6        452.62        589.44        20.56 o                         
  -2   3   6       3351.69       3321.87        53.79 o                         
  -1   3   6       6440.47       6139.28        74.93 o                         
   0   3   6        243.69        400.78        12.22 o                         
   1   3   6       4454.16       4340.11        36.00 o                         
   2   3   6         10.72         11.69         2.22 o                         
   3   3   6       3668.26       3608.56        56.35 o                         
   4   3   6       2761.52       2530.00        54.00 o                         
   5   3   6       6046.33       6110.20        82.43 o                         
   6   3   6       2558.47       2604.30        43.99 o                         
   7   3   6        560.61        646.84        29.56 o                         
   8   3   6        460.30        476.09        27.08 o                         
   9   3   6         36.61         48.24        14.06 o                         
  10   3   6       1069.25       1292.41        74.05 o                         
  11   3   6         70.89         75.95        46.98 o                         
 -12   4   6        124.74        100.46        18.23 o                         
 -11   4   6         43.25         66.17        15.82 o                         
 -10   4   6       1761.99       1889.78        71.50 o                         
  -9   4   6         59.03         83.27        15.19 o                         
  -8   4   6        540.39        550.21        34.30 o                         
  -7   4   6          4.07          2.88         8.08 o                         
  -6   4   6          2.88          3.32         6.98 o                         
  -5   4   6        349.73        339.78        20.90 o                         
  -4   4   6        185.96        168.32         9.66 o                         
  -3   4   6       2692.43       2674.08        61.83 o                         
  -2   4   6       1607.18       1527.40        61.32 o                         
  -1   4   6         49.71         33.67         7.36 o                         
   0   4   6       6442.23       6685.13        55.20 o                         
   1   4   6       4606.90       4569.65        53.37 o                         
   2   4   6        771.03        738.76        18.54 o                         
   3   4   6        172.84        176.18        10.10 o                         
   4   4   6       1207.59       1113.86        23.93 o                         
   5   4   6       4256.41       4271.16        70.71 o                         
   6   4   6         94.26         88.04        10.59 o                         
   7   4   6        694.99        702.29        31.81 o                         
   8   4   6        901.18        883.87        37.55 o                         
   9   4   6       2267.04       2512.66        88.72 o                         
  10   4   6          1.92          3.52        14.72 o                         
  11   4   6        221.29        315.69        82.19 o                         
 -12   5   6         14.69         -4.84        16.55 o                         
 -11   5   6          5.61          2.11        13.40 o                         
 -10   5   6        185.46        230.33        24.29 o                         
  -9   5   6        765.59        698.13        40.87 o                         
  -8   5   6        118.24         85.51        15.02 o                         
  -7   5   6        621.52        708.38        45.33 o                         
  -6   5   6         93.38        110.84        15.29 o                         
  -5   5   6          0.67          0.63         4.83 o                         
  -4   5   6        978.36        861.77        23.45 o                         
  -3   5   6         38.60         14.96         4.78 o                         
  -2   5   6       1085.83       1166.10        36.47 o                         
  -1   5   6       1698.69       1721.72        32.06 o                         
   0   5   6       2483.51       2430.93        37.52 o                         
   1   5   6        184.45        262.89        13.57 o                         
   2   5   6       5710.86       6188.48        86.55 o                         
   3   5   6          1.82          2.64         4.32 o                         
   4   5   6         40.97         41.14         6.05 o                         
   5   5   6         47.49         27.32         6.74 o                         
   6   5   6        191.69        159.21        15.35 o                         
   7   5   6        151.35        148.79        15.33 o                         
   8   5   6        117.11        109.97        15.69 o                         
   9   5   6        105.68        136.23        26.44 o                         
  10   5   6        185.32        150.98        29.20 o                         
  11   5   6         46.52        159.25        41.21 o                         
 -12   6   6        148.17        180.47        35.21 o                         
 -11   6   6          2.58         23.63        19.16 o                         
 -10   6   6        305.34        306.80        32.67 o                         
  -9   6   6         49.93         52.23        15.06 o                         
  -8   6   6        348.77        376.89        44.48 o                         
  -7   6   6        130.18        118.75        17.76 o                         
  -6   6   6        193.86        239.64        18.79 o                         
  -5   6   6         54.13         68.50         9.96 o                         
  -4   6   6       1996.80       1850.94        34.11 o                         
  -3   6   6       1265.64       1206.88        41.47 o                         
  -2   6   6       7541.34       7856.40       154.47 o                         
  -1   6   6       1017.45       1215.98        33.10 o                         
   0   6   6        322.83        257.52        14.42 o                         
   1   6   6         62.01        116.32         9.58 o                         
   2   6   6        781.13        736.59        23.81 o                         
   3   6   6        286.56        253.61        18.31 o                         
   4   6   6       1891.85       1885.25        35.87 o                         
   5   6   6       2179.50       2138.97        44.95 o                         
   6   6   6        112.23        182.08        17.34 o                         
   7   6   6       1136.48       1147.51        42.79 o                         
   8   6   6        165.37        192.16        19.08 o                         
   9   6   6        501.70        465.46        33.36 o                         
  10   6   6         61.63         43.09        24.95 o                         
 -11   7   6        503.77        569.62        67.71 o                         
 -10   7   6         10.49         19.70        18.73 o                         
  -9   7   6       1057.44       1263.27        78.39 o                         
  -8   7   6         97.35        113.48        15.93 o                         
  -7   7   6        156.80        142.54        15.70 o                         
  -6   7   6        790.82        837.02        36.53 o                         
  -5   7   6         51.95         49.69         7.72 o                         
  -4   7   6        350.54        339.46        21.06 o                         
  -3   7   6        541.08        468.52        36.35 o                         
  -2   7   6       4961.00       4856.52        79.52 o                         
  -1   7   6       7046.60       7308.99        90.83 o                         
   0   7   6        576.95        463.68        20.00 o                         
   1   7   6       5049.64       5053.93        69.94 o                         
   2   7   6         46.51         27.49         4.95 o                         
   3   7   6       2913.75       3081.09        56.44 o                         
   4   7   6       1928.11       1910.92        37.70 o                         
   5   7   6         20.28         20.34         7.80 o                         
   6   7   6       1781.75       1737.41        51.00 o                         
   7   7   6        289.01        312.53        23.57 o                         
   8   7   6       3637.77       3594.22       102.18 o                         
   9   7   6         37.06         37.42        11.54 o                         
  10   7   6        671.10        811.77        67.83 o                         
 -11   8   6          0.12          3.28        21.32 o                         
 -10   8   6        147.52        123.27        27.19 o                         
  -9   8   6         31.97         30.23        12.74 o                         
  -8   8   6       1927.35       1933.46        88.95 o                         
  -7   8   6       2920.88       3241.65       111.86 o                         
  -6   8   6         71.95         73.02        18.17 o                         
  -5   8   6       1142.90       1196.09        59.72 o                         
  -4   8   6        337.92        375.40        33.01 o                         
  -3   8   6       7627.06       7677.19       126.67 o                         
  -2   8   6       1382.88       1549.98        47.86 o                         
  -1   8   6       1207.79       1248.71        46.00 o                         
   0   8   6        937.78        949.56        33.39 o                         
   1   8   6        247.53        255.47        15.54 o                         
   2   8   6        875.02        888.55        28.48 o                         
   3   8   6        271.77        275.69        14.09 o                         
   4   8   6       8153.38       7991.08       143.14 o                         
   5   8   6       2185.07       2200.53        51.67 o                         
   6   8   6         61.42         49.65         9.66 o                         
   7   8   6         27.30         25.74         8.67 o                         
   8   8   6          0.18         10.69         8.18 o                         
   9   8   6        573.84        533.89        38.46 o                         
  10   8   6        222.32        232.66        44.30 o                         
 -11   9   6          0.15        -16.87        16.87 o                         
 -10   9   6         86.58         72.27        26.14 o                         
  -9   9   6        134.08        123.72        25.42 o                         
  -8   9   6        143.69        120.65        37.95 o                         
  -7   9   6         98.65         81.33        19.71 o                         
  -6   9   6        807.10        713.13        74.95 o                         
  -5   9   6        936.51        873.46        53.33 o                         
  -4   9   6       1217.47       1226.08        76.64 o                         
  -3   9   6        487.82        536.88        28.61 o                         
  -2   9   6          2.84          7.60         3.95 o                         
  -1   9   6          0.22         -3.41         8.08 o                         
   0   9   6         90.72         94.80        14.75 o                         
   1   9   6        266.00        278.43        19.59 o                         
   2   9   6        272.41        253.56        14.33 o                         
   3   9   6        157.73        193.16        17.97 o                         
   4   9   6        245.53        285.68        19.67 o                         
   5   9   6         32.58         11.86         7.74 o                         
   6   9   6        471.16        519.91        32.27 o                         
   7   9   6         82.07         84.11        14.73 o                         
   8   9   6         59.31         40.49        14.78 o                         
   9   9   6          3.40          7.72        10.44 o                         
 -10  10   6         24.54         40.88        24.34 o                         
  -9  10   6          0.57         -5.23        12.56 o                         
  -8  10   6         22.78         34.72        18.06 o                         
  -7  10   6         70.00         64.22        18.68 o                         
  -6  10   6         15.84         24.76        16.73 o                         
  -5  10   6        244.62        324.29        42.66 o                         
  -4  10   6       1950.79       1936.15        80.66 o                         
  -3  10   6       1462.23       1659.59        59.84 o                         
  -2  10   6       1363.66       1448.40        54.46 o                         
  -1  10   6         24.19         24.19         7.94 o                         
   0  10   6        829.92        759.08        34.45 o                         
   1  10   6          1.92         -0.77         7.89 o                         
   2  10   6       1163.36       1209.85        38.23 o                         
   3  10   6          0.70         -4.92         5.01 o                         
   4  10   6        398.74        451.86        25.19 o                         
   5  10   6        357.86        268.87        22.90 o                         
   6  10   6         38.35         53.23        12.58 o                         
   7  10   6        180.28        143.81        18.84 o                         
   8  10   6        111.07        114.14        20.61 o                         
   9  10   6        162.42        130.17        23.43 o                         
  -9  11   6        144.93        128.04        30.96 o                         
  -8  11   6        543.23        626.77        60.54 o                         
  -7  11   6        107.39        106.05        40.36 o                         
  -6  11   6       1792.70       1883.46        87.83 o                         
  -5  11   6          1.65          1.23        13.76 o                         
  -4  11   6        350.33        421.26        39.36 o                         
  -3  11   6        199.97        238.17        24.24 o                         
  -2  11   6       1224.12       1245.57        52.13 o                         
  -1  11   6        200.84        196.40        19.00 o                         
   0  11   6         24.23         26.62         9.19 o                         
   1  11   6        109.42        127.29        15.58 o                         
   2  11   6        222.23        222.66        17.07 o                         
   3  11   6       1228.25       1204.04        46.60 o                         
   4  11   6        119.73        132.57        14.42 o                         
   5  11   6       1417.57       1289.15        68.05 o                         
   6  11   6         19.20         12.61         9.31 o                         
   7  11   6        145.57         96.38        18.31 o                         
   8  11   6        146.17        105.26        20.20 o                         
  -9  12   6          0.38         -5.58        25.72 o                         
  -8  12   6         83.89         92.82        25.40 o                         
  -7  12   6         84.33         88.01        19.83 o                         
  -6  12   6         66.16         73.17        18.71 o                         
  -5  12   6        431.39        468.46        38.86 o                         
  -4  12   6       1775.17       1728.98        66.72 o                         
  -3  12   6       2375.33       2607.79        72.18 o                         
  -2  12   6        552.01        491.37        31.03 o                         
  -1  12   6        246.50        243.20        21.82 o                         
   0  12   6         22.84         44.23        10.78 o                         
   1  12   6       1152.59       1205.91        47.67 o                         
   2  12   6        446.61        391.06        23.73 o                         
   3  12   6         35.36         30.25         9.63 o                         
   4  12   6        424.58        454.30        27.36 o                         
   5  12   6          2.03         11.15        10.11 o                         
   6  12   6          4.24          4.43         9.73 o                         
   7  12   6          1.47          8.84        12.32 o                         
   8  12   6         11.01         -3.49        13.86 o                         
  -8  13   6         71.23         84.30        26.45 o                         
  -7  13   6          7.42         -8.98        13.62 o                         
  -6  13   6        255.57        312.61        33.75 o                         
  -5  13   6         21.66          9.94        11.22 o                         
  -4  13   6        324.65        299.27        37.78 o                         
  -3  13   6         20.79         30.32        12.92 o                         
  -2  13   6          6.60         22.17        11.04 o                         
  -1  13   6         31.39         39.64        12.76 o                         
   0  13   6          0.79          2.01         8.86 o                         
   1  13   6        826.97        814.30        40.95 o                         
   2  13   6         75.14         49.30        13.67 o                         
   3  13   6        443.87        407.88        31.53 o                         
   4  13   6         92.28         83.93        18.99 o                         
   5  13   6         55.55         44.79        13.62 o                         
   6  13   6         36.48         33.03        13.93 o                         
   7  13   6          0.36        -11.65        11.65 o                         
  -7  14   6        255.51        347.19        80.86 o                         
  -6  14   6         84.05         78.03        17.95 o                         
  -5  14   6        784.67        845.97        46.29 o                         
  -4  14   6          0.72         14.61        10.90 o                         
  -3  14   6        774.15        944.51        51.41 o                         
  -2  14   6        200.01        236.63        24.26 o                         
  -1  14   6        499.30        551.23        35.72 o                         
   0  14   6        647.73        647.77        38.19 o                         
   1  14   6         21.36         30.13        13.94 o                         
   2  14   6        511.88        504.10        35.76 o                         
   3  14   6          2.23         -9.80         9.80 o                         
   4  14   6        701.28        708.80        50.54 o                         
   5  14   6        330.79        309.12        30.40 o                         
   6  14   6          8.07         13.54        16.05 o                         
  -6  15   6        160.66        198.01        50.59 o                         
  -5  15   6          1.23          5.16        10.34 o                         
  -4  15   6        635.81        665.79        41.26 o                         
  -3  15   6         94.04        101.45        20.33 o                         
  -2  15   6        527.92        588.85        42.15 o                         
  -1  15   6        101.24        119.95        19.25 o                         
   0  15   6        565.90        563.75        43.04 o                         
   1  15   6        541.19        566.81        38.94 o                         
   2  15   6        149.13        183.70        23.26 o                         
   3  15   6        169.70        124.49        31.45 o                         
   4  15   6         46.21         37.20        15.64 o                         
  -4  16   6          1.30         27.08        19.29 o                         
  -3  16   6         43.96         46.24        32.92 o                         
  -2  16   6         28.11         41.96        20.08 o                         
  -1  16   6         56.27         46.46        13.36 o                         
   0  16   6        158.87        123.78        25.77 o                         
   1  16   6         60.45         46.49        14.85 o                         
   2  16   6          1.84         -7.62        13.07 o                         
   3  16   6         21.57         16.92        12.81 o                         
 -12   1   7         72.58         44.24        13.40 o                         
 -11   1   7        249.19        244.48        25.65 o                         
 -10   1   7         11.69         -3.19        10.82 o                         
  -9   1   7         74.73         60.87        13.34 o                         
  -8   1   7          8.05          3.17         5.40 o                         
  -7   1   7          7.44          3.41         5.58 o                         
  -6   1   7       3162.70       3196.91        46.29 o                         
  -5   1   7       2127.28       2068.58        38.39 o                         
  -4   1   7       2375.42       2197.30        37.12 o                         
  -3   1   7        428.72        344.13        13.55 o                         
  -2   1   7       6348.89       6313.45        71.93 o                         
  -1   1   7        156.49        118.68         7.17 o                         
   0   1   7       1536.16       1398.45        21.58 o                         
   1   1   7       7515.09       7142.75        52.42 o                         
   2   1   7       9360.66       9508.50        66.28 o                         
   3   1   7       5231.06       4856.14        47.67 o                         
   4   1   7       1497.34       1363.72        24.52 o                         
   5   1   7       3113.42       3128.73        66.13 o                         
   6   1   7       1897.86       1915.28        41.98 o                         
   7   1   7        852.89        842.63        46.30 o                         
   8   1   7        975.95       1060.51        84.45 o                         
   9   1   7          0.69         16.30        21.52 o                         
  10   1   7        181.55        237.30        37.70 o                         
  11   1   7        200.59        231.83        44.94 o                         
 -12   2   7        664.73        703.15        44.79 o                         
 -11   2   7          2.88         11.26        13.40 o                         
 -10   2   7         13.56         -0.80        10.11 o                         
  -9   2   7        463.16        432.68        33.02 o                         
  -8   2   7        447.35        389.30        32.79 o                         
  -7   2   7       2432.74       2485.25        64.43 o                         
  -6   2   7        529.68        482.53        19.82 o                         
  -5   2   7       1020.40        994.44        27.75 o                         
  -4   2   7       5234.33       5162.00        66.59 o                         
  -3   2   7       4105.58       4049.46        55.23 o                         
  -2   2   7       6606.78       6969.12        71.13 o                         
  -1   2   7         25.39         27.77         3.84 o                         
   0   2   7       6335.72       5940.87        54.85 o                         
   1   2   7         58.95         58.77         4.47 o                         
   2   2   7      12449.24      12218.14        86.95 o                         
   3   2   7       9525.78       9963.94        78.06 o                         
   4   2   7       5234.10       4723.49        79.81 o                         
   5   2   7       3889.08       3795.46        72.11 o                         
   6   2   7        360.83        358.38        18.77 o                         
   7   2   7       4652.75       5030.66        97.73 o                         
   8   2   7         17.05         12.67        23.80 o                         
   9   2   7        697.19        843.83        84.07 o                         
  10   2   7        246.76        212.60        42.91 o                         
  11   2   7         43.94         -2.03        49.22 o                         
 -12   3   7          5.32        -10.53        21.16 o                         
 -11   3   7        290.86        283.67        32.81 o                         
 -10   3   7         70.58         70.17        16.12 o                         
  -9   3   7        251.72        280.93        26.60 o                         
  -8   3   7         86.63         67.15        12.45 o                         
  -7   3   7       1274.05       1203.07        47.98 o                         
  -6   3   7        903.76        911.92        36.46 o                         
  -5   3   7        352.26        375.63        23.51 o                         
  -4   3   7         12.90          9.15         3.77 o                         
  -3   3   7       5350.83       5147.36        73.80 o                         
  -2   3   7        498.90        529.97        23.85 o                         
  -1   3   7        366.03        241.20        17.82 o                         
   0   3   7        377.99        295.88        11.68 o                         
   1   3   7       5541.82       5588.24        48.70 o                         
   2   3   7        136.88        175.31         7.09 o                         
   3   3   7        418.85        466.26        19.95 o                         
   4   3   7         43.19         50.12         6.67 o                         
   5   3   7        456.21        449.24        25.94 o                         
   6   3   7          4.38          7.09         3.58 o                         
   7   3   7         15.88         25.95         8.68 o                         
   8   3   7        953.57        976.78        41.81 o                         
   9   3   7         83.49        106.05        23.62 o                         
  10   3   7        220.26        296.56        49.44 o                         
  11   3   7          1.02         -6.36        27.08 o                         
 -12   4   7        233.95        225.49        27.71 o                         
 -11   4   7         43.63         36.87        14.18 o                         
 -10   4   7         47.07         36.87        11.77 o                         
  -9   4   7        314.41        348.86        30.17 o                         
  -8   4   7          7.86         10.36         9.30 o                         
  -7   4   7         33.38         19.08         8.61 o                         
  -6   4   7        246.64        237.28        18.99 o                         
  -5   4   7       1300.82       1476.46        43.58 o                         
  -4   4   7       1329.72       1272.66        35.60 o                         
  -3   4   7        914.70        975.95        31.26 o                         
  -2   4   7        295.22        251.39        19.83 o                         
  -1   4   7       1573.03       1730.34        43.01 o                         
   0   4   7        392.81        341.81        12.19 o                         
   1   4   7       2840.15       2839.05        39.47 o                         
   2   4   7       1187.76        972.83        17.07 o                         
   3   4   7        890.83        875.32        21.94 o                         
   4   4   7       1305.97       1318.65        64.28 o                         
   5   4   7        761.87        728.75        34.16 o                         
   6   4   7         54.87         28.45         7.37 o                         
   7   4   7         10.51          4.86         6.86 o                         
   8   4   7        103.27        112.11        15.63 o                         
   9   4   7        178.89        188.45        28.57 o                         
  10   4   7          0.80        -18.49        18.49 o                         
  11   4   7          2.48        -29.91        41.57 o                         
 -12   5   7         12.37         45.31        21.67 o                         
 -11   5   7        330.14        299.04        30.51 o                         
 -10   5   7        282.20        286.62        28.60 o                         
  -9   5   7        134.29        134.13        17.43 o                         
  -8   5   7        898.22        981.03        45.76 o                         
  -7   5   7        251.70        258.19        22.61 o                         
  -6   5   7         39.42         28.81         8.37 o                         
  -5   5   7        135.23        114.03        16.00 o                         
  -4   5   7        185.05        229.41        14.38 o                         
  -3   5   7       4536.41       4472.02        99.54 o                         
  -2   5   7        701.75        689.02        38.32 o                         
  -1   5   7      17410.42      18735.40       203.52 o                         
   0   5   7        273.89        307.78        13.77 o                         
   1   5   7       6898.77       6833.23        72.90 o                         
   2   5   7        298.52        274.29        11.07 o                         
   3   5   7       3630.86       3566.91        56.87 o                         
   4   5   7       2142.24       2157.09        49.19 o                         
   5   5   7        562.11        546.60        26.14 o                         
   6   5   7       3479.88       3500.94        70.73 o                         
   7   5   7        256.16        242.01        20.32 o                         
   8   5   7       2918.10       3011.65        72.98 o                         
   9   5   7        187.14        175.25        19.49 o                         
  10   5   7        373.97        373.21        54.03 o                         
 -12   6   7        348.96        335.53        49.92 o                         
 -11   6   7        146.66        146.39        33.02 o                         
 -10   6   7        160.31        140.29        28.43 o                         
  -9   6   7        191.82        239.49        27.86 o                         
  -8   6   7        473.69        612.57        47.83 o                         
  -7   6   7       1555.51       1472.32        57.57 o                         
  -6   6   7        344.04        346.45        24.52 o                         
  -5   6   7       1241.03       1155.48        23.24 o                         
  -4   6   7        722.04        736.21        26.43 o                         
  -3   6   7       1051.65       1148.76        41.61 o                         
  -2   6   7       1740.63       1713.52        35.49 o                         
  -1   6   7        302.20        356.90        17.34 o                         
   0   6   7       3666.66       3456.90        57.01 o                         
   1   6   7        504.33        429.05        19.07 o                         
   2   6   7       3452.72       3622.75        45.60 o                         
   3   6   7        646.93        683.32        24.01 o                         
   4   6   7       1839.54       1824.22        36.68 o                         
   5   6   7        491.89        440.47        24.31 o                         
   6   6   7         29.33         45.02         9.70 o                         
   7   6   7       2373.59       2523.25        64.70 o                         
   8   6   7        298.07        307.87        23.90 o                         
   9   6   7        555.99        647.67        38.78 o                         
  10   6   7        142.93        128.72        30.17 o                         
 -11   7   7         46.82         38.49        18.67 o                         
 -10   7   7          1.73         12.05        17.19 o                         
  -9   7   7          3.44         14.18        20.83 o                         
  -8   7   7        333.91        332.58        34.65 o                         
  -7   7   7         46.80         50.58        11.21 o                         
  -6   7   7        808.63        867.56        36.79 o                         
  -5   7   7        584.07        589.93        35.62 o                         
  -4   7   7       1877.44       1741.06        47.77 o                         
  -3   7   7        351.96        390.17        24.59 o                         
  -2   7   7       1054.17        989.87        33.35 o                         
  -1   7   7        100.03         76.94         9.95 o                         
   0   7   7        362.75        352.91        18.48 o                         
   1   7   7        147.74        137.86        13.71 o                         
   2   7   7         38.36         45.90         7.53 o                         
   3   7   7          0.53         -2.56         5.28 o                         
   4   7   7          2.15          7.32         4.16 o                         
   5   7   7        797.62        807.62        33.55 o                         
   6   7   7         43.08         25.83         7.72 o                         
   7   7   7        431.48        529.78        29.97 o                         
   8   7   7          7.73         33.99         9.92 o                         
   9   7   7        331.54        410.80        36.83 o                         
  10   7   7        231.28        204.05        36.11 o                         
 -11   8   7         16.78          6.05        15.50 o                         
 -10   8   7         47.91         43.49        15.77 o                         
  -9   8   7          7.81         26.87        16.86 o                         
  -8   8   7        262.88        313.02        37.58 o                         
  -7   8   7        392.17        470.07        44.18 o                         
  -6   8   7        246.57        216.30        27.98 o                         
  -5   8   7        381.31        371.85        34.10 o                         
  -4   8   7        956.13        927.24        38.63 o                         
  -3   8   7        295.63        264.52        17.55 o                         
  -2   8   7       4151.40       4232.01        65.59 o                         
  -1   8   7          5.72          3.68         4.11 o                         
   0   8   7       1733.22       1779.41        48.03 o                         
   1   8   7         95.28         78.76         9.26 o                         
   2   8   7       2269.35       2264.76        50.64 o                         
   3   8   7       1123.76       1106.75        25.57 o                         
   4   8   7        501.89        559.28        32.58 o                         
   5   8   7        110.69        103.76        13.93 o                         
   6   8   7        964.73        975.50        39.80 o                         
   7   8   7        552.33        484.17        29.42 o                         
   8   8   7         50.93         52.99        12.34 o                         
   9   8   7        374.74        381.45        32.90 o                         
  10   8   7          0.89          2.49        13.11 o                         
 -11   9   7        183.19        245.22        53.54 o                         
 -10   9   7         46.64         55.73        41.90 o                         
  -9   9   7         82.16         71.06        21.41 o                         
  -8   9   7       1285.64       1280.06        75.88 o                         
  -7   9   7         74.17         79.14        20.99 o                         
  -6   9   7       1310.54       1382.99        72.16 o                         
  -5   9   7         33.81         27.60        13.14 o                         
  -4   9   7       1655.20       1708.37        74.41 o                         
  -3   9   7        158.83        149.82        15.25 o                         
  -2   9   7       1014.30       1059.56        28.56 o                         
  -1   9   7       2306.51       2388.77        81.49 o                         
   0   9   7        182.72        164.22        17.91 o                         
   1   9   7       2246.99       2322.43        66.63 o                         
   2   9   7        759.00        743.75        32.31 o                         
   3   9   7       2062.46       2025.90        46.14 o                         
   4   9   7       2613.29       2655.13        69.82 o                         
   5   9   7        627.96        696.06        37.98 o                         
   6   9   7        402.66        361.32        27.72 o                         
   7   9   7          0.08         -7.75         9.22 o                         
   8   9   7       1081.35       1196.18        55.98 o                         
   9   9   7        130.94        127.41        20.38 o                         
 -10  10   7         13.56         44.48        32.73 o                         
  -9  10   7         13.18         28.28        16.54 o                         
  -8  10   7         39.19         46.50        18.60 o                         
  -7  10   7        439.38        427.44        43.83 o                         
  -6  10   7        287.32        298.85        35.35 o                         
  -5  10   7       3238.71       3493.05       113.62 o                         
  -4  10   7         37.97         34.63        14.08 o                         
  -3  10   7        358.36        371.66        29.32 o                         
  -2  10   7        108.35        127.98        17.78 o                         
  -1  10   7        732.38        799.27        41.43 o                         
   0  10   7         81.35         74.52        12.80 o                         
   1  10   7        284.09        269.45        21.39 o                         
   2  10   7       1531.14       1591.56        49.75 o                         
   3  10   7        337.57        326.23        18.78 o                         
   4  10   7          8.22         15.50        12.57 o                         
   5  10   7          9.03         43.93        12.49 o                         
   6  10   7        360.34        316.51        26.81 o                         
   7  10   7        106.29        104.22        16.33 o                         
   8  10   7         38.68          8.75        18.41 o                         
   9  10   7         42.22         25.62        16.17 o                         
  -9  11   7         65.77         45.67        20.90 o                         
  -8  11   7          5.94         -7.73        16.39 o                         
  -7  11   7         33.38         18.97        15.82 o                         
  -6  11   7        113.52        130.63        25.58 o                         
  -5  11   7         25.99         22.17        14.23 o                         
  -4  11   7        619.41        736.45        53.08 o                         
  -3  11   7        192.68        195.44        24.62 o                         
  -2  11   7        714.45        752.22        42.00 o                         
  -1  11   7        132.25        141.28        33.45 o                         
   0  11   7         10.99         15.10         8.99 o                         
   1  11   7         92.98         92.17        13.71 o                         
   2  11   7          0.25         -0.03         7.65 o                         
   3  11   7        399.08        396.59        28.50 o                         
   4  11   7        165.78        146.86        19.70 o                         
   5  11   7         19.13          7.04        10.43 o                         
   6  11   7         52.52         64.96        13.62 o                         
   7  11   7         10.38         18.55        17.10 o                         
   8  11   7         19.61          6.63        15.48 o                         
  -9  12   7         47.13         25.61        19.01 o                         
  -8  12   7         11.14         -8.95        14.25 o                         
  -7  12   7        507.52        511.72        42.77 o                         
  -6  12   7          5.35         -8.13        15.60 o                         
  -5  12   7        786.97       1022.42       151.60 o                         
  -4  12   7        249.13        256.66        27.70 o                         
  -3  12   7       1115.86       1106.42        53.77 o                         
  -2  12   7        156.07        157.91        18.06 o                         
  -1  12   7        132.94        146.45        17.95 o                         
   0  12   7        689.51        819.91        39.77 o                         
   1  12   7        544.63        541.95        32.62 o                         
   2  12   7        480.53        463.06        42.10 o                         
   3  12   7        265.11        267.18        22.15 o                         
   4  12   7        403.48        417.04        39.43 o                         
   5  12   7        353.39        330.92        29.28 o                         
   6  12   7        121.13        106.02        17.06 o                         
   7  12   7        498.14        449.48        38.96 o                         
  -8  13   7        312.57        407.82        53.13 o                         
  -7  13   7         92.75         91.49        20.49 o                         
  -6  13   7        630.42        670.41        50.40 o                         
  -5  13   7        139.84        153.44        19.86 o                         
  -4  13   7        885.89       1013.09        48.55 o                         
  -3  13   7         40.57         43.07        11.35 o                         
  -2  13   7        663.14        617.13        36.70 o                         
  -1  13   7        637.73        725.39        39.27 o                         
   0  13   7         51.88         36.65        11.46 o                         
   1  13   7       1049.82       1032.15        46.60 o                         
   2  13   7         95.26        108.27        18.35 o                         
   3  13   7        412.38        350.01        30.24 o                         
   4  13   7        109.21         57.19        14.99 o                         
   5  13   7          2.59         -2.98        11.99 o                         
   6  13   7        240.70        230.72        29.84 o                         
  -7  14   7         25.35         60.34        18.13 o                         
  -6  14   7        302.05        328.69        31.43 o                         
  -5  14   7         72.87         77.20        16.38 o                         
  -4  14   7         91.56         95.09        17.73 o                         
  -3  14   7         18.28         30.85        13.85 o                         
  -2  14   7        269.21        325.61        28.60 o                         
  -1  14   7        163.08        157.32        21.59 o                         
   0  14   7          8.85         20.46        10.28 o                         
   1  14   7        257.27        239.89        27.83 o                         
   2  14   7        113.67         82.70        16.93 o                         
   3  14   7         12.52         31.09        13.18 o                         
   4  14   7          0.54        -12.44        12.44 o                         
   5  14   7         39.89         16.77        15.26 o                         
  -5  15   7         40.42         34.85        12.06 o                         
  -4  15   7         52.30         75.04        14.39 o                         
  -3  15   7         29.82         42.39        13.55 o                         
  -2  15   7         19.42         12.77        16.24 o                         
  -1  15   7         17.20         39.79        13.06 o                         
   0  15   7          1.37         19.45        13.01 o                         
   1  15   7          1.73          4.01        12.30 o                         
   2  15   7          9.73         -3.98        13.63 o                         
   3  15   7        113.13        112.78        21.78 o                         
   4  15   7        139.37        137.34        25.39 o                         
  -3  16   7        211.57        254.26        38.86 o                         
  -2  16   7        415.78        407.31        47.09 o                         
  -1  16   7        108.94         77.49        19.83 o                         
   0  16   7        351.65        326.33        34.36 o                         
   1  16   7          5.34         12.77        12.62 o                         
   2  16   7        169.92        111.67        25.99 o                         
 -12   0   8        520.67        503.81        54.23 o                         
 -11   0   8         58.45         36.57        16.54 o                         
 -10   0   8         96.55         72.61        34.26 o                         
  -9   0   8         76.95         65.13        17.51 o                         
  -8   0   8         20.64          9.33         8.18 o                         
  -7   0   8       1845.12       1837.47        58.68 o                         
  -6   0   8       5964.50       5988.52       156.53 o                         
  -5   0   8       8278.58       8189.09       147.52 o                         
  -4   0   8       1670.39       1459.09        40.83 o                         
  -3   0   8       8750.69       9144.56       132.73 o                         
  -2   0   8      30819.20      30596.19       311.69 o                         
  -1   0   8       4042.04       4077.87        75.85 o                         
   0   0   8       8834.13       8357.16        94.08 o                         
   1   0   8       4192.79       4649.60        63.38 o                         
   2   0   8       9434.50       9580.07       114.83 o                         
   3   0   8       9524.91       9550.18        93.85 o                         
   4   0   8       4010.39       4300.01        73.17 o                         
   5   0   8      11748.67      11112.38       250.83 o                         
   6   0   8         96.36         77.45        14.54 o                         
   7   0   8       1434.87       1532.38        78.66 o                         
   8   0   8          2.24         13.75        16.66 o                         
   9   0   8         51.28         17.29        21.28 o                         
  10   0   8        316.54        295.17        54.75 o                         
  11   0   8        111.57        183.98        78.72 o                         
 -12   1   8          5.35         22.07        12.90 o                         
 -11   1   8         62.60         57.87        14.43 o                         
 -10   1   8        426.35        375.27        32.40 o                         
  -9   1   8         15.53         13.45        10.18 o                         
  -8   1   8        361.17        375.38        28.83 o                         
  -7   1   8        746.61        682.19        29.54 o                         
  -6   1   8       1101.59       1027.07        27.54 o                         
  -5   1   8       1047.07        966.46        26.13 o                         
  -4   1   8         59.27         40.20         5.22 o                         
  -3   1   8       3196.21       3199.07        44.09 o                         
  -2   1   8       1860.56       1893.37        45.52 o                         
  -1   1   8       2859.49       2445.08        44.39 o                         
   0   1   8       1444.43       1636.87        25.73 o                         
   1   1   8       2318.23       2373.77        29.77 o                         
   2   1   8       1001.97        863.64        18.49 o                         
   3   1   8        718.37        642.47        15.66 o                         
   4   1   8       4261.42       4346.68        66.41 o                         
   5   1   8        277.23        249.46        12.12 o                         
   6   1   8        993.28        953.33        27.05 o                         
   7   1   8        224.35        172.83        16.35 o                         
   8   1   8        705.94        675.98        68.59 o                         
   9   1   8        257.17        181.79        33.54 o                         
  10   1   8          8.66        -17.03        17.03 o                         
  11   1   8        139.02        193.52        30.73 o                         
 -12   2   8          4.86         16.51        13.85 o                         
 -11   2   8        579.23        588.53        43.09 o                         
 -10   2   8         92.47         72.15        14.77 o                         
  -9   2   8          3.25          0.52        10.61 o                         
  -8   2   8        461.03        498.24        33.08 o                         
  -7   2   8          1.27          1.74         4.23 o                         
  -6   2   8        245.32        214.44        14.02 o                         
  -5   2   8        177.69        148.82        14.21 o                         
  -4   2   8        161.18        153.39        13.83 o                         
  -3   2   8          1.53          1.21         5.74 o                         
  -2   2   8         68.49         42.77         6.21 o                         
  -1   2   8        568.63        478.15        16.51 o                         
   0   2   8        408.76        484.11        15.61 o                         
   1   2   8         11.12         15.17         3.13 o                         
   2   2   8        113.90        112.97         7.78 o                         
   3   2   8       1458.80       1310.43        31.77 o                         
   4   2   8       1336.31       1254.39        27.47 o                         
   5   2   8        368.21        378.21        14.25 o                         
   6   2   8        422.85        413.20        20.15 o                         
   7   2   8         10.23         18.79        11.45 o                         
   8   2   8         12.81        -12.95        13.33 o                         
   9   2   8          6.70          7.01        19.13 o                         
  10   2   8         11.62         13.59        19.74 o                         
  11   2   8          6.30         -8.54        26.02 o                         
 -12   3   8        310.90        220.03        27.16 o                         
 -11   3   8         18.85         -7.33        17.17 o                         
 -10   3   8         38.94          6.68        17.46 o                         
  -9   3   8         48.20         22.63        10.38 o                         
  -8   3   8        873.52        827.30        42.64 o                         
  -7   3   8        975.62       1014.47        39.02 o                         
  -6   3   8        261.41        230.46        12.49 o                         
  -5   3   8       1284.65       1210.29        34.48 o                         
  -4   3   8       1489.25       1492.08        46.19 o                         
  -3   3   8       1024.62       1001.02        31.82 o                         
  -2   3   8         36.04         57.91         8.34 o                         
  -1   3   8       9568.42       9361.69       116.68 o                         
   0   3   8        857.19        912.85        23.04 o                         
   1   3   8       5206.79       4812.79        50.99 o                         
   2   3   8       2636.01       2682.98        32.96 o                         
   3   3   8       2909.83       2869.59        41.22 o                         
   4   3   8       2553.89       2406.03        50.24 o                         
   5   3   8        359.83        304.56        17.91 o                         
   6   3   8        272.79        297.57        22.64 o                         
   7   3   8       1647.92       1649.84        57.46 o                         
   8   3   8       1860.73       1755.01        74.46 o                         
   9   3   8        319.40        312.52        49.15 o                         
  10   3   8        141.85        180.50        41.10 o                         
  11   3   8          9.03         33.68        32.50 o                         
 -12   4   8          2.80         37.59        19.96 o                         
 -11   4   8        152.31        124.85        20.34 o                         
 -10   4   8        208.80        216.35        24.68 o                         
  -9   4   8       1408.42       1490.95        60.52 o                         
  -8   4   8        892.95        868.60        43.52 o                         
  -7   4   8       1471.92       1589.53        49.11 o                         
  -6   4   8         26.27         20.88         8.05 o                         
  -5   4   8       1760.59       1807.09        38.22 o                         
  -4   4   8       2378.69       2401.15        52.83 o                         
  -3   4   8        315.39        351.72        21.43 o                         
  -2   4   8       6275.37       6080.11        95.41 o                         
  -1   4   8        317.66        401.64        22.24 o                         
   0   4   8       5856.51       5987.61        65.03 o                         
   1   4   8         45.03         49.46         8.00 o                         
   2   4   8       9161.39       9145.65        90.95 o                         
   3   4   8       2400.59       2239.85        42.11 o                         
   4   4   8       1808.64       1654.89        56.37 o                         
   5   4   8       1210.10       1174.74        38.82 o                         
   6   4   8         29.09         15.11         8.14 o                         
   7   4   8       1601.81       1767.28        79.61 o                         
   8   4   8        655.06        720.49        48.29 o                         
   9   4   8        424.11        395.75        38.49 o                         
  10   4   8         82.15         63.35        37.92 o                         
 -12   5   8         15.72         49.53        21.92 o                         
 -11   5   8         27.69         26.42        14.87 o                         
 -10   5   8         18.96         40.12        13.49 o                         
  -9   5   8         47.56         53.76        18.36 o                         
  -8   5   8        467.20        524.56        34.21 o                         
  -7   5   8        236.29        244.96        19.45 o                         
  -6   5   8         55.07         41.82         9.99 o                         
  -5   5   8        376.02        402.69        21.80 o                         
  -4   5   8        381.96        343.26        20.09 o                         
  -3   5   8        122.17        145.70        15.68 o                         
  -2   5   8        546.61        515.56        46.42 o                         
  -1   5   8       2129.18       2449.18        55.93 o                         
   0   5   8        253.21        304.18        11.40 o                         
   1   5   8         14.71         11.81         3.19 o                         
   2   5   8        395.83        468.77        14.67 o                         
   3   5   8         11.92         16.14         4.38 o                         
   4   5   8          3.82          5.94         3.81 o                         
   5   5   8        167.03        142.61        16.78 o                         
   6   5   8         84.66         65.34        12.33 o                         
   7   5   8        392.11        419.03        31.15 o                         
   8   5   8        137.31        120.52        18.06 o                         
   9   5   8          1.31        -11.90        12.09 o                         
  10   5   8        270.33        327.23        85.02 o                         
 -12   6   8          8.75         20.73        19.16 o                         
 -11   6   8         81.43         73.25        23.44 o                         
 -10   6   8          9.95        -37.42        41.80 o                         
  -9   6   8        240.18        275.94        30.22 o                         
  -8   6   8          4.01         -3.15        15.15 o                         
  -7   6   8        114.04        115.87        17.69 o                         
  -6   6   8        234.17        236.01        20.91 o                         
  -5   6   8         50.48         41.18         5.19 o                         
  -4   6   8        208.22        191.18        14.37 o                         
  -3   6   8          0.83          1.59         5.05 o                         
  -2   6   8       3341.37       3617.83        69.73 o                         
  -1   6   8       7192.02       7537.72        75.40 o                         
   0   6   8       7846.30       7947.45       103.26 o                         
   1   6   8        831.01        813.76        26.94 o                         
   2   6   8       2753.65       2559.36        43.63 o                         
   3   6   8         10.32         13.67         4.53 o                         
   4   6   8        150.07        109.37         7.36 o                         
   5   6   8       1873.63       1844.52        73.03 o                         
   6   6   8        327.13        324.60        26.41 o                         
   7   6   8        262.04        312.01        28.01 o                         
   8   6   8          1.54         -6.73         8.85 o                         
   9   6   8        216.67        191.45        27.82 o                         
  10   6   8        122.44        114.33        42.39 o                         
 -11   7   8         44.22         46.83        17.93 o                         
 -10   7   8       1607.91       1715.61        96.58 o                         
  -9   7   8        479.68        621.37        59.64 o                         
  -8   7   8       1040.44        976.47        65.06 o                         
  -7   7   8         17.50          6.24         8.77 o                         
  -6   7   8        822.88        881.95        38.28 o                         
  -5   7   8       1580.40       1469.63        41.50 o                         
  -4   7   8        661.32        648.14        34.65 o                         
  -3   7   8       3624.01       3594.31        77.30 o                         
  -2   7   8         51.85         50.22         7.15 o                         
  -1   7   8       6532.45       6409.59       125.20 o                         
   0   7   8        665.81        671.45        25.98 o                         
   1   7   8       7079.57       7286.73       100.49 o                         
   2   7   8       1811.30       1855.42        42.21 o                         
   3   7   8        851.66        852.68        28.41 o                         
   4   7   8       1467.14       1335.26        39.09 o                         
   5   7   8        175.16        130.12        20.46 o                         
   6   7   8       2457.16       2505.85        94.07 o                         
   7   7   8        100.95         81.01        12.80 o                         
   8   7   8        526.03        563.19        36.02 o                         
   9   7   8        616.15        682.21        72.24 o                         
  10   7   8         81.93        103.13        36.07 o                         
 -11   8   8        132.44        119.24        31.95 o                         
 -10   8   8          2.51        -17.09        19.53 o                         
  -9   8   8         81.26         52.25        19.19 o                         
  -8   8   8         62.87         93.37        20.73 o                         
  -7   8   8        561.04        665.45        61.30 o                         
  -6   8   8        977.84        913.90        57.27 o                         
  -5   8   8       1770.68       1634.03        73.78 o                         
  -4   8   8        493.03        464.95        24.54 o                         
  -3   8   8        717.36        648.54        31.38 o                         
  -2   8   8        609.67        627.82        22.72 o                         
  -1   8   8        548.08        571.83        26.07 o                         
   0   8   8        561.20        646.64        29.81 o                         
   1   8   8          1.83          3.41         5.46 o                         
   2   8   8        567.86        552.39        24.27 o                         
   3   8   8       1532.71       1518.29        35.38 o                         
   4   8   8        662.28        589.51        30.89 o                         
   5   8   8       1750.33       1739.92       100.12 o                         
   6   8   8         75.48         44.64        10.89 o                         
   7   8   8        563.68        487.93        32.73 o                         
   8   8   8         23.84         40.26        10.04 o                         
   9   8   8         47.56          7.87        19.64 o                         
 -10   9   8          1.88         22.36        15.43 o                         
  -9   9   8        120.86         70.91        21.72 o                         
  -8   9   8         22.83         36.96        32.61 o                         
  -7   9   8         30.85         18.01        17.87 o                         
  -6   9   8          4.91          2.48        13.21 o                         
  -5   9   8        133.98        147.61        24.37 o                         
  -4   9   8        670.70        748.07        50.58 o                         
  -3   9   8          0.39         -6.63         9.41 o                         
  -2   9   8        810.35        854.77        42.82 o                         
  -1   9   8        401.42        473.52        31.62 o                         
   0   9   8         30.53         21.16        10.71 o                         
   1   9   8        463.09        473.91        25.84 o                         
   2   9   8        128.03        154.83        18.92 o                         
   3   9   8        557.99        433.31        23.55 o                         
   4   9   8        654.19        577.71        40.01 o                         
   5   9   8         86.46         32.87         9.65 o                         
   6   9   8         16.70          1.49        12.73 o                         
   7   9   8         35.89         56.64        12.78 o                         
   8   9   8         60.44         44.69        12.63 o                         
   9   9   8        294.26        280.29        42.56 o                         
 -10  10   8          9.87         15.51        14.16 o                         
  -9  10   8         77.62        101.46        24.80 o                         
  -8  10   8         13.27          5.37        18.68 o                         
  -7  10   8        147.60        158.82        27.32 o                         
  -6  10   8        161.22        185.65        28.51 o                         
  -5  10   8        243.78        267.66        36.69 o                         
  -4  10   8       1677.94       1711.35        79.41 o                         
  -3  10   8        113.56        167.48        21.32 o                         
  -2  10   8        391.18        454.13        36.08 o                         
  -1  10   8        175.11        163.94        21.67 o                         
   0  10   8        277.61        265.37        24.94 o                         
   1  10   8         56.35         58.39        13.71 o                         
   2  10   8        196.90        195.25        18.50 o                         
   3  10   8        838.73        901.46        47.01 o                         
   4  10   8        712.10        753.87        46.75 o                         
   5  10   8        894.52        776.65        43.70 o                         
   6  10   8         96.79         71.23        13.24 o                         
   7  10   8        377.78        434.31        35.38 o                         
   8  10   8         73.29         52.43        16.44 o                         
  -9  11   8         67.22         45.87        44.61 o                         
  -8  11   8        130.73        105.07        25.75 o                         
  -7  11   8         16.31          1.62        17.64 o                         
  -6  11   8        872.52        936.91        64.99 o                         
  -5  11   8         50.77         43.46        15.86 o                         
  -4  11   8       2210.33       2283.40        77.71 o                         
  -3  11   8        287.14        352.74        30.42 o                         
  -2  11   8       1605.65       1650.71        63.74 o                         
  -1  11   8       2111.46       2166.93        73.40 o                         
   0  11   8        125.64        125.84        19.19 o                         
   1  11   8        350.43        357.49        26.62 o                         
   2  11   8        469.59        464.97        28.20 o                         
   3  11   8         43.79         31.62        10.25 o                         
   4  11   8       1071.71       1088.76        57.55 o                         
   5  11   8         26.28         33.89        16.86 o                         
   6  11   8       1167.94       1201.39        67.01 o                         
   7  11   8         18.04         30.15        15.43 o                         
   8  11   8         68.80         18.76        25.49 o                         
  -8  12   8        188.87        232.36        60.99 o                         
  -7  12   8        134.78        128.23        26.36 o                         
  -6  12   8         57.93         21.65        18.40 o                         
  -5  12   8          4.85         17.89        17.79 o                         
  -4  12   8          2.08         14.81        11.58 o                         
  -3  12   8        260.34        256.19        33.35 o                         
  -2  12   8         65.33         34.40        11.73 o                         
  -1  12   8        222.74        217.46        21.63 o                         
   0  12   8        455.73        407.88        28.80 o                         
   1  12   8        749.43        755.07        39.01 o                         
   2  12   8        221.16        193.29        23.97 o                         
   3  12   8        223.33        242.89        32.53 o                         
   4  12   8         13.60         23.29        15.34 o                         
   5  12   8        102.36         44.64        19.55 o                         
   6  12   8         24.20         19.70        11.16 o                         
   7  12   8          3.28         -3.52        14.58 o                         
  -8  13   8          5.15         38.49        16.81 o                         
  -7  13   8        157.04        139.18        24.36 o                         
  -6  13   8         35.21         36.15        30.25 o                         
  -5  13   8        444.74        486.49        39.73 o                         
  -4  13   8          5.05          2.52         9.62 o                         
  -3  13   8        176.00        157.97        20.35 o                         
  -2  13   8          9.65         -6.64        10.60 o                         
  -1  13   8          2.47         -9.43         9.43 o                         
   0  13   8        121.10        102.07        15.64 o                         
   1  13   8         46.65         48.06        14.53 o                         
   2  13   8        665.79        613.27        44.33 o                         
   3  13   8         47.59         15.47        11.96 o                         
   4  13   8        374.94        356.95        35.18 o                         
   5  13   8          0.50         -3.64        13.77 o                         
   6  13   8        132.51        143.05        29.11 o                         
  -7  14   8        350.87        397.05        41.58 o                         
  -6  14   8        106.16        136.31        30.34 o                         
  -5  14   8        181.83        187.97        23.27 o                         
  -4  14   8        160.46        160.15        20.83 o                         
  -3  14   8        239.51        190.39        22.57 o                         
  -2  14   8        560.62        599.02        38.25 o                         
  -1  14   8          3.94         11.20        10.18 o                         
   0  14   8        364.78        338.42        28.92 o                         
   1  14   8        101.45         63.21        16.19 o                         
   2  14   8        163.68        159.20        23.59 o                         
   3  14   8        519.04        434.20        40.17 o                         
   4  14   8         11.37         21.73        16.92 o                         
   5  14   8        145.29        103.14        19.86 o                         
  -5  15   8         16.09         11.66        13.92 o                         
  -4  15   8        177.13        169.79        25.09 o                         
  -3  15   8         84.76         87.96        15.57 o                         
  -2  15   8          1.74          6.83        14.26 o                         
  -1  15   8        726.74        748.68        44.18 o                         
   0  15   8         10.23         10.51        12.22 o                         
   1  15   8        411.65        462.65        40.72 o                         
   2  15   8        211.06        190.33        26.73 o                         
   3  15   8        144.10        121.55        24.27 o                         
  -3  16   8         13.43         12.52        12.84 o                         
  -2  16   8          0.34          9.88        12.78 o                         
  -1  16   8         26.91         45.27        16.86 o                         
   0  16   8         61.83        102.54        20.94 o                         
   1  16   8          0.38         12.70        14.34 o                         
 -12   1   9        326.07        331.20        30.56 o                         
 -11   1   9        151.72        136.45        22.62 o                         
 -10   1   9        193.94        206.57        22.11 o                         
  -9   1   9          0.40        -11.19        11.19 o                         
  -8   1   9         97.72         80.66        15.65 o                         
  -7   1   9       1507.31       1479.42        36.47 o                         
  -6   1   9          9.64         -1.90         4.18 o                         
  -5   1   9       6243.64       6072.78        93.60 o                         
  -4   1   9         80.58        100.64        11.09 o                         
  -3   1   9      16837.72      16183.44       180.54 o                         
  -2   1   9       1692.30       1403.16        46.41 o                         
  -1   1   9       7191.39       7191.42        87.97 o                         
   0   1   9         44.35         21.44         3.57 o                         
   1   1   9       1902.14       1938.09        28.20 o                         
   2   1   9       4723.00       4892.19        53.81 o                         
   3   1   9        700.38        765.85        20.37 o                         
   4   1   9       2839.37       2754.66        47.85 o                         
   5   1   9         72.48         62.22         6.18 o                         
   6   1   9       2751.45       2769.66        52.58 o                         
   7   1   9         25.90         12.87         8.13 o                         
   8   1   9        336.09        376.87        42.11 o                         
   9   1   9          6.66         -9.79        13.52 o                         
  10   1   9         20.71         16.88        13.13 o                         
 -12   2   9          6.43          3.60        10.87 o                         
 -11   2   9        120.72        130.52        22.04 o                         
 -10   2   9        537.25        491.81        39.08 o                         
  -9   2   9        329.53        395.94        32.28 o                         
  -8   2   9        222.19        204.07        22.01 o                         
  -7   2   9       1848.56       1804.86        56.20 o                         
  -6   2   9       3578.37       3494.24        66.63 o                         
  -5   2   9         32.47         48.69         7.57 o                         
  -4   2   9       3583.71       3337.65        58.96 o                         
  -3   2   9        580.63        665.47        32.04 o                         
  -2   2   9      14487.18      14470.67       169.07 o                         
  -1   2   9        345.78        356.18        14.68 o                         
   0   2   9       1419.28       1248.73        25.75 o                         
   1   2   9        267.73        201.65         9.82 o                         
   2   2   9       4622.18       4658.41        51.27 o                         
   3   2   9       4444.68       4266.41        48.44 o                         
   4   2   9        389.59        382.56        17.45 o                         
   5   2   9       2234.97       2267.55        55.42 o                         
   6   2   9          2.18         -2.96         7.10 o                         
   7   2   9       1164.13       1191.07        58.21 o                         
   8   2   9        300.25        286.46        33.70 o                         
   9   2   9         74.23         49.48        23.69 o                         
  10   2   9         60.95         57.78        19.66 o                         
 -12   3   9        253.91        243.71        29.52 o                         
 -11   3   9        361.63        370.93        42.46 o                         
 -10   3   9         13.42         16.10        11.76 o                         
  -9   3   9          2.71         11.81         9.45 o                         
  -8   3   9       2002.67       1974.69        66.92 o                         
  -7   3   9        318.28        355.94        25.01 o                         
  -6   3   9        647.23        610.28        23.90 o                         
  -5   3   9        537.14        585.85        25.16 o                         
  -4   3   9         28.38         27.20         8.79 o                         
  -3   3   9        121.27        169.84        14.06 o                         
  -2   3   9        590.29        488.15        23.16 o                         
  -1   3   9       5348.16       5792.02        96.88 o                         
   0   3   9       1622.95       1638.29        32.95 o                         
   1   3   9       2511.13       2328.10        37.19 o                         
   2   3   9       2021.02       2137.65        30.88 o                         
   3   3   9         48.52         37.06        11.42 o                         
   4   3   9        714.91        636.50        19.81 o                         
   5   3   9         25.69         36.87         6.91 o                         
   6   3   9         78.08        101.61        14.15 o                         
   7   3   9        536.57        525.60        46.51 o                         
   8   3   9        135.00         79.90        26.14 o                         
   9   3   9        660.25        728.45        63.19 o                         
  10   3   9          0.06         11.22        22.78 o                         
 -12   4   9         36.84         29.89        15.44 o                         
 -11   4   9          4.93          8.94        13.17 o                         
 -10   4   9         24.86         23.54        11.81 o                         
  -9   4   9         27.09         32.90        10.87 o                         
  -8   4   9         83.15         70.34        13.51 o                         
  -7   4   9        132.90        167.63        20.05 o                         
  -6   4   9        116.65        124.52        14.13 o                         
  -5   4   9          6.38         -0.16         7.43 o                         
  -4   4   9       5040.51       5081.31        82.88 o                         
  -3   4   9         41.54         31.57         6.63 o                         
  -2   4   9       3066.51       2748.46        62.28 o                         
  -1   4   9       1094.60       1095.66        28.86 o                         
   0   4   9       1398.96       1508.19        31.70 o                         
   1   4   9         23.17         13.41         3.98 o                         
   2   4   9        958.56        921.54        23.20 o                         
   3   4   9       1027.30        993.63        24.18 o                         
   4   4   9          5.30          7.31         7.88 o                         
   5   4   9       1586.29       1413.60        56.29 o                         
   6   4   9        109.13         40.68        10.41 o                         
   7   4   9        630.97        587.91        36.28 o                         
   8   4   9         12.20         14.08        14.15 o                         
   9   4   9          8.53        -10.88        12.77 o                         
  10   4   9         12.47         31.67        36.38 o                         
 -12   5   9        125.11        160.77        33.57 o                         
 -11   5   9         72.66         48.05        18.46 o                         
 -10   5   9        409.80        433.10        34.83 o                         
  -9   5   9        229.43        319.68        35.49 o                         
  -8   5   9       1969.13       2081.27        68.41 o                         
  -7   5   9        711.49        666.47        34.62 o                         
  -6   5   9       1233.69       1263.50        80.11 o                         
  -5   5   9        722.62        685.68        29.44 o                         
  -4   5   9        104.63        112.79        12.46 o                         
  -3   5   9       2614.59       2455.27        89.47 o                         
  -2   5   9        123.75         97.51        16.39 o                         
  -1   5   9       9385.16       9949.92       106.19 o                         
   0   5   9       7633.99       7846.04        97.63 o                         
   1   5   9       2131.00       1930.60        42.69 o                         
   2   5   9       2005.01       1979.65        34.48 o                         
   3   5   9       2406.75       2237.85        43.85 o                         
   4   5   9        553.25        539.84        43.22 o                         
   5   5   9         90.65        108.92        15.12 o                         
   6   5   9        473.43        432.29        29.95 o                         
   7   5   9        656.45        673.22        39.74 o                         
   8   5   9         29.02         32.74        13.49 o                         
   9   5   9        158.54        176.85        26.80 o                         
  10   5   9         43.81        -22.02        39.68 o                         
 -11   6   9        137.17        137.69        31.12 o                         
 -10   6   9          0.49        -18.19        18.19 o                         
  -9   6   9        625.41        780.83        60.95 o                         
  -8   6   9        173.29        217.04        25.00 o                         
  -7   6   9       3030.49       3062.88        96.07 o                         
  -6   6   9        151.40        158.25        17.54 o                         
  -5   6   9       1148.90       1108.74        35.00 o                         
  -4   6   9        738.87        726.35        35.71 o                         
  -3   6   9       1733.40       1690.08        69.02 o                         
  -2   6   9       4278.86       4470.52        93.88 o                         
  -1   6   9       1078.27       1137.80        26.72 o                         
   0   6   9        428.32        395.66        20.55 o                         
   1   6   9       1085.71       1109.66        32.91 o                         
   2   6   9       2262.31       2293.53        46.88 o                         
   3   6   9       1888.55       2152.18        47.24 o                         
   4   6   9          0.36          3.43         4.72 o                         
   5   6   9       1812.93       1580.20        55.84 o                         
   6   6   9        506.64        505.54        33.24 o                         
   7   6   9         36.61         39.56        10.14 o                         
   8   6   9        499.34        547.54        44.36 o                         
   9   6   9        130.72        135.13        25.45 o                         
  10   6   9        373.56        386.42        79.13 o                         
 -11   7   9         52.54         65.22        25.75 o                         
 -10   7   9         24.74         57.92        23.95 o                         
  -9   7   9          0.24          3.21        16.50 o                         
  -8   7   9         44.90         26.24        19.35 o                         
  -7   7   9          8.64          9.55         8.87 o                         
  -6   7   9          1.10          6.39         9.78 o                         
  -5   7   9         14.24          2.94         4.58 o                         
  -4   7   9        846.61        825.81        28.84 o                         
  -3   7   9        161.44        178.86        18.90 o                         
  -2   7   9        310.03        296.20        15.17 o                         
  -1   7   9         21.81         18.30         6.40 o                         
   0   7   9          5.36          8.01         5.63 o                         
   1   7   9        315.19        303.75        19.87 o                         
   2   7   9        125.45         98.77         9.89 o                         
   3   7   9         46.47         44.88         7.73 o                         
   4   7   9        588.81        584.21        44.34 o                         
   5   7   9        298.33        306.18        25.15 o                         
   6   7   9         29.30         32.09        10.04 o                         
   7   7   9        287.82        245.73        28.37 o                         
   8   7   9        127.12        127.09        24.80 o                         
   9   7   9        149.62        176.86        34.39 o                         
 -11   8   9        110.93        112.25        26.34 o                         
 -10   8   9        373.94        301.45        40.72 o                         
  -9   8   9         39.24         25.46        18.38 o                         
  -8   8   9        119.10        108.40        24.24 o                         
  -7   8   9       1110.54       1200.33        88.26 o                         
  -6   8   9        114.26        111.46        27.58 o                         
  -5   8   9          1.75          5.01         7.73 o                         
  -4   8   9        461.02        448.00        46.37 o                         
  -3   8   9         55.35         51.24         9.23 o                         
  -2   8   9        549.64        563.19        27.61 o                         
  -1   8   9        944.51        838.73        35.34 o                         
   0   8   9       2946.36       2912.62        66.32 o                         
   1   8   9        544.41        567.16        27.78 o                         
   2   8   9       3949.52       4185.20        96.85 o                         
   3   8   9       2569.94       2547.48        74.11 o                         
   4   8   9         82.40         70.70        17.37 o                         
   5   8   9          7.84          9.22        10.01 o                         
   6   8   9          8.75        -11.04        11.04 o                         
   7   8   9        358.61        252.64        26.09 o                         
   8   8   9        133.00        234.05        27.07 o                         
   9   8   9        137.14        155.21        40.60 o                         
 -10   9   9         12.52         37.55        19.73 o                         
  -9   9   9        472.83        428.79        47.44 o                         
  -8   9   9       2062.15       2059.62       100.40 o                         
  -7   9   9       1737.68       1757.99        89.28 o                         
  -6   9   9         18.74         38.61        14.37 o                         
  -5   9   9          6.62          1.70        19.05 o                         
  -4   9   9        409.90        405.53        38.30 o                         
  -3   9   9       2225.63       2451.21        75.89 o                         
  -2   9   9        575.24        623.13        37.80 o                         
  -1   9   9       2508.77       2540.36        66.91 o                         
   0   9   9       1965.73       1976.21        56.04 o                         
   1   9   9         22.03         12.80        23.11 o                         
   2   9   9        644.65        700.61        40.41 o                         
   3   9   9        255.08        238.44        31.05 o                         
   4   9   9        483.02        489.88        43.22 o                         
   5   9   9          7.23         -5.16        11.86 o                         
   6   9   9       1069.82        959.86        54.88 o                         
   7   9   9        367.87        334.14        34.05 o                         
   8   9   9        316.24        431.35        42.85 o                         
 -10  10   9         37.43         20.49        20.45 o                         
  -9  10   9         11.90         -3.93        18.58 o                         
  -8  10   9         44.84         48.63        22.04 o                         
  -7  10   9        473.53        426.56        45.35 o                         
  -6  10   9        527.55        575.26        49.31 o                         
  -5  10   9         19.78         22.77        14.31 o                         
  -4  10   9       1456.82       1428.15        73.85 o                         
  -3  10   9         88.27         49.13        16.30 o                         
  -2  10   9         72.21         89.34        16.55 o                         
  -1  10   9        122.53        131.76        24.20 o                         
   0  10   9         38.50         19.96         9.61 o                         
   1  10   9        777.04        888.58        46.85 o                         
   2  10   9          3.49        -10.16        10.46 o                         
   3  10   9       1436.68       1204.64        55.46 o                         
   4  10   9        383.45        381.59        33.91 o                         
   5  10   9        262.05        266.29        34.40 o                         
   6  10   9        451.76        455.21        39.42 o                         
   7  10   9        545.72        432.70        40.65 o                         
   8  10   9        183.66        211.22        36.47 o                         
  -9  11   9         85.72         90.04        24.72 o                         
  -8  11   9          6.31          9.63        25.60 o                         
  -7  11   9         48.76         40.07        29.88 o                         
  -6  11   9        173.06         92.46        26.68 o                         
  -5  11   9        728.46        877.75        61.08 o                         
  -4  11   9        291.94        269.32        27.67 o                         
  -3  11   9          6.10         17.74        18.41 o                         
  -2  11   9          0.08          0.60        10.53 o                         
  -1  11   9        345.87        348.13        29.54 o                         
   0  11   9        208.47        200.83        23.24 o                         
   1  11   9         74.00         68.29        15.36 o                         
   2  11   9          3.89          6.21         9.65 o                         
   3  11   9         10.02         16.63        14.72 o                         
   4  11   9        169.55        127.25        22.49 o                         
   5  11   9          4.11          8.18        13.18 o                         
   6  11   9         81.58         93.31        20.02 o                         
   7  11   9          4.88          7.29        15.09 o                         
  -8  12   9         28.94         69.02        23.02 o                         
  -7  12   9         75.81        102.55        27.53 o                         
  -6  12   9        320.76        347.55        55.81 o                         
  -5  12   9        308.53        286.40        36.68 o                         
  -4  12   9        802.82        854.69        50.24 o                         
  -3  12   9         66.23         69.81        15.37 o                         
  -2  12   9        784.10        790.08        46.64 o                         
  -1  12   9         68.94         68.24        23.32 o                         
   0  12   9        115.43         83.82        20.75 o                         
   1  12   9        188.91        199.78        21.02 o                         
   2  12   9         32.30         23.30        12.69 o                         
   3  12   9        854.57        870.46        82.80 o                         
   4  12   9         16.96         43.23        15.40 o                         
   5  12   9        645.96        685.44        50.03 o                         
   6  12   9        192.79        105.36        39.71 o                         
  -7  13   9         66.96         86.33        25.86 o                         
  -6  13   9         78.47         32.70        19.01 o                         
  -5  13   9         12.97         32.91        16.49 o                         
  -4  13   9        122.42        174.53        23.43 o                         
  -3  13   9        779.53        681.79        45.88 o                         
  -2  13   9          6.99         -6.70        11.37 o                         
  -1  13   9        294.56        339.53        39.56 o                         
   0  13   9        182.29        228.04        23.28 o                         
   1  13   9         24.95         17.19        12.49 o                         
   2  13   9        400.04        475.55        39.75 o                         
   3  13   9          0.24          3.92        16.07 o                         
   4  13   9        411.41        374.76        55.68 o                         
   5  13   9         76.86         57.23        18.27 o                         
   6  13   9        458.50        437.98        49.68 o                         
  -6  14   9         42.38         25.72        18.26 o                         
  -5  14   9          0.75        -13.26        13.26 o                         
  -4  14   9         34.71         21.30        15.66 o                         
  -3  14   9         23.91         54.68        14.52 o                         
  -2  14   9         60.55         81.86        16.29 o                         
  -1  14   9         46.05         54.37        14.30 o                         
   0  14   9         89.42         81.92        17.71 o                         
   1  14   9        199.61        213.83        27.69 o                         
   2  14   9          5.80         14.45        12.84 o                         
   3  14   9        120.10        124.32        22.40 o                         
   4  14   9          0.32          7.22        18.19 o                         
  -5  15   9         97.58         54.03        14.06 o                         
  -4  15   9          1.77         -2.05        10.73 o                         
  -3  15   9         38.83         25.54        13.96 o                         
  -2  15   9         11.43          7.27        10.66 o                         
  -1  15   9          8.73         -0.56        12.85 o                         
   0  15   9         38.32         26.57        18.79 o                         
   1  15   9         91.97        110.15        21.08 o                         
   2  15   9         67.63         87.67        17.70 o                         
   3  15   9         20.23         49.31        16.64 o                         
  -1  16   9         24.26         49.80        16.47 o                         
 -12   0  10          2.94        -11.82        16.16 o                         
 -11   0  10        542.58        523.66        53.36 o                         
 -10   0  10         73.91         85.48        21.43 o                         
  -9   0  10        620.19        641.46        52.11 o                         
  -8   0  10        888.18        930.02        58.70 o                         
  -7   0  10         34.37         54.01        10.10 o                         
  -6   0  10       2578.27       2374.57        69.86 o                         
  -5   0  10       1192.06       1281.03        48.77 o                         
  -4   0  10      15013.45      14661.31       178.38 o                         
  -3   0  10       2852.20       2710.16       104.50 o                         
  -2   0  10         50.68         50.82        13.78 o                         
  -1   0  10        663.88        577.25        54.13 o                         
   0   0  10       7715.80       7279.20        91.79 o                         
   1   0  10        134.85        174.21        13.37 o                         
   2   0  10        255.76        228.39        16.59 o                         
   3   0  10       1835.92       1822.27        45.56 o                         
   4   0  10        735.84        690.95        24.71 o                         
   5   0  10       1960.36       1812.26       110.05 o                         
   6   0  10        552.10        522.27        45.74 o                         
   7   0  10         54.21         13.71        15.08 o                         
   8   0  10        776.02        726.93        59.65 o                         
   9   0  10          8.35          8.22        19.29 o                         
  10   0  10        104.16        100.15        33.98 o                         
 -12   1  10        158.35        140.50        21.53 o                         
 -11   1  10         53.82         38.93        12.15 o                         
 -10   1  10        249.00        202.52        22.00 o                         
  -9   1  10         90.81         74.21        11.76 o                         
  -8   1  10        351.30        336.86        28.63 o                         
  -7   1  10        544.43        482.47        25.33 o                         
  -6   1  10         32.69         18.47         4.85 o                         
  -5   1  10       1355.85       1268.48        37.88 o                         
  -4   1  10       2357.99       2399.43        44.27 o                         
  -3   1  10      10754.12      10982.76       150.12 o                         
  -2   1  10       7026.91       6956.15       114.41 o                         
  -1   1  10       2235.87       2303.26        43.66 o                         
   0   1  10        187.26        165.90         9.63 o                         
   1   1  10        735.19        784.90        20.77 o                         
   2   1  10       4677.40       4953.41        60.36 o                         
   3   1  10        281.36        341.14        13.95 o                         
   4   1  10        446.31        451.47        19.63 o                         
   5   1  10        301.92        279.22        13.99 o                         
   6   1  10        240.74        214.79        14.50 o                         
   7   1  10         18.37         10.94         8.01 o                         
   8   1  10         45.05         10.69        12.42 o                         
   9   1  10        127.39         84.94        20.67 o                         
  10   1  10          0.66        -16.09        16.17 o                         
 -12   2  10         37.40         38.25        12.23 o                         
 -11   2  10         99.67         56.55        13.58 o                         
 -10   2  10          6.79         13.74        11.22 o                         
  -9   2  10         87.03         58.57        13.82 o                         
  -8   2  10        383.63        331.78        23.96 o                         
  -7   2  10          5.95         13.29         5.77 o                         
  -6   2  10        801.21        804.39        32.20 o                         
  -5   2  10         25.10         17.71         5.67 o                         
  -4   2  10        167.85        150.71        16.27 o                         
  -3   2  10         14.37          9.96         9.15 o                         
  -2   2  10       3666.39       3507.60        89.05 o                         
  -1   2  10       1724.82       1834.27        40.64 o                         
   0   2  10       2209.76       2170.63        41.38 o                         
   1   2  10         19.46         28.67         4.73 o                         
   2   2  10         91.22        124.67         8.12 o                         
   3   2  10        301.06        288.63        12.56 o                         
   4   2  10          4.36          7.99         4.45 o                         
   5   2  10         27.63         25.54         6.73 o                         
   6   2  10        204.95        196.96        16.84 o                         
   7   2  10        437.32        400.71        35.16 o                         
   8   2  10         80.15        102.36        24.41 o                         
   9   2  10         35.17         52.82        29.29 o                         
  10   2  10          3.94         -0.61        13.57 o                         
 -12   3  10          2.78         -9.28        14.16 o                         
 -11   3  10         66.14         63.41        17.19 o                         
 -10   3  10       1073.90       1171.38        57.80 o                         
  -9   3  10         98.96         70.34        21.23 o                         
  -8   3  10        726.70        739.40        36.27 o                         
  -7   3  10        940.95        898.44        29.19 o                         
  -6   3  10         73.43         60.52        10.93 o                         
  -5   3  10       2621.92       2479.15        96.28 o                         
  -4   3  10       2244.95       2097.61        76.57 o                         
  -3   3  10       8223.38       7890.34       101.98 o                         
  -2   3  10        542.71        445.21        17.50 o                         
  -1   3  10       3918.51       3720.10        53.94 o                         
   0   3  10       2433.20       2528.02        43.58 o                         
   1   3  10       2599.06       2569.18        44.36 o                         
   2   3  10        539.44        538.47        15.91 o                         
   3   3  10        692.41        676.50        18.79 o                         
   4   3  10       3043.23       2866.26        57.08 o                         
   5   3  10        356.12        330.24        18.48 o                         
   6   3  10         95.84        101.91        14.24 o                         
   7   3  10         56.91         44.72        14.62 o                         
   8   3  10        138.86        124.45        21.50 o                         
   9   3  10        230.24        163.24        66.47 o                         
  10   3  10        118.99        139.77        36.87 o                         
 -12   4  10          2.99          8.33        16.09 o                         
 -11   4  10         87.99        102.91        18.36 o                         
 -10   4  10        291.83        276.52        28.58 o                         
  -9   4  10        842.23        797.90        45.46 o                         
  -8   4  10        672.49        689.87        35.02 o                         
  -7   4  10        512.54        507.96        30.37 o                         
  -6   4  10        912.45        881.20        29.14 o                         
  -5   4  10       1094.24       1132.40        56.54 o                         
  -4   4  10       3324.06       3189.78        66.18 o                         
  -3   4  10         77.90         59.48         9.17 o                         
  -2   4  10          9.06          6.63         5.21 o                         
  -1   4  10       1726.95       1756.31        42.71 o                         
   0   4  10       1553.90       1664.13        35.30 o                         
   1   4  10       3603.23       3602.16        65.75 o                         
   2   4  10       2896.96       3077.74        57.30 o                         
   3   4  10       1877.82       1753.32        37.25 o                         
   4   4  10        436.23        470.67        23.31 o                         
   5   4  10        453.84        456.60        28.45 o                         
   6   4  10         85.54         52.72        11.34 o                         
   7   4  10        549.24        480.14        39.58 o                         
   8   4  10        665.71        621.65        47.18 o                         
   9   4  10         89.91         89.83        25.10 o                         
  10   4  10        243.10        279.01        51.56 o                         
 -12   5  10         20.42          1.94        22.63 o                         
 -11   5  10          3.06         21.75        15.48 o                         
 -10   5  10        247.32        268.58        33.29 o                         
  -9   5  10         51.15         63.77        13.52 o                         
  -8   5  10        291.81        289.96        23.09 o                         
  -7   5  10         29.73         23.11         9.51 o                         
  -6   5  10          7.56         11.40         7.36 o                         
  -5   5  10        316.99        290.21        33.09 o                         
  -4   5  10       1185.95       1203.62        40.93 o                         
  -3   5  10         18.19          5.19         5.14 o                         
  -2   5  10          1.61         -2.50        10.32 o                         
  -1   5  10        104.68        137.21        10.58 o                         
   0   5  10        906.77        866.24        29.27 o                         
   1   5  10        505.20        635.22        23.42 o                         
   2   5  10       1498.47       1466.80        27.82 o                         
   3   5  10          9.08          7.97         3.59 o                         
   4   5  10         52.68         55.86         8.82 o                         
   5   5  10         90.73        101.36        13.83 o                         
   6   5  10        115.39         98.60        14.50 o                         
   7   5  10          4.69          6.87        10.59 o                         
   8   5  10         77.93         53.21        13.78 o                         
   9   5  10        174.43        143.38        24.39 o                         
 -11   6  10         41.68        -21.66        23.81 o                         
 -10   6  10        187.85        206.76        33.48 o                         
  -9   6  10        325.02        400.48        48.79 o                         
  -8   6  10        324.68        338.99        36.57 o                         
  -7   6  10        315.61        326.58        31.99 o                         
  -6   6  10       1799.10       1830.56        62.10 o                         
  -5   6  10         48.72         43.65         8.40 o                         
  -4   6  10       1230.60       1240.24        55.18 o                         
  -3   6  10        109.77         81.77        13.75 o                         
  -2   6  10        266.78        288.11        24.34 o                         
  -1   6  10         76.92         79.76         8.45 o                         
   0   6  10        898.49        889.42        27.64 o                         
   1   6  10       1293.63       1188.88        58.60 o                         
   2   6  10        161.08        175.56        15.32 o                         
   3   6  10       2067.43       2016.73        55.60 o                         
   4   6  10       1032.40        987.36        49.26 o                         
   5   6  10         11.90         11.56         8.33 o                         
   6   6  10          0.86         -2.46         8.04 o                         
   7   6  10        155.61        136.26        19.45 o                         
   8   6  10          1.08         -2.00        12.91 o                         
   9   6  10          2.17         -3.70        12.93 o                         
 -11   7  10         13.72        -11.28        27.65 o                         
 -10   7  10        178.30        226.31        51.84 o                         
  -9   7  10        972.67        888.81        68.28 o                         
  -8   7  10        392.22        273.12        43.02 o                         
  -7   7  10        770.52        780.48        55.14 o                         
  -6   7  10        270.83        296.31        24.28 o                         
  -5   7  10        413.65        407.90        22.03 o                         
  -4   7  10        206.57        217.67        21.74 o                         
  -3   7  10       2937.97       2809.93        71.57 o                         
  -2   7  10       3276.49       3302.57        92.96 o                         
  -1   7  10        322.07        286.57        20.27 o                         
   0   7  10       2684.83       2885.04        77.85 o                         
   1   7  10        514.18        533.73        27.09 o                         
   2   7  10       3162.81       3368.66        84.75 o                         
   3   7  10        380.66        333.42        25.93 o                         
   4   7  10        331.57        310.26        33.59 o                         
   5   7  10         32.65         55.23        11.84 o                         
   6   7  10        290.98        350.94        28.93 o                         
   7   7  10        635.01        659.11        44.36 o                         
   8   7  10          9.50         39.38        29.32 o                         
   9   7  10        523.84        437.80        65.00 o                         
 -10   8  10        226.31        185.80        35.14 o                         
  -9   8  10        971.02        986.03       109.24 o                         
  -8   8  10        196.92        160.93        35.52 o                         
  -7   8  10         11.10         13.89        13.97 o                         
  -6   8  10        352.93        284.96        34.47 o                         
  -5   8  10          6.85         13.75        11.97 o                         
  -4   8  10       2864.03       2894.51       103.74 o                         
  -3   8  10        149.95        145.76        13.24 o                         
  -2   8  10        749.66        731.86        37.75 o                         
  -1   8  10        806.69        805.22        34.35 o                         
   0   8  10         25.20          4.71         8.82 o                         
   1   8  10         26.42         13.44        10.15 o                         
   2   8  10        243.27        218.97        23.00 o                         
   3   8  10       5259.61       5398.41       153.01 o                         
   4   8  10       2099.25       2163.63       113.84 o                         
   5   8  10        306.87        328.80        31.26 o                         
   6   8  10        522.52        508.92        46.82 o                         
   7   8  10         58.58          0.18        11.35 o                         
   8   8  10        734.95        713.51        52.84 o                         
 -10   9  10          0.16         23.12        22.36 o                         
  -9   9  10          3.00         -3.93        14.33 o                         
  -8   9  10        125.73         97.81        39.53 o                         
  -7   9  10        207.04        178.02        33.81 o                         
  -6   9  10         29.10         14.88        14.78 o                         
  -5   9  10         77.74         78.82        18.61 o                         
  -4   9  10        537.23        504.96        43.15 o                         
  -3   9  10         40.32         54.53        22.01 o                         
  -2   9  10         64.72         62.73        15.47 o                         
  -1   9  10        276.27        299.20        27.27 o                         
   0   9  10         22.30          6.25        11.27 o                         
   1   9  10        570.00        630.68        39.13 o                         
   2   9  10         25.57         22.45        10.62 o                         
   3   9  10       1538.04       1480.56        74.83 o                         
   4   9  10        150.68        150.82        25.39 o                         
   5   9  10        271.66        258.22        28.82 o                         
   6   9  10         54.72         43.08        16.68 o                         
   7   9  10         33.23         18.66        14.29 o                         
   8   9  10         61.69         81.16        24.54 o                         
  -9  10  10        157.09        248.44        46.54 o                         
  -8  10  10         73.34         27.98        18.08 o                         
  -7  10  10          5.06          8.93        14.36 o                         
  -6  10  10         78.99         93.34        21.44 o                         
  -5  10  10        671.91        691.95        53.89 o                         
  -4  10  10       1337.07       1462.51        77.31 o                         
  -3  10  10        186.41        188.12        23.34 o                         
  -2  10  10        870.06        977.17        50.25 o                         
  -1  10  10        156.10        166.53        21.00 o                         
   0  10  10       1064.44       1082.01        52.45 o                         
   1  10  10        281.41        290.41        28.01 o                         
   2  10  10         37.29         47.62        13.35 o                         
   3  10  10        494.40        494.63        45.28 o                         
   4  10  10        242.46        174.51        32.22 o                         
   5  10  10         36.44         20.61        15.91 o                         
   6  10  10         46.55         26.07        17.79 o                         
   7  10  10        367.80        331.55        48.07 o                         
  -9  11  10          2.91         -4.09        15.77 o                         
  -8  11  10         74.75         41.64        17.42 o                         
  -7  11  10        120.50        117.87        27.98 o                         
  -6  11  10        229.42        187.34        31.81 o                         
  -5  11  10        316.67        268.64        35.77 o                         
  -4  11  10         14.22          6.17        13.58 o                         
  -3  11  10       1644.11       1635.46        67.21 o                         
  -2  11  10        516.55        557.52        39.30 o                         
  -1  11  10         13.24        -12.15        12.15 o                         
   0  11  10          7.75         22.72        12.11 o                         
   1  11  10        215.68        222.25        25.68 o                         
   2  11  10        581.41        585.61        41.18 o                         
   3  11  10        345.90        373.53        59.12 o                         
   4  11  10        605.23        591.71        54.28 o                         
   5  11  10        156.74        142.10        32.24 o                         
   6  11  10        712.07        683.53        71.62 o                         
   7  11  10        414.02        339.99        78.13 o                         
  -8  12  10          0.47          4.21        15.13 o                         
  -7  12  10        231.22        192.82        63.99 o                         
  -6  12  10         29.08         35.79        16.90 o                         
  -5  12  10        353.66        344.95        33.28 o                         
  -4  12  10        302.95        302.64        31.35 o                         
  -3  12  10        103.88         90.76        21.40 o                         
  -2  12  10         56.20         42.93        12.23 o                         
  -1  12  10        232.36        239.42        33.43 o                         
   0  12  10        143.14        114.75        19.86 o                         
   1  12  10        158.46        146.25        22.84 o                         
   2  12  10         19.17          3.88        12.40 o                         
   3  12  10        659.70        727.59        57.36 o                         
   4  12  10        320.64        242.80        30.36 o                         
   5  12  10         74.54         69.20        22.46 o                         
   6  12  10        191.25        218.28        42.12 o                         
  -7  13  10         10.56          8.22        16.10 o                         
  -6  13  10          2.25          1.41        20.84 o                         
  -5  13  10        269.29        310.73        32.78 o                         
  -4  13  10        128.41        147.28        22.79 o                         
  -3  13  10        102.62        140.32        22.72 o                         
  -2  13  10         15.15         23.56        11.27 o                         
  -1  13  10        668.07        630.14        49.97 o                         
   0  13  10         95.96        116.03        19.97 o                         
   1  13  10          7.08         -2.79        10.14 o                         
   2  13  10         47.84         41.02        17.60 o                         
   3  13  10         37.74         33.38        15.69 o                         
   4  13  10        161.95        152.78        24.99 o                         
   5  13  10         24.98         35.65        21.38 o                         
  -6  14  10        318.28        368.15        42.10 o                         
  -5  14  10          4.88         -4.34        21.07 o                         
  -4  14  10         46.23         26.83        12.78 o                         
  -3  14  10         45.10         39.48        12.79 o                         
  -2  14  10        338.75        347.99        30.64 o                         
  -1  14  10        413.75        457.93        34.54 o                         
   0  14  10         19.80         13.51        12.25 o                         
   1  14  10        437.01        552.05        43.86 o                         
   2  14  10          3.91         18.13        17.94 o                         
   3  14  10        705.15        753.75        53.45 o                         
   4  14  10        586.05        687.82        52.66 o                         
  -4  15  10          4.61         -4.27        12.45 o                         
  -3  15  10         69.57         52.98        15.89 o                         
  -2  15  10        119.54        100.35        19.54 o                         
  -1  15  10          1.53         -3.71        16.96 o                         
   0  15  10        803.10        965.11        71.12 o                         
   1  15  10          0.57        -20.06        20.06 o                         
   2  15  10        142.13        151.15        29.60 o                         
 -12   1  11        245.88        253.61        34.97 o                         
 -11   1  11         11.89         17.27        13.12 o                         
 -10   1  11        608.28        646.89        39.32 o                         
  -9   1  11          6.36         14.87        11.48 o                         
  -8   1  11         58.77         48.26         9.63 o                         
  -7   1  11        464.76        448.16        22.72 o                         
  -6   1  11          0.04         -1.57         4.81 o                         
  -5   1  11       1000.80        929.24        32.94 o                         
  -4   1  11        346.91        348.45        25.34 o                         
  -3   1  11       4983.34       4739.81        96.78 o                         
  -2   1  11        526.37        455.04        29.18 o                         
  -1   1  11       2913.61       3005.79        53.19 o                         
   0   1  11        355.38        386.48        14.63 o                         
   1   1  11        460.63        446.23        15.62 o                         
   2   1  11        274.89        269.15        13.31 o                         
   3   1  11          4.43          9.39         3.58 o                         
   4   1  11        108.40         96.48         5.94 o                         
   5   1  11        487.07        481.91        20.49 o                         
   6   1  11         76.89         75.88        12.69 o                         
   7   1  11        542.88        498.32        44.28 o                         
   8   1  11          1.37         -4.58        11.88 o                         
   9   1  11         69.60         40.03        19.00 o                         
  10   1  11         59.62         15.45        19.83 o                         
 -12   2  11        134.41        172.96        30.60 o                         
 -11   2  11        215.60        216.33        24.90 o                         
 -10   2  11        109.19        111.11        18.88 o                         
  -9   2  11        920.19        951.07        50.48 o                         
  -8   2  11       1818.52       1741.36        59.14 o                         
  -7   2  11          0.91          9.65         7.45 o                         
  -6   2  11       1911.76       1796.38        49.33 o                         
  -5   2  11         68.75         48.71        11.36 o                         
  -4   2  11       3339.81       3142.72        98.95 o                         
  -3   2  11       2107.08       2131.93        65.37 o                         
  -2   2  11       3538.54       3336.98        92.39 o                         
  -1   2  11       1387.29       1413.68        38.21 o                         
   0   2  11       1025.40       1067.68        30.31 o                         
   1   2  11       2018.44       1995.72        35.08 o                         
   2   2  11        346.16        383.45        17.16 o                         
   3   2  11       1329.42       1358.74        29.60 o                         
   4   2  11        271.90        266.47        15.62 o                         
   5   2  11         95.30         79.53         8.82 o                         
   6   2  11       1358.70       1434.83        73.42 o                         
   7   2  11          8.61         -5.32        10.55 o                         
   8   2  11        334.77        421.07        46.89 o                         
   9   2  11        356.03        394.64        43.41 o                         
  10   2  11          2.90         12.26        17.83 o                         
 -12   3  11         15.74          0.39        29.97 o                         
 -11   3  11          9.44         13.47        13.31 o                         
 -10   3  11          2.49          0.72        10.87 o                         
  -9   3  11        306.10        293.40        27.60 o                         
  -8   3  11          2.16        -10.67        10.67 o                         
  -7   3  11       1010.30       1067.16        43.89 o                         
  -6   3  11       1295.31       1352.55        42.14 o                         
  -5   3  11        645.83        565.87        32.60 o                         
  -4   3  11         14.97         27.85        10.13 o                         
  -3   3  11         50.63         57.91        10.57 o                         
  -2   3  11         26.75          6.13         3.99 o                         
  -1   3  11         38.59         36.61         6.40 o                         
   0   3  11       1603.16       1636.86        42.58 o                         
   1   3  11        220.76        239.20        16.61 o                         
   2   3  11       3010.79       3045.90        44.43 o                         
   3   3  11         48.87         37.31         5.20 o                         
   4   3  11         61.28         52.44         7.08 o                         
   5   3  11         51.61         45.08         9.32 o                         
   6   3  11        115.47        123.55        14.23 o                         
   7   3  11         37.54         20.23        13.65 o                         
   8   3  11         64.99         76.46        22.50 o                         
   9   3  11        131.53         88.56        51.40 o                         
 -12   4  11         26.98         24.00        19.44 o                         
 -11   4  11        161.03        184.33        34.24 o                         
 -10   4  11          0.43         19.26        10.78 o                         
  -9   4  11         16.81         28.39        11.49 o                         
  -8   4  11         26.41         37.47        11.74 o                         
  -7   4  11        137.21        135.43        16.31 o                         
  -6   4  11       1479.60       1499.66        51.90 o                         
  -5   4  11         22.44         35.16         9.99 o                         
  -4   4  11        261.33        269.95        19.67 o                         
  -3   4  11         97.05         67.50         9.10 o                         
  -2   4  11        650.74        541.74        21.57 o                         
  -1   4  11         15.61         18.46         4.92 o                         
   0   4  11         43.14         26.70         6.10 o                         
   1   4  11         12.34         15.20         5.97 o                         
   2   4  11       1057.49       1076.58        25.76 o                         
   3   4  11          7.15         11.04         7.47 o                         
   4   4  11        376.28        313.26        19.74 o                         
   5   4  11       1223.83       1163.01        50.86 o                         
   6   4  11        322.90        308.27        25.28 o                         
   7   4  11         27.92         13.64        10.75 o                         
   8   4  11         49.91         35.44        12.99 o                         
   9   4  11         35.92         14.30        21.13 o                         
 -11   5  11        152.74        211.12        41.55 o                         
 -10   5  11        145.05        117.77        22.18 o                         
  -9   5  11        801.15        826.73        45.57 o                         
  -8   5  11          7.24         18.60        10.62 o                         
  -7   5  11       1687.08       1574.22        64.15 o                         
  -6   5  11        875.22        790.99        36.38 o                         
  -5   5  11       1431.60       1399.90        51.94 o                         
  -4   5  11         10.87         12.28         6.39 o                         
  -3   5  11       2137.08       2018.51        74.65 o                         
  -2   5  11       1619.20       1615.63        40.69 o                         
  -1   5  11        394.46        494.65        21.01 o                         
   0   5  11        989.96        928.35        33.56 o                         
   1   5  11          0.18          4.52         4.61 o                         
   2   5  11       2554.62       2591.50        49.17 o                         
   3   5  11        253.17        298.72        16.16 o                         
   4   5  11       1172.27       1304.17        57.00 o                         
   5   5  11          5.35         -8.03         8.32 o                         
   6   5  11         56.68         31.35        11.81 o                         
   7   5  11        487.36        447.26        39.88 o                         
   8   5  11        356.75        334.15        35.56 o                         
   9   5  11         51.56         31.18        15.49 o                         
 -11   6  11         40.02         56.05        32.23 o                         
 -10   6  11         42.58         48.91        22.50 o                         
  -9   6  11         16.34         24.14        20.99 o                         
  -8   6  11        851.25        916.93        77.88 o                         
  -7   6  11        205.04        203.21        26.28 o                         
  -6   6  11       1789.56       1715.25        61.99 o                         
  -5   6  11        110.41         92.63        14.63 o                         
  -4   6  11        170.53        150.31        18.56 o                         
  -3   6  11        565.37        557.69        33.51 o                         
  -2   6  11        150.00        149.33        19.05 o                         
  -1   6  11       1186.13       1092.91        33.16 o                         
   0   6  11          0.27         -4.48         4.96 o                         
   1   6  11       2146.74       2133.24        62.62 o                         
   2   6  11        113.70        119.01        15.37 o                         
   3   6  11       2824.24       2831.27        92.14 o                         
   4   6  11        107.75        121.61        21.97 o                         
   5   6  11         71.32         47.20        11.19 o                         
   6   6  11        793.72        891.77        46.03 o                         
   7   6  11         76.59         62.03        16.91 o                         
   8   6  11        424.20        475.26        43.45 o                         
   9   6  11         86.41         78.93        25.83 o                         
 -11   7  11          3.90         23.02        22.92 o                         
 -10   7  11         93.03         73.46        25.72 o                         
  -9   7  11         86.58         55.21        18.88 o                         
  -8   7  11         19.32         -7.58        14.33 o                         
  -7   7  11         32.92         36.64        15.80 o                         
  -6   7  11         14.03         27.29        13.98 o                         
  -5   7  11          3.93         -0.52         5.71 o                         
  -4   7  11       1770.29       1799.98        64.04 o                         
  -3   7  11        317.54        318.45        33.32 o                         
  -2   7  11        392.19        428.23        25.36 o                         
  -1   7  11        234.99        243.28        12.59 o                         
   0   7  11          0.85          7.81         9.39 o                         
   1   7  11         26.31          6.94         8.63 o                         
   2   7  11        214.06        199.45        24.80 o                         
   3   7  11       1569.42       1569.74        74.59 o                         
   4   7  11         57.32         41.30        13.69 o                         
   5   7  11         36.82         17.47         8.69 o                         
   6   7  11         97.85         86.25        15.94 o                         
   7   7  11        267.74        231.59        29.38 o                         
   8   7  11          4.21          0.00        11.56 o                         
 -10   8  11          6.23        -10.45        16.36 o                         
  -9   8  11         77.26        137.62        31.13 o                         
  -8   8  11        836.72        982.97        98.71 o                         
  -7   8  11        173.80        147.88        27.04 o                         
  -6   8  11       1020.40       1144.39        68.25 o                         
  -5   8  11        153.41        168.16        27.22 o                         
  -4   8  11        215.62        201.58        28.91 o                         
  -3   8  11        189.74        211.90        29.13 o                         
  -2   8  11         24.54         45.12        13.66 o                         
  -1   8  11          3.18          0.30         7.81 o                         
   0   8  11        337.60        276.64        25.91 o                         
   1   8  11       1496.30       1518.64        59.95 o                         
   2   8  11        345.93        364.60        32.53 o                         
   3   8  11         46.83         62.39        15.81 o                         
   4   8  11         92.69         96.78        22.20 o                         
   5   8  11        235.52        207.72        30.22 o                         
   6   8  11         64.55         42.98        13.45 o                         
   7   8  11        108.99        155.39        22.21 o                         
   8   8  11          8.90         13.78        17.78 o                         
 -10   9  11        308.71        340.94        47.32 o                         
  -9   9  11        231.71        260.15        39.84 o                         
  -8   9  11          8.25         15.22        15.72 o                         
  -7   9  11        343.73        362.61        44.36 o                         
  -6   9  11          4.20         34.27        19.23 o                         
  -5   9  11        529.76        436.86        42.45 o                         
  -4   9  11         82.94         87.54        22.05 o                         
  -3   9  11        779.27        869.32        48.07 o                         
  -2   9  11       2684.32       2809.00        84.89 o                         
  -1   9  11        973.04       1057.96        51.73 o                         
   0   9  11       1142.12       1171.59        64.36 o                         
   1   9  11        130.94        161.98        20.26 o                         
   2   9  11       1117.26       1108.42        53.20 o                         
   3   9  11        368.74        382.67        39.36 o                         
   4   9  11        269.99        261.45        34.11 o                         
   5   9  11        652.56        614.40        43.90 o                         
   6   9  11        138.32        107.95        20.23 o                         
   7   9  11        784.78        860.53        56.29 o                         
   8   9  11         27.02          2.10        14.45 o                         
  -9  10  11         87.71        100.76        26.35 o                         
  -8  10  11         21.79         44.68        23.63 o                         
  -7  10  11          1.17         -4.53        13.92 o                         
  -6  10  11         30.14          0.35        12.88 o                         
  -5  10  11         59.48         52.60        22.52 o                         
  -4  10  11        259.52        311.81        29.96 o                         
  -3  10  11        993.16       1075.95        54.32 o                         
  -2  10  11          7.82         -8.49        12.87 o                         
  -1  10  11          7.33        -11.00        11.00 o                         
   0  10  11        982.31        857.87        47.80 o                         
   1  10  11        895.67       1007.18        52.59 o                         
   2  10  11        834.05        739.02        45.48 o                         
   3  10  11         21.46         31.13        30.41 o                         
   4  10  11        151.18        131.56        25.64 o                         
   5  10  11        440.71        400.18        55.22 o                         
   6  10  11        563.73        462.20        51.59 o                         
   7  10  11         13.35         16.82        15.65 o                         
  -8  11  11          4.86         10.89        17.61 o                         
  -7  11  11        135.23         95.63        38.30 o                         
  -6  11  11        317.42        279.50        37.28 o                         
  -5  11  11        480.16        414.13        44.43 o                         
  -4  11  11        276.25        262.15        28.39 o                         
  -3  11  11          7.96         14.92        12.33 o                         
  -2  11  11        174.40        161.85        24.10 o                         
  -1  11  11          8.13          4.84        13.02 o                         
   0  11  11         66.28        104.36        18.93 o                         
   1  11  11        445.41        480.24        37.90 o                         
   2  11  11         11.54         -0.61        12.98 o                         
   3  11  11         14.60          8.91        22.78 o                         
   4  11  11         12.69          0.37        14.04 o                         
   5  11  11         91.48         68.18        18.13 o                         
   6  11  11         53.00         69.08        18.37 o                         
  -8  12  11         48.72         47.28        20.11 o                         
  -7  12  11          3.04          5.37        16.97 o                         
  -6  12  11         95.19         92.03        25.05 o                         
  -5  12  11        279.91        260.23        30.13 o                         
  -4  12  11        123.44        141.88        23.66 o                         
  -3  12  11        464.83        543.86        40.81 o                         
  -2  12  11        825.77        839.34        50.40 o                         
  -1  12  11        211.84        263.75        28.41 o                         
   0  12  11          0.57          2.02        10.93 o                         
   1  12  11        474.98        536.71        41.71 o                         
   2  12  11         31.18         11.81        18.85 o                         
   3  12  11         69.04         77.91        20.08 o                         
   4  12  11        313.94        328.54        48.06 o                         
   5  12  11         55.34         44.27        14.73 o                         
  -7  13  11        205.10        162.96        33.30 o                         
  -6  13  11         24.60         22.03        16.74 o                         
  -5  13  11        182.81        237.62        35.08 o                         
  -4  13  11         40.96          2.11        12.98 o                         
  -3  13  11        376.62        342.70        33.80 o                         
  -2  13  11        902.25        996.61        56.70 o                         
  -1  13  11         21.54         16.71        13.26 o                         
   0  13  11        538.44        621.93        59.42 o                         
   1  13  11        158.16        209.49        33.20 o                         
   2  13  11        551.49        736.57        58.88 o                         
   3  13  11        356.83        330.34        67.65 o                         
   4  13  11        253.68        289.16        42.39 o                         
  -5  14  11         22.60         20.77        14.85 o                         
  -4  14  11         12.93         22.36        14.00 o                         
  -3  14  11        168.49        139.12        24.49 o                         
  -2  14  11         73.69         63.99        16.89 o                         
  -1  14  11         16.47         22.16        13.64 o                         
   0  14  11          0.08         21.58        15.84 o                         
   1  14  11        223.72        267.50        38.14 o                         
   2  14  11         64.14         21.66        28.76 o                         
   3  14  11        254.02        298.19        35.53 o                         
  -3  15  11         34.97         46.76        16.81 o                         
  -2  15  11         47.25         52.95        26.73 o                         
  -1  15  11         15.21         28.08        17.83 o                         
   0  15  11         10.33         28.63        16.55 o                         
   1  15  11         49.21         59.45        21.11 o                         
 -12   0  12        110.04        156.56        40.08 o                         
 -11   0  12        304.20        365.49        56.84 o                         
 -10   0  12        853.83        772.85        78.93 o                         
  -9   0  12        807.22        813.89        58.48 o                         
  -8   0  12        421.87        423.85        34.36 o                         
  -7   0  12        397.70        391.18        31.44 o                         
  -6   0  12        331.07        583.28        44.67 o                         
  -5   0  12        236.32        205.28        27.51 o                         
  -4   0  12       5166.58       5325.91       152.38 o                         
  -3   0  12       9936.42      10348.23       384.39 o                         
  -2   0  12        301.83        360.37        38.04 o                         
  -1   0  12       1244.89       1252.76        52.96 o                         
   0   0  12       1009.16        987.90        30.77 o                         
   1   0  12       1344.47       1490.46        46.54 o                         
   2   0  12        331.14        303.82        19.88 o                         
   3   0  12        323.39        289.48        23.51 o                         
   4   0  12       1326.09       1351.69        53.23 o                         
   5   0  12        448.04        447.25        42.19 o                         
   6   0  12        704.08        752.52        57.75 o                         
   7   0  12        721.32        878.29        65.56 o                         
   8   0  12        180.37        238.16        36.13 o                         
   9   0  12        307.13        254.04        50.50 o                         
 -12   1  12        107.96         74.92        37.73 o                         
 -11   1  12        115.58        101.01        22.07 o                         
 -10   1  12          6.09          3.93        13.19 o                         
  -9   1  12        391.55        368.76        29.02 o                         
  -8   1  12         57.41         52.99        10.05 o                         
  -7   1  12        306.57        278.80        18.51 o                         
  -6   1  12        290.56        268.32        16.88 o                         
  -5   1  12        183.88        171.11        12.35 o                         
  -4   1  12       1685.41       1605.87        63.80 o                         
  -3   1  12        228.74        222.03        20.93 o                         
  -2   1  12         46.46         42.95        12.53 o                         
  -1   1  12          6.36          0.02         5.22 o                         
   0   1  12        988.98       1010.70        28.14 o                         
   1   1  12         66.54         57.26         6.16 o                         
   2   1  12         96.99         71.71         7.18 o                         
   3   1  12         99.86         83.60         8.01 o                         
   4   1  12        333.63        272.90        16.81 o                         
   5   1  12       1042.77       1001.97        29.31 o                         
   6   1  12        374.21        367.53        25.35 o                         
   7   1  12        340.74        307.53        27.28 o                         
   8   1  12        165.55        132.03        21.92 o                         
   9   1  12          5.73        -13.42        16.11 o                         
 -12   2  12          4.24          3.98        13.12 o                         
 -11   2  12        283.16        247.31        33.18 o                         
 -10   2  12         79.63        109.02        24.30 o                         
  -9   2  12        129.01        124.39        18.69 o                         
  -8   2  12         30.93         35.70        10.01 o                         
  -7   2  12        222.35        218.83        18.43 o                         
  -6   2  12        257.09        253.59        20.25 o                         
  -5   2  12          2.98         10.54         8.93 o                         
  -4   2  12         75.26         68.10        13.00 o                         
  -3   2  12        556.04        496.83        19.28 o                         
  -2   2  12        112.83        113.49        13.91 o                         
  -1   2  12        252.41        225.49        11.67 o                         
   0   2  12       3263.29       3425.37        63.26 o                         
   1   2  12          4.66         10.45         4.17 o                         
   2   2  12        318.54        322.22        15.89 o                         
   3   2  12        381.71        322.45        15.46 o                         
   4   2  12          0.60         -5.35         5.35 o                         
   5   2  12        146.59        152.29        14.85 o                         
   6   2  12        451.92        393.56        29.91 o                         
   7   2  12        148.18        124.92        19.78 o                         
   8   2  12         10.62          1.34        16.51 o                         
   9   2  12          3.75         18.66        14.64 o                         
 -11   3  12        138.83        166.07        28.50 o                         
 -10   3  12        139.25        123.17        22.73 o                         
  -9   3  12        583.93        562.68        38.48 o                         
  -8   3  12        279.34        270.01        23.89 o                         
  -7   3  12        442.09        428.18        30.59 o                         
  -6   3  12          1.09          3.37         9.11 o                         
  -5   3  12        124.47        102.04        15.44 o                         
  -4   3  12        449.60        407.59        29.64 o                         
  -3   3  12       2098.84       2177.17        63.35 o                         
  -2   3  12       1452.14       1362.44        32.86 o                         
  -1   3  12        396.92        396.08        18.29 o                         
   0   3  12        559.83        579.35        24.98 o                         
   1   3  12        295.04        266.01        14.29 o                         
   2   3  12         94.69         93.74         8.43 o                         
   3   3  12       1237.26       1111.28        28.48 o                         
   4   3  12        175.86        163.51        17.60 o                         
   5   3  12         71.31         39.55        11.27 o                         
   6   3  12        152.81        145.47        19.18 o                         
   7   3  12        730.76        631.09        45.32 o                         
   8   3  12        781.85        851.96        68.40 o                         
   9   3  12         42.15         27.59        25.93 o                         
 -11   4  12        144.25        197.78        38.44 o                         
 -10   4  12        162.09        144.32        28.16 o                         
  -9   4  12          7.23          7.68        14.99 o                         
  -8   4  12        983.64       1018.20        45.76 o                         
  -7   4  12          9.53         -1.06        11.37 o                         
  -6   4  12       2789.37       2715.36        75.19 o                         
  -5   4  12        384.61        390.19        29.22 o                         
  -4   4  12       2368.02       2396.73        78.67 o                         
  -3   4  12          8.47         -2.07         5.79 o                         
  -2   4  12         41.76         46.78         7.04 o                         
  -1   4  12        290.06        263.91        15.30 o                         
   0   4  12         44.69         35.91         6.56 o                         
   1   4  12       3480.97       3581.73        62.42 o                         
   2   4  12       1381.79       1326.41        29.77 o                         
   3   4  12        503.45        481.09        21.23 o                         
   4   4  12        166.48        171.74        18.50 o                         
   5   4  12        184.69        180.13        19.20 o                         
   6   4  12       1007.35       1004.43        56.46 o                         
   7   4  12        226.06        201.59        30.13 o                         
   8   4  12         10.74          8.50        21.27 o                         
   9   4  12        323.81        381.66        49.70 o                         
 -11   5  12         24.02         17.68        18.04 o                         
 -10   5  12         25.58          8.60        17.09 o                         
  -9   5  12         35.21         37.55        19.26 o                         
  -8   5  12         79.92         88.27        18.66 o                         
  -7   5  12         92.67         64.20        13.38 o                         
  -6   5  12          0.30         13.67        19.21 o                         
  -5   5  12        105.54        134.91        17.55 o                         
  -4   5  12          0.98         -2.84         6.04 o                         
  -3   5  12        377.78        335.97        22.08 o                         
  -2   5  12        140.43        162.51        12.48 o                         
  -1   5  12        416.04        381.20        19.31 o                         
   0   5  12        520.89        480.33        24.06 o                         
   1   5  12        462.09        467.14        25.85 o                         
   2   5  12        485.14        431.57        17.92 o                         
   3   5  12        839.63        803.69        35.50 o                         
   4   5  12        831.29        822.67        47.58 o                         
   5   5  12         73.67         44.66        12.34 o                         
   6   5  12          9.60          2.49        12.67 o                         
   7   5  12         11.25         22.80        12.79 o                         
   8   5  12          0.45         -2.13        12.15 o                         
   9   5  12        109.16        114.78        37.92 o                         
 -11   6  12         15.41         23.64        21.39 o                         
 -10   6  12         89.16        130.63        42.25 o                         
  -9   6  12          2.61         -3.10        34.32 o                         
  -8   6  12        314.36        294.27        46.31 o                         
  -7   6  12          3.08         -7.25        10.58 o                         
  -6   6  12        164.36        161.98        20.68 o                         
  -5   6  12          7.04         -4.72         9.90 o                         
  -4   6  12        806.09        787.86        42.62 o                         
  -3   6  12          1.49         46.25         9.93 o                         
  -2   6  12         21.93         25.84        12.19 o                         
  -1   6  12          2.76          8.77         5.90 o                         
   0   6  12         44.78         56.17        10.73 o                         
   1   6  12          6.01          5.71         9.38 o                         
   2   6  12        137.56        127.04        10.54 o                         
   3   6  12        124.40         94.92        23.39 o                         
   4   6  12        661.63        641.44        41.81 o                         
   5   6  12         58.18         47.67         9.47 o                         
   6   6  12          4.67          9.70        10.71 o                         
   7   6  12        244.93        237.09        31.32 o                         
   8   6  12         42.29          7.35        11.82 o                         
 -10   7  12         25.32          4.94        20.18 o                         
  -9   7  12        323.32        333.78        53.89 o                         
  -8   7  12         17.77         31.97        16.04 o                         
  -7   7  12        625.19        668.44        53.53 o                         
  -6   7  12        399.70        445.80        48.40 o                         
  -5   7  12       3254.17       3138.53        86.29 o                         
  -4   7  12        277.00        317.89        28.49 o                         
  -3   7  12        595.43        701.17        45.21 o                         
  -2   7  12          7.98         10.22         5.80 o                         
  -1   7  12        609.04        650.69        26.19 o                         
   0   7  12       1710.17       1759.17        64.01 o                         
   1   7  12        709.32        637.66        39.10 o                         
   2   7  12       1083.91       1071.99        49.75 o                         
   3   7  12        346.20        350.36        36.63 o                         
   4   7  12         13.18          0.33        11.90 o                         
   5   7  12        424.97        533.08        41.41 o                         
   6   7  12          0.35        -12.40        12.40 o                         
   7   7  12        151.08        140.90        24.78 o                         
   8   7  12        375.06        376.81        40.27 o                         
 -10   8  12         48.75         33.61        20.36 o                         
  -9   8  12        102.93        115.06        38.27 o                         
  -8   8  12        118.70         79.32        21.99 o                         
  -7   8  12         51.72         61.65        20.33 o                         
  -6   8  12         46.89         62.73        22.00 o                         
  -5   8  12        735.59        774.15        56.62 o                         
  -4   8  12          6.44          8.65        10.25 o                         
  -3   8  12       1047.18       1120.70        54.23 o                         
  -2   8  12        110.46        137.34        20.05 o                         
  -1   8  12       1552.25       1578.23        62.70 o                         
   0   8  12        115.27         64.73        14.13 o                         
   1   8  12        879.07        897.69        47.23 o                         
   2   8  12        461.22        490.39        35.01 o                         
   3   8  12         18.64         17.02        12.13 o                         
   4   8  12        637.50        638.05        51.81 o                         
   5   8  12          1.97         -0.24        10.67 o                         
   6   8  12        532.25        445.12        39.36 o                         
   7   8  12          1.83          8.72        14.80 o                         
   8   8  12         69.27         34.85        12.59 o                         
  -9   9  12         10.95         -9.24        20.29 o                         
  -8   9  12          8.89        -13.74        17.05 o                         
  -7   9  12         78.69         53.98        18.33 o                         
  -6   9  12         51.54         27.47        18.14 o                         
  -5   9  12         28.09         31.01        15.41 o                         
  -4   9  12        426.02        432.12        35.23 o                         
  -3   9  12        104.72        186.23        25.96 o                         
  -2   9  12         25.30         48.16        14.13 o                         
  -1   9  12          4.09         -0.68         9.14 o                         
   0   9  12        800.50        855.79        47.24 o                         
   1   9  12         14.64         11.04        14.40 o                         
   2   9  12        139.01        167.36        27.71 o                         
   3   9  12        110.96         57.08        18.44 o                         
   4   9  12          5.36        -15.74        15.74 o                         
   5   9  12        124.42         85.10        18.81 o                         
   6   9  12          4.10        -11.01        11.01 o                         
   7   9  12        230.02        253.77        37.06 o                         
  -9  10  12         19.74        -11.62        22.52 o                         
  -8  10  12        121.40        144.85        25.78 o                         
  -7  10  12          0.19         -3.19        24.02 o                         
  -6  10  12        355.40        347.71        41.76 o                         
  -5  10  12        697.76        770.85        59.16 o                         
  -4  10  12         18.72         21.59        16.71 o                         
  -3  10  12         56.98         42.04        15.94 o                         
  -2  10  12        115.88        128.16        20.86 o                         
  -1  10  12        179.81        193.14        23.18 o                         
   0  10  12          0.51          3.88        10.38 o                         
   1  10  12        613.67        618.53        42.41 o                         
   2  10  12         11.12         24.71        15.45 o                         
   3  10  12         82.80         21.30        12.91 o                         
   4  10  12        165.03        131.71        25.40 o                         
   5  10  12         19.37          0.99        10.14 o                         
   6  10  12        103.65         49.31        29.07 o                         
  -8  11  12         93.99         75.89        24.23 o                         
  -7  11  12          2.69         15.91        17.59 o                         
  -6  11  12        119.85        111.69        24.04 o                         
  -5  11  12        615.00        652.11        45.94 o                         
  -4  11  12        973.45       1030.72        56.88 o                         
  -3  11  12         80.51        106.06        21.22 o                         
  -2  11  12       2074.59       2182.67       101.28 o                         
  -1  11  12         56.17         28.54        13.57 o                         
   0  11  12       1584.08       1737.47        72.54 o                         
   1  11  12         72.19         69.12        17.16 o                         
   2  11  12        130.89        147.68        27.71 o                         
   3  11  12        362.76        382.79        43.47 o                         
   4  11  12         62.77         89.17        24.06 o                         
   5  11  12        670.39        627.56        52.45 o                         
   6  11  12          5.11        -14.66        14.66 o                         
  -7  12  12         50.06         64.65        22.62 o                         
  -6  12  12         38.84          7.75        22.35 o                         
  -5  12  12        152.69        191.12        27.19 o                         
  -4  12  12          2.92         14.42        11.51 o                         
  -3  12  12        164.57        181.98        25.17 o                         
  -2  12  12        204.93        212.49        27.64 o                         
  -1  12  12          2.31          5.39        13.13 o                         
   0  12  12          4.88         14.12        12.19 o                         
   1  12  12        684.77        776.00        58.91 o                         
   2  12  12         78.82        120.18        23.71 o                         
   3  12  12        106.24        128.73        28.54 o                         
   4  12  12        327.97        323.04        36.15 o                         
   5  12  12         47.52         61.68        17.62 o                         
  -6  13  12         45.94         45.89        20.27 o                         
  -5  13  12         89.23         95.19        22.21 o                         
  -4  13  12         25.37         39.97        15.83 o                         
  -3  13  12          9.20         -5.99        13.67 o                         
  -2  13  12         67.24         64.29        18.75 o                         
  -1  13  12          4.28          0.82        13.72 o                         
   0  13  12          2.48         24.54        23.76 o                         
   1  13  12          3.46          5.39        17.57 o                         
   2  13  12          0.68        -17.27        18.17 o                         
   3  13  12          1.77         19.63        18.42 o                         
   4  13  12         25.50         42.31        17.32 o                         
  -4  14  12         56.23         52.01        20.22 o                         
  -3  14  12        225.20        266.51        31.85 o                         
  -2  14  12          0.52          8.56        12.66 o                         
  -1  14  12        375.94        426.00        39.52 o                         
   0  14  12          7.60         13.83        19.61 o                         
   1  14  12        292.19        453.05        48.15 o                         
   2  14  12        387.66        419.72        47.25 o                         
 -11   1  13        440.97        423.54        44.32 o                         
 -10   1  13        102.68        133.45        26.38 o                         
  -9   1  13        531.28        533.27        46.32 o                         
  -8   1  13         20.25         25.92        13.30 o                         
  -7   1  13        174.11        156.96        16.33 o                         
  -6   1  13         32.58         25.04         6.31 o                         
  -5   1  13        297.02        297.66        17.95 o                         
  -4   1  13        505.61        509.08        33.76 o                         
  -3   1  13        414.62        450.83        31.73 o                         
  -2   1  13        653.49        591.40        35.80 o                         
  -1   1  13         12.38         16.35         6.43 o                         
   0   1  13       1028.05       1051.61        27.55 o                         
   1   1  13       1189.12       1271.54        29.49 o                         
   2   1  13        197.52        175.26        11.77 o                         
   3   1  13        265.22        208.44        12.25 o                         
   4   1  13        177.61        180.84        14.29 o                         
   5   1  13        157.87        163.81        16.65 o                         
   6   1  13       1721.55       1827.63        64.75 o                         
   7   1  13         81.66         70.47        14.85 o                         
   8   1  13        487.88        578.90        40.61 o                         
   9   1  13         15.93         13.64        15.04 o                         
 -11   2  13        121.46        122.50        24.39 o                         
 -10   2  13        132.61        163.78        39.29 o                         
  -9   2  13        135.44        115.83        26.19 o                         
  -8   2  13        844.37        728.68        46.78 o                         
  -7   2  13        629.08        628.88        37.99 o                         
  -6   2  13        526.02        527.61        34.61 o                         
  -5   2  13        222.29        248.70        24.02 o                         
  -4   2  13        177.70        156.02        21.52 o                         
  -3   2  13       1035.09       1039.01        48.34 o                         
  -2   2  13         23.40         31.62         9.68 o                         
  -1   2  13        583.86        565.50        26.22 o                         
   0   2  13        756.40        751.62        29.55 o                         
   1   2  13        104.82         95.68        10.76 o                         
   2   2  13        270.50        278.02        15.49 o                         
   3   2  13          3.89          3.16         6.37 o                         
   4   2  13        501.91        481.55        23.67 o                         
   5   2  13        348.11        364.71        26.01 o                         
   6   2  13        381.85        404.92        32.73 o                         
   7   2  13       1283.90       1295.98        57.52 o                         
   8   2  13         34.00         21.67        13.32 o                         
   9   2  13        264.43        295.21        33.80 o                         
 -11   3  13         14.09         11.71        15.62 o                         
 -10   3  13          5.34         -0.56        13.64 o                         
  -9   3  13        125.86        100.17        17.96 o                         
  -8   3  13        416.67        438.26        37.07 o                         
  -7   3  13         54.65         85.73        21.56 o                         
  -6   3  13        349.82        376.92        29.55 o                         
  -5   3  13        356.46        355.89        29.08 o                         
  -4   3  13        259.22        249.76        24.17 o                         
  -3   3  13        144.01        140.18        11.92 o                         
  -2   3  13        757.18        735.64        27.50 o                         
  -1   3  13         13.64         22.93         6.71 o                         
   0   3  13         19.95         20.14         6.76 o                         
   1   3  13        579.22        577.02        23.69 o                         
   2   3  13          1.52          8.88         4.00 o                         
   3   3  13       3371.37       3324.85        63.37 o                         
   4   3  13        198.87        176.98        18.78 o                         
   5   3  13        193.03        172.32        16.60 o                         
   6   3  13         27.24         12.80         9.73 o                         
   7   3  13         49.77         32.84        19.08 o                         
   8   3  13         96.90         49.37        25.17 o                         
   9   3  13          4.92        -21.48        21.48 o                         
 -11   4  13          0.16         -0.52        18.15 o                         
 -10   4  13        129.67        130.47        29.79 o                         
  -9   4  13         15.32          4.01        11.88 o                         
  -8   4  13          3.60         -2.28        11.11 o                         
  -7   4  13        116.22        116.62        22.58 o                         
  -6   4  13         24.10         19.85         9.89 o                         
  -5   4  13        170.10        225.82        23.77 o                         
  -4   4  13         65.80         50.53        12.53 o                         
  -3   4  13        147.28        154.74        11.81 o                         
  -2   4  13          0.74          2.37         4.81 o                         
  -1   4  13          5.40          2.84         4.52 o                         
   0   4  13         16.94         16.78         5.91 o                         
   1   4  13         40.65         55.37         8.54 o                         
   2   4  13        296.37        287.02        18.05 o                         
   3   4  13          4.60          1.41         7.95 o                         
   4   4  13        103.83        100.77        14.55 o                         
   5   4  13        486.14        421.83        43.36 o                         
   6   4  13         54.21         35.56        10.44 o                         
   7   4  13        190.44        153.90        23.71 o                         
   8   4  13          0.87          1.51        15.21 o                         
 -11   5  13          8.91         16.18        22.69 o                         
 -10   5  13         24.81          8.99        24.97 o                         
  -9   5  13        260.23        270.05        32.44 o                         
  -8   5  13        304.06        276.56        29.27 o                         
  -7   5  13        732.51        666.31        43.08 o                         
  -6   5  13        308.37        359.92        70.77 o                         
  -5   5  13       1315.06       1214.73        53.26 o                         
  -4   5  13         36.75         11.60         8.75 o                         
  -3   5  13          2.82          2.54         6.80 o                         
  -2   5  13        449.73        474.71        20.03 o                         
  -1   5  13        188.48        157.77        12.47 o                         
   0   5  13         28.10         32.87        10.31 o                         
   1   5  13       1482.57       1517.87        45.88 o                         
   2   5  13        138.45        159.53        12.35 o                         
   3   5  13        437.05        463.75        28.11 o                         
   4   5  13         85.36         77.25        12.66 o                         
   5   5  13        729.10        669.11        54.31 o                         
   6   5  13        680.80        770.46        69.22 o                         
   7   5  13          3.52         -9.02        24.97 o                         
   8   5  13        199.81        204.35        33.90 o                         
 -11   6  13         52.39        122.45        39.13 o                         
 -10   6  13         29.35          3.64        23.58 o                         
  -9   6  13          0.90          8.51        22.36 o                         
  -8   6  13        308.26        239.81        69.83 o                         
  -7   6  13        373.94        388.79        60.72 o                         
  -6   6  13        360.23        291.45        35.24 o                         
  -5   6  13        930.39        905.02        47.16 o                         
  -4   6  13         53.06         57.40        14.94 o                         
  -3   6  13       1798.30       1850.26        59.95 o                         
  -2   6  13        133.64        153.79        13.28 o                         
  -1   6  13        226.84        220.88        19.74 o                         
   0   6  13         82.50         60.06        14.70 o                         
   1   6  13         45.04         38.20         8.53 o                         
   2   6  13       2030.54       2012.62        85.45 o                         
   3   6  13         24.72         38.69        18.11 o                         
   4   6  13        991.61       1112.55        57.24 o                         
   5   6  13          6.20          7.71         9.11 o                         
   6   6  13        216.62        276.08        31.34 o                         
   7   6  13         96.25         59.03        20.05 o                         
   8   6  13          1.35        -11.89        15.86 o                         
 -10   7  13          3.93        -17.89        17.89 o                         
  -9   7  13          4.00         -5.86        14.73 o                         
  -8   7  13          3.21         14.76        12.14 o                         
  -7   7  13          4.81         13.21        13.34 o                         
  -6   7  13         32.24         20.56        16.83 o                         
  -5   7  13         37.57         39.87        14.89 o                         
  -4   7  13         12.82         16.38        11.73 o                         
  -3   7  13        171.74        195.73        26.03 o                         
  -2   7  13       1262.17       1330.67        58.09 o                         
  -1   7  13          1.85         -6.92        12.33 o                         
   0   7  13       1071.89       1142.45        52.93 o                         
   1   7  13        111.39        121.60        18.66 o                         
   2   7  13        707.81        751.37        52.44 o                         
   3   7  13        330.26        291.76        34.10 o                         
   4   7  13          4.11        -13.86        13.86 o                         
   5   7  13         36.11          7.34         8.78 o                         
   6   7  13          4.72         13.64        14.35 o                         
   7   7  13         89.77         69.79        19.76 o                         
 -10   8  13          3.02          6.55        19.05 o                         
  -9   8  13          2.14        -14.23        16.60 o                         
  -8   8  13         98.23         73.57        22.37 o                         
  -7   8  13        193.34        188.04        31.19 o                         
  -6   8  13        134.68        156.25        27.93 o                         
  -5   8  13          2.46        -15.38        15.38 o                         
  -4   8  13        179.22        144.99        26.66 o                         
  -3   8  13         21.72         68.39        16.44 o                         
  -2   8  13         40.51         37.35        12.19 o                         
  -1   8  13          3.66        -10.22        10.22 o                         
   0   8  13          5.94         -2.06        10.02 o                         
   1   8  13         81.01         85.48        16.41 o                         
   2   8  13       1155.66       1160.27        68.03 o                         
   3   8  13         44.37         20.75        14.06 o                         
   4   8  13        393.59        445.63        45.27 o                         
   5   8  13         97.55         60.95        15.01 o                         
   6   8  13         13.16        -12.45        12.45 o                         
   7   8  13         76.69         98.35        25.24 o                         
  -9   9  13        599.33        636.33        62.71 o                         
  -8   9  13        112.49         81.78        26.13 o                         
  -7   9  13         14.28         36.78        17.53 o                         
  -6   9  13         28.22         32.09        16.74 o                         
  -5   9  13          3.54          5.42        15.99 o                         
  -4   9  13        247.88        249.44        34.63 o                         
  -3   9  13        215.74        149.65        23.32 o                         
  -2   9  13       2857.32       3264.55        96.70 o                         
  -1   9  13        766.46        711.82        45.33 o                         
   0   9  13         10.43          6.46        17.32 o                         
   1   9  13        179.63        207.90        24.80 o                         
   2   9  13         72.39         83.77        23.66 o                         
   3   9  13         35.22        -12.50        12.50 o                         
   4   9  13         43.00         34.84        14.47 o                         
   5   9  13        388.54        402.08        45.53 o                         
   6   9  13        307.27        222.45        44.49 o                         
  -8  10  13        154.99        155.67        29.93 o                         
  -7  10  13         82.92         78.72        21.58 o                         
  -6  10  13          7.31        -16.41        16.41 o                         
  -5  10  13        335.14        326.55        39.89 o                         
  -4  10  13        126.61        143.04        22.39 o                         
  -3  10  13       1151.43       1173.86        66.35 o                         
  -2  10  13         59.23         35.03        13.19 o                         
  -1  10  13       1170.99       1289.70        61.68 o                         
   0  10  13        236.30        295.40        30.33 o                         
   1  10  13        771.56        817.47        61.35 o                         
   2  10  13        353.94        353.62        40.17 o                         
   3  10  13          1.83          6.06        14.27 o                         
   4  10  13        154.02        130.04        31.21 o                         
   5  10  13          0.97         -6.90        17.28 o                         
   6  10  13        271.06        137.10        26.83 o                         
  -8  11  13          3.38         11.15        16.71 o                         
  -7  11  13         13.68         12.52        17.98 o                         
  -6  11  13          3.94         -3.70        15.76 o                         
  -5  11  13         22.87         40.86        15.77 o                         
  -4  11  13          6.23         17.42        14.71 o                         
  -3  11  13         32.18         47.71        16.17 o                         
  -2  11  13         18.09         10.07        12.30 o                         
  -1  11  13          2.80          0.76        12.81 o                         
   0  11  13         46.91         37.51        13.80 o                         
   1  11  13         25.30         31.19        16.68 o                         
   2  11  13         77.45         89.34        26.04 o                         
   3  11  13          5.75         12.68        14.50 o                         
   4  11  13         88.36         88.67        24.17 o                         
   5  11  13          7.23         22.97        13.84 o                         
  -7  12  13         15.98         58.25        22.15 o                         
  -6  12  13         15.10         13.19        14.10 o                         
  -5  12  13        146.49        207.29        29.15 o                         
  -4  12  13          7.64         20.30        11.56 o                         
  -3  12  13        187.87        220.67        29.02 o                         
  -2  12  13        193.66        214.64        26.74 o                         
  -1  12  13        580.09        632.87        46.28 o                         
   0  12  13          5.09          2.68        11.51 o                         
   1  12  13        237.67        314.09        39.05 o                         
   2  12  13        194.81        268.84        37.23 o                         
   3  12  13          1.38         14.13        15.65 o                         
   4  12  13         50.08         24.33        22.28 o                         
  -5  13  13         28.43         28.61        20.09 o                         
  -4  13  13        294.67        257.68        32.30 o                         
  -3  13  13          3.58         30.13        14.51 o                         
  -2  13  13        624.96        731.90        51.59 o                         
  -1  13  13        116.45        173.34        27.30 o                         
   0  13  13        177.49        204.22        32.34 o                         
   1  13  13        197.79        284.48        38.46 o                         
   2  13  13         56.29         47.89        21.11 o                         
   3  13  13        194.69        152.19        42.50 o                         
  -3  14  13         38.91         11.47        15.70 o                         
  -2  14  13         20.34         13.18        13.68 o                         
  -1  14  13         98.04         53.35        19.44 o                         
   0  14  13        138.58        178.02        32.35 o                         
   1  14  13         23.68         49.92        19.07 o                         
 -11   0  14          9.04        -24.96        27.24 o                         
 -10   0  14        536.48        456.69        67.35 o                         
  -9   0  14        305.75        288.62        50.33 o                         
  -8   0  14        571.41        623.95       101.62 o                         
  -7   0  14          4.45        131.06        27.98 o                         
  -6   0  14         27.93          1.42        18.37 o                         
  -5   0  14          5.98         11.40        11.12 o                         
  -4   0  14       2610.54       2416.08       108.37 o                         
  -3   0  14         68.64         26.15        14.93 o                         
  -2   0  14       2556.52       2775.48        87.59 o                         
  -1   0  14        305.09        366.43        26.92 o                         
   0   0  14        836.42        826.58        28.97 o                         
   1   0  14         42.38         37.44        14.85 o                         
   2   0  14        118.41        105.91        14.98 o                         
   3   0  14       2514.75       2549.46        83.33 o                         
   4   0  14        497.74        498.31        39.63 o                         
   5   0  14       1476.74       1493.54        79.73 o                         
   6   0  14        116.35        107.81        25.11 o                         
   7   0  14       1411.05       1687.57        94.72 o                         
   8   0  14          6.85        -19.59        19.59 o                         
 -11   1  14         33.59          9.94        25.43 o                         
 -10   1  14         31.59          0.63        13.63 o                         
  -9   1  14        135.18         95.19        20.47 o                         
  -8   1  14         17.97         16.77        15.12 o                         
  -7   1  14        127.75        130.75        18.56 o                         
  -6   1  14         37.72         54.46        12.56 o                         
  -5   1  14        203.07        181.83        21.64 o                         
  -4   1  14       1676.90       1645.17        63.08 o                         
  -3   1  14        386.50        347.32        29.42 o                         
  -2   1  14         11.28         31.19        17.09 o                         
  -1   1  14        322.48        311.70        18.79 o                         
   0   1  14        160.19        125.77         9.56 o                         
   1   1  14       1493.13       1548.07        35.88 o                         
   2   1  14        230.03        228.28        13.81 o                         
   3   1  14        473.04        453.91        21.85 o                         
   4   1  14        490.04        492.15        23.81 o                         
   5   1  14         22.72         17.49         9.52 o                         
   6   1  14        267.78        240.82        24.23 o                         
   7   1  14         34.71         12.19        12.35 o                         
   8   1  14        215.62        224.97        26.08 o                         
 -11   2  14         52.52         42.37        19.62 o                         
 -10   2  14         26.21          9.65        13.97 o                         
  -9   2  14         98.22        152.81        30.33 o                         
  -8   2  14        364.43        371.12        39.59 o                         
  -7   2  14        187.50        195.93        41.85 o                         
  -6   2  14          3.01         -0.93         8.54 o                         
  -5   2  14        155.87        140.51        18.42 o                         
  -4   2  14         83.64         70.49        15.60 o                         
  -3   2  14          0.28          0.14        10.67 o                         
  -2   2  14          5.19         12.78         6.99 o                         
  -1   2  14        231.72        231.33        17.52 o                         
   0   2  14        726.96        751.82        24.57 o                         
   1   2  14         20.87         17.36         5.02 o                         
   2   2  14         35.47         29.81         7.03 o                         
   3   2  14         34.68         27.56         9.25 o                         
   4   2  14        182.87        187.92        18.37 o                         
   5   2  14         13.69          9.38        10.91 o                         
   6   2  14         34.02         14.81        20.91 o                         
   7   2  14        238.37        254.49        26.79 o                         
   8   2  14         17.00         -9.04        14.08 o                         
 -11   3  14        170.38        241.09        42.69 o                         
 -10   3  14          4.01          7.60        14.44 o                         
  -9   3  14        518.73        482.84        51.05 o                         
  -8   3  14         29.78         14.95        12.66 o                         
  -7   3  14        197.30        227.68        30.91 o                         
  -6   3  14          5.27         -8.11        10.77 o                         
  -5   3  14         44.03         28.98        10.96 o                         
  -4   3  14        237.01        171.80        26.26 o                         
  -3   3  14        389.11        366.14        38.16 o                         
  -2   3  14        614.63        683.39        30.23 o                         
  -1   3  14       1166.29       1227.75        40.00 o                         
   0   3  14          3.56          2.67         7.36 o                         
   1   3  14        288.01        303.00        18.02 o                         
   2   3  14        183.70        171.80        12.05 o                         
   3   3  14       1058.85       1035.97        40.46 o                         
   4   3  14       3057.77       2990.84        73.38 o                         
   5   3  14        250.32        287.09        26.50 o                         
   6   3  14        905.86        921.13        47.75 o                         
   7   3  14        123.93        103.10        22.63 o                         
   8   3  14        562.82        642.45        49.40 o                         
 -11   4  14         36.76         41.66        25.24 o                         
 -10   4  14        131.67        171.57        34.55 o                         
  -9   4  14        240.03        243.08        28.84 o                         
  -8   4  14          3.84        -10.19        11.30 o                         
  -7   4  14         31.70         27.53        14.52 o                         
  -6   4  14          3.16         12.84         8.51 o                         
  -5   4  14       2481.06       2511.44        80.69 o                         
  -4   4  14        243.01        265.31        26.02 o                         
  -3   4  14        513.74        472.37        34.06 o                         
  -2   4  14          7.50         18.05         6.57 o                         
  -1   4  14        115.11         91.90        11.13 o                         
   0   4  14       1608.96       1627.18        46.15 o                         
   1   4  14          2.67         10.55         6.22 o                         
   2   4  14       1259.36       1267.09        37.11 o                         
   3   4  14        731.89        782.79        37.30 o                         
   4   4  14        379.93        363.50        27.28 o                         
   5   4  14         47.98         48.90        12.42 o                         
   6   4  14        626.05        563.22        46.63 o                         
   7   4  14        646.02        693.19        61.44 o                         
   8   4  14          3.55        -20.68        20.68 o                         
 -10   5  14         38.71         28.76        29.80 o                         
  -9   5  14         61.27         62.04        20.30 o                         
  -8   5  14        173.32        171.88        41.25 o                         
  -7   5  14          1.32        -13.08        16.85 o                         
  -6   5  14        904.89        935.64        62.08 o                         
  -5   5  14        218.56        166.73        21.03 o                         
  -4   5  14        250.64        250.65        25.51 o                         
  -3   5  14         39.18         29.27        11.56 o                         
  -2   5  14         93.74         87.72        11.84 o                         
  -1   5  14         87.21         97.05        11.49 o                         
   0   5  14        376.07        346.30        22.25 o                         
   1   5  14       1022.15       1047.67        39.45 o                         
   2   5  14        189.83        201.08        21.29 o                         
   3   5  14          2.40        -12.52        12.52 o                         
   4   5  14          5.09         -0.02        10.73 o                         
   5   5  14        283.68        226.97        27.96 o                         
   6   5  14         10.57          6.88        13.07 o                         
   7   5  14         14.03         14.62        14.42 o                         
   8   5  14         16.58          9.96        16.67 o                         
 -10   6  14          0.32        -16.80        23.55 o                         
  -9   6  14          2.49         11.63        18.04 o                         
  -8   6  14         29.84         16.69        15.68 o                         
  -7   6  14        471.92        511.02        48.81 o                         
  -6   6  14         36.94         16.59        14.79 o                         
  -5   6  14         31.67         29.41        13.75 o                         
  -4   6  14        132.62        147.90        20.53 o                         
  -3   6  14         74.19         69.68        15.63 o                         
  -2   6  14        127.38        136.68        17.98 o                         
  -1   6  14         55.89         41.12         9.16 o                         
   0   6  14        173.89        167.66        20.61 o                         
   1   6  14        330.33        370.00        29.85 o                         
   2   6  14        289.45        396.25        39.14 o                         
   3   6  14        316.12        389.75        46.10 o                         
   4   6  14         77.40         55.47        20.23 o                         
   5   6  14        430.55        392.10        43.63 o                         
   6   6  14         23.88          5.41        15.74 o                         
   7   6  14        104.73        128.02        35.08 o                         
 -10   7  14         46.54         10.96        31.20 o                         
  -9   7  14         14.56         18.92        16.97 o                         
  -8   7  14        152.60        201.17        32.76 o                         
  -7   7  14          4.46          8.63        17.87 o                         
  -6   7  14        130.91        143.40        26.61 o                         
  -5   7  14          3.97        -15.84        15.84 o                         
  -4   7  14       2147.35       2210.06        79.29 o                         
  -3   7  14        123.03         90.67        18.32 o                         
  -2   7  14         16.08         17.80        11.06 o                         
  -1   7  14        377.44        453.08        34.64 o                         
   0   7  14         21.41         -3.94        12.13 o                         
   1   7  14       1594.54       1687.99        65.67 o                         
   2   7  14        774.05        796.30        56.73 o                         
   3   7  14        510.51        530.40        48.23 o                         
   4   7  14        327.49        350.72        40.05 o                         
   5   7  14        228.15        233.83        36.75 o                         
   6   7  14        325.40        308.54        34.55 o                         
   7   7  14          5.53         13.75        17.10 o                         
  -9   8  14        202.87        224.94        35.29 o                         
  -8   8  14        114.77         87.89        23.44 o                         
  -7   8  14        148.10        150.73        29.46 o                         
  -6   8  14         53.79         32.70        14.96 o                         
  -5   8  14        335.80        385.48        64.95 o                         
  -4   8  14         11.42         17.12        10.68 o                         
  -3   8  14        780.52        765.29        46.64 o                         
  -2   8  14        668.44        764.50        46.86 o                         
  -1   8  14         95.91         77.60        21.47 o                         
   0   8  14        300.81        278.80        27.77 o                         
   1   8  14        935.66        935.16        50.63 o                         
   2   8  14        805.52        901.50        60.93 o                         
   3   8  14          4.08        -13.00        14.03 o                         
   4   8  14        158.95        126.80        26.52 o                         
   5   8  14         99.82         80.66        28.43 o                         
   6   8  14          0.61          9.07        27.44 o                         
  -9   9  14         13.44         27.97        17.13 o                         
  -8   9  14         34.98        -12.89        31.02 o                         
  -7   9  14         18.89        -17.16        17.16 o                         
  -6   9  14          0.36        -16.34        16.34 o                         
  -5   9  14        111.37        135.84        27.72 o                         
  -4   9  14         10.31          6.35        18.73 o                         
  -3   9  14        208.19        194.11        25.32 o                         
  -2   9  14        341.48        339.32        32.49 o                         
  -1   9  14          2.57          5.79        13.47 o                         
   0   9  14        253.88        277.20        28.72 o                         
   1   9  14         59.95         18.52        17.37 o                         
   2   9  14          5.02         13.14        22.05 o                         
   3   9  14        156.69        174.78        30.01 o                         
   4   9  14         70.95         63.36        20.95 o                         
   5   9  14          8.50         21.17        12.03 o                         
   6   9  14         52.73         94.75        24.07 o                         
  -8  10  14         17.86         42.13        21.29 o                         
  -7  10  14         14.30          5.80        17.78 o                         
  -6  10  14        109.36         73.07        37.34 o                         
  -5  10  14        229.89        260.55        31.32 o                         
  -4  10  14         80.60         82.08        26.87 o                         
  -3  10  14        161.67        192.76        26.51 o                         
  -2  10  14         21.13         15.28        16.82 o                         
  -1  10  14         72.45         66.38        16.46 o                         
   0  10  14        284.12        409.68        36.03 o                         
   1  10  14         31.96         34.18        18.10 o                         
   2  10  14        547.11        480.63        68.17 o                         
   3  10  14        121.65        125.93        26.85 o                         
   4  10  14          3.69         -5.46        24.85 o                         
   5  10  14        118.97        135.73        24.84 o                         
  -7  11  14          1.92          6.51        17.82 o                         
  -6  11  14          3.68         -9.30        16.94 o                         
  -5  11  14          4.62          4.19        12.52 o                         
  -4  11  14        907.64       1032.97        60.00 o                         
  -3  11  14        627.37        651.22        47.32 o                         
  -2  11  14          6.30        -13.71        13.71 o                         
  -1  11  14        125.30        140.80        23.64 o                         
   0  11  14        777.68        885.35        62.89 o                         
   1  11  14        394.77        434.36        45.84 o                         
   2  11  14         36.11         10.04        14.69 o                         
   3  11  14        112.32        104.53        25.51 o                         
   4  11  14          2.23        -14.71        16.93 o                         
  -6  12  14         50.69         42.90        24.63 o                         
  -5  12  14        309.51        341.75        36.39 o                         
  -4  12  14         13.36          0.54        11.13 o                         
  -3  12  14        619.30        623.56        47.87 o                         
  -2  12  14          0.53          9.28        19.51 o                         
  -1  12  14        309.14        272.87        32.07 o                         
   0  12  14         98.55         93.84        24.27 o                         
   1  12  14        117.40        146.85        28.86 o                         
   2  12  14        222.09        276.95        53.26 o                         
   3  12  14         18.89         12.29        13.86 o                         
  -4  13  14         32.55         48.73        15.70 o                         
  -3  13  14          1.26          2.67        14.31 o                         
  -2  13  14        140.98        103.96        22.43 o                         
  -1  13  14        223.74        213.56        29.76 o                         
   0  13  14         19.93         18.82        16.17 o                         
   1  13  14          0.26         12.48        17.13 o                         
   2  13  14          3.20         52.04        21.51 o                         
 -11   1  15         64.37         17.17        22.40 o                         
 -10   1  15        101.48         83.55        21.08 o                         
  -9   1  15        147.34        182.70        32.17 o                         
  -8   1  15         96.78         73.87        27.12 o                         
  -7   1  15         63.07         54.57        12.98 o                         
  -6   1  15         30.26         19.58         9.22 o                         
  -5   1  15         36.41         14.79        10.45 o                         
  -4   1  15          2.65         -0.68        10.86 o                         
  -3   1  15       1508.07       1448.43        61.45 o                         
  -2   1  15        797.04        870.79        46.41 o                         
  -1   1  15       1088.57       1148.39        44.22 o                         
   0   1  15         54.59         36.57         6.24 o                         
   1   1  15       1678.63       1737.31        50.37 o                         
   2   1  15        222.49        194.65        14.37 o                         
   3   1  15        225.62        196.26        15.68 o                         
   4   1  15        447.97        437.12        26.39 o                         
   5   1  15         11.87          3.24        10.80 o                         
   6   1  15        762.44        788.80        44.30 o                         
   7   1  15         10.77        -12.36        12.36 o                         
   8   1  15        492.63        522.11        40.48 o                         
 -11   2  15         17.98         20.22        17.59 o                         
 -10   2  15        344.73        313.70        38.73 o                         
  -9   2  15        327.41        272.46        40.34 o                         
  -8   2  15          8.30         -0.21        15.79 o                         
  -7   2  15        116.06        106.05        23.89 o                         
  -6   2  15         23.41         20.59         8.96 o                         
  -5   2  15        569.87        517.23        37.30 o                         
  -4   2  15        250.99        224.92        25.03 o                         
  -3   2  15         68.10         51.87        13.43 o                         
  -2   2  15       2449.35       2543.01        94.20 o                         
  -1   2  15         17.66         18.05        11.87 o                         
   0   2  15       2359.00       2396.47        45.22 o                         
   1   2  15       1478.60       1472.35        37.21 o                         
   2   2  15       1162.36       1220.77        34.89 o                         
   3   2  15        689.31        721.12        31.74 o                         
   4   2  15        354.05        360.84        23.61 o                         
   5   2  15       1291.44       1383.07        49.54 o                         
   6   2  15         25.59         37.16        19.46 o                         
   7   2  15       1060.36       1203.17        57.45 o                         
   8   2  15        108.85         97.29        19.97 o                         
 -11   3  15         64.79         14.47        18.47 o                         
 -10   3  15          1.03        -20.24        20.24 o                         
  -9   3  15         28.74         35.75        17.50 o                         
  -8   3  15         25.58         12.85        23.02 o                         
  -7   3  15          4.92         -8.21        13.32 o                         
  -6   3  15        401.19        470.13        35.63 o                         
  -5   3  15        166.53        159.82        20.90 o                         
  -4   3  15        492.89        568.65        35.09 o                         
  -3   3  15        127.89        150.04        19.09 o                         
  -2   3  15          1.90          9.81         7.45 o                         
  -1   3  15         29.95         19.78         6.30 o                         
   0   3  15        102.00         90.65        12.99 o                         
   1   3  15         56.73         43.25         8.45 o                         
   2   3  15        527.77        557.13        25.25 o                         
   3   3  15          4.38         13.92         8.28 o                         
   4   3  15        411.52        414.50        28.23 o                         
   5   3  15         66.04         76.25        13.35 o                         
   6   3  15         32.01         69.96        17.13 o                         
   7   3  15         13.80         -8.11        13.57 o                         
   8   3  15         16.06          8.11        14.61 o                         
 -10   4  15          1.55         23.96        16.47 o                         
  -9   4  15          0.78         -8.02        14.11 o                         
  -8   4  15        243.72        267.57        30.89 o                         
  -7   4  15        112.99         49.36        16.95 o                         
  -6   4  15          3.07         14.35        12.96 o                         
  -5   4  15        250.29        175.90        26.13 o                         
  -4   4  15        110.12        103.48        17.87 o                         
  -3   4  15        156.50        109.75        18.33 o                         
  -2   4  15        740.35        776.12        33.62 o                         
  -1   4  15        588.10        598.73        28.65 o                         
   0   4  15         33.12         15.54         8.05 o                         
   1   4  15         32.45         13.48         6.07 o                         
   2   4  15        462.89        494.77        31.48 o                         
   3   4  15       1196.56       1185.40        62.08 o                         
   4   4  15        175.86        144.37        16.96 o                         
   5   4  15          2.80         15.75        10.15 o                         
   6   4  15          2.40        -15.00        15.38 o                         
   7   4  15        234.48        257.17        33.75 o                         
 -10   5  15          4.97         15.62        17.67 o                         
  -9   5  15         10.57         -6.52        15.53 o                         
  -8   5  15         12.63         21.54        18.81 o                         
  -7   5  15         81.01         51.83        21.30 o                         
  -6   5  15        672.12        789.64        59.10 o                         
  -5   5  15        152.19        180.35        22.84 o                         
  -4   5  15        519.80        531.23        38.53 o                         
  -3   5  15        947.42       1004.48        46.32 o                         
  -2   5  15         61.61         72.03        11.16 o                         
  -1   5  15         33.31         28.24         9.90 o                         
   0   5  15         52.78         43.93        10.25 o                         
   1   5  15       1086.65       1026.27        37.05 o                         
   2   5  15       1995.16       2231.73        91.72 o                         
   3   5  15        847.22        920.37        61.27 o                         
   4   5  15        687.98        730.61        46.65 o                         
   5   5  15        389.43        359.22        35.34 o                         
   6   5  15        831.13        980.93        60.00 o                         
   7   5  15         13.79         -8.35        24.51 o                         
 -10   6  15         28.30         19.78        34.38 o                         
  -9   6  15         75.83         57.36        26.17 o                         
  -8   6  15          1.66         -5.66        15.64 o                         
  -7   6  15        295.73        298.76        38.92 o                         
  -6   6  15         22.28         30.26        14.82 o                         
  -5   6  15        304.31        264.22        37.50 o                         
  -4   6  15         98.89         82.14        16.86 o                         
  -3   6  15        717.36        767.54        38.95 o                         
  -2   6  15        604.78        590.47        35.97 o                         
  -1   6  15        133.25        119.26        16.49 o                         
   0   6  15         67.28         40.84        11.76 o                         
   1   6  15         94.12         99.03        16.93 o                         
   2   6  15        405.33        373.73        56.15 o                         
   3   6  15        741.45        726.18        55.75 o                         
   4   6  15        271.21        273.29        39.10 o                         
   5   6  15        298.02        298.38        32.62 o                         
   6   6  15          1.86         -3.06        14.06 o                         
   7   6  15        305.11        307.70        44.65 o                         
  -9   7  15         32.59         40.68        27.66 o                         
  -8   7  15         38.61         32.73        17.45 o                         
  -7   7  15        137.47        126.18        27.66 o                         
  -6   7  15        347.83        363.42        42.10 o                         
  -5   7  15         50.54         34.92        18.77 o                         
  -4   7  15          8.47          2.72         9.60 o                         
  -3   7  15         97.23         76.38        20.70 o                         
  -2   7  15          2.70        -11.72        11.72 o                         
  -1   7  15          2.62        -12.56        23.05 o                         
   0   7  15         87.18         95.46        16.46 o                         
   1   7  15        215.48        223.81        30.94 o                         
   2   7  15         84.94         54.19        24.19 o                         
   3   7  15         22.72         14.85        14.56 o                         
   4   7  15         30.21         14.85        17.09 o                         
   5   7  15         81.84         40.31        18.69 o                         
   6   7  15         73.62         69.12        28.30 o                         
  -9   8  15          7.03         28.22        28.93 o                         
  -8   8  15         72.69         44.17        24.73 o                         
  -7   8  15         28.75         34.94        17.63 o                         
  -6   8  15         43.67         48.58        18.29 o                         
  -5   8  15        293.91        318.26        40.57 o                         
  -4   8  15        293.93        254.20        25.57 o                         
  -3   8  15          1.24         11.05        10.72 o                         
  -2   8  15         27.82         59.00        14.46 o                         
  -1   8  15          3.74        -12.35        12.35 o                         
   0   8  15        105.75         72.03        15.95 o                         
   1   8  15       1010.74       1085.60        67.45 o                         
   2   8  15          2.04         -7.21        14.64 o                         
   3   8  15        258.24        218.36        38.81 o                         
   4   8  15        230.37        227.41        41.71 o                         
   5   8  15        443.39        454.15        52.82 o                         
   6   8  15          0.50          1.18        20.26 o                         
  -8   9  15        143.59        140.58        45.77 o                         
  -7   9  15         11.81         14.57        20.56 o                         
  -6   9  15        258.81        336.03        42.62 o                         
  -5   9  15         22.35         36.68        16.34 o                         
  -4   9  15        258.97        264.87        31.27 o                         
  -3   9  15        476.31        490.30        35.67 o                         
  -2   9  15        181.64        169.59        28.02 o                         
  -1   9  15       1016.61       1080.88        64.45 o                         
   0   9  15         36.61         92.53        28.65 o                         
   1   9  15        491.93        601.25        51.14 o                         
   2   9  15        355.24        285.22        37.12 o                         
   3   9  15        339.54        367.93        43.59 o                         
   4   9  15        118.87         84.99        22.33 o                         
   5   9  15         29.84         73.19        19.67 o                         
  -7  10  15          1.85         -1.27        37.33 o                         
  -6  10  15        535.26        555.63        56.04 o                         
  -5  10  15        438.33        427.14        49.15 o                         
  -4  10  15        107.09         81.66        18.81 o                         
  -3  10  15        109.18        114.58        22.07 o                         
  -2  10  15         58.48         39.42        14.08 o                         
  -1  10  15        454.56        440.97        38.70 o                         
   0  10  15        409.59        520.73        55.24 o                         
   1  10  15         15.26         25.91        26.38 o                         
   2  10  15         41.18         54.20        20.59 o                         
   3  10  15        155.12        100.55        29.61 o                         
   4  10  15          1.41         -7.24        17.17 o                         
  -7  11  15         58.25         22.12        18.11 o                         
  -6  11  15         48.53         86.94        21.20 o                         
  -5  11  15         55.00         57.90        18.23 o                         
  -4  11  15        130.50        128.82        32.73 o                         
  -3  11  15         10.98         30.41        13.94 o                         
  -2  11  15         70.20         65.03        17.16 o                         
  -1  11  15         16.49         16.19        13.05 o                         
   0  11  15          0.05         17.19        15.32 o                         
   1  11  15         47.35         17.74        18.08 o                         
   2  11  15         53.15         53.01        21.38 o                         
   3  11  15         13.81          7.34        18.10 o                         
  -5  12  15         12.47         54.44        19.35 o                         
  -4  12  15         53.36         41.35        16.80 o                         
  -3  12  15         71.88         52.40        33.77 o                         
  -2  12  15        193.33        249.40        31.02 o                         
  -1  12  15          4.09          4.34        15.30 o                         
   0  12  15        313.54        394.51        44.35 o                         
   1  12  15          0.38         10.48        14.87 o                         
   2  12  15        167.78        154.45        32.40 o                         
  -3  13  15        302.31        253.11        37.93 o                         
  -2  13  15         40.29         30.72        14.87 o                         
  -1  13  15        234.65        296.17        40.57 o                         
   0  13  15         17.38         29.63        16.47 o                         
 -10   0  16          0.85        -10.70        24.07 o                         
  -9   0  16        345.10        382.57        88.19 o                         
  -8   0  16         20.34         97.73        50.16 o                         
  -7   0  16         94.77         55.18        36.56 o                         
  -6   0  16        240.85        219.85        34.88 o                         
  -5   0  16       1573.77       1629.91        96.24 o                         
  -4   0  16       1484.03       1504.53        92.58 o                         
  -3   0  16        283.13        357.32        38.98 o                         
  -2   0  16        645.11        743.29        82.33 o                         
  -1   0  16        610.70        603.73        36.96 o                         
   0   0  16       3827.16       4089.17       111.32 o                         
   1   0  16       3327.88       3800.89       116.88 o                         
   2   0  16       2173.67       2212.19        68.49 o                         
   3   0  16        115.22        114.09        16.47 o                         
   4   0  16          6.36          8.66        12.52 o                         
   5   0  16        699.52        813.53        60.76 o                         
   6   0  16         12.26         25.31        16.86 o                         
   7   0  16        386.28        415.02        48.62 o                         
 -10   1  16        107.12         26.64        22.18 o                         
  -9   1  16          0.93        -21.48        26.45 o                         
  -8   1  16         93.45         51.74        32.03 o                         
  -7   1  16          0.44        -12.59        12.59 o                         
  -6   1  16         85.27        114.60        19.30 o                         
  -5   1  16       2353.52       2338.57        81.95 o                         
  -4   1  16        740.30        649.61        43.03 o                         
  -3   1  16         15.35         27.04        10.78 o                         
  -2   1  16         34.18         24.22         7.52 o                         
  -1   1  16        476.53        490.40        24.98 o                         
   0   1  16        511.91        543.63        26.30 o                         
   1   1  16        287.18        224.97        30.68 o                         
   2   1  16        462.79        429.63        21.31 o                         
   3   1  16         51.18         28.06         8.31 o                         
   4   1  16        822.13        852.23        37.04 o                         
   5   1  16          4.82         15.62         9.19 o                         
   6   1  16        355.31        348.78        30.52 o                         
   7   1  16         57.91         47.26        14.96 o                         
 -10   2  16          7.82          5.85        13.43 o                         
  -9   2  16         87.07        103.94        26.29 o                         
  -8   2  16          0.56          0.19        12.67 o                         
  -7   2  16         27.68         15.29        12.23 o                         
  -6   2  16        147.10        141.47        20.68 o                         
  -5   2  16         64.88         35.79        12.65 o                         
  -4   2  16         93.46         78.00        20.28 o                         
  -3   2  16        330.14        383.19        26.21 o                         
  -2   2  16         22.26         32.08         8.43 o                         
  -1   2  16          4.65          1.33         8.20 o                         
   0   2  16        504.02        520.23        25.48 o                         
   1   2  16         42.45         40.49         8.84 o                         
   2   2  16         36.52         35.09         7.42 o                         
   3   2  16        263.14        315.13        21.59 o                         
   4   2  16        562.16        554.31        30.46 o                         
   5   2  16         66.69         41.36        11.01 o                         
   6   2  16          6.69          0.14        11.00 o                         
   7   2  16          2.31        -12.84        13.61 o                         
 -10   3  16         16.43         58.75        31.28 o                         
  -9   3  16          7.29        -21.73        27.55 o                         
  -8   3  16        215.91        178.61        33.84 o                         
  -7   3  16         98.80         60.58        22.22 o                         
  -6   3  16        167.76        192.56        24.67 o                         
  -5   3  16        197.17        229.08        26.41 o                         
  -4   3  16         11.72          2.84         9.65 o                         
  -3   3  16        554.65        625.08        49.61 o                         
  -2   3  16        218.61        230.57        19.04 o                         
  -1   3  16        980.99       1053.31        39.70 o                         
   0   3  16        853.57        901.03        33.51 o                         
   1   3  16       1539.12       1518.01        52.16 o                         
   2   3  16       1136.83       1146.95        48.43 o                         
   3   3  16        119.37        102.71        15.41 o                         
   4   3  16         70.12         74.46        17.03 o                         
   5   3  16        314.58        303.22        24.71 o                         
   6   3  16        946.45        991.28        57.36 o                         
   7   3  16         74.77         51.88        15.01 o                         
 -10   4  16         54.32          9.64        19.86 o                         
  -9   4  16         39.49          5.25        22.55 o                         
  -8   4  16         16.72         12.50        13.97 o                         
  -7   4  16        181.54        169.61        29.69 o                         
  -6   4  16        156.42        124.90        25.78 o                         
  -5   4  16        271.97        268.72        28.77 o                         
  -4   4  16       1246.37       1143.15        57.62 o                         
  -3   4  16        344.25        398.52        30.31 o                         
  -2   4  16        535.75        551.51        29.02 o                         
  -1   4  16         44.93         45.66         9.40 o                         
   0   4  16       1287.67       1266.39        43.95 o                         
   1   4  16        791.23        808.87        44.85 o                         
   2   4  16         10.05          1.94        15.83 o                         
   3   4  16        715.26        760.22        36.63 o                         
   4   4  16        224.00        224.80        24.79 o                         
   5   4  16       1455.05       1519.36        65.47 o                         
   6   4  16          3.26        -14.47        14.47 o                         
   7   4  16        250.49        279.44        53.09 o                         
 -10   5  16          0.94         18.88        20.93 o                         
  -9   5  16          7.12        -19.83        22.08 o                         
  -8   5  16          4.60        -12.10        35.68 o                         
  -7   5  16          0.34         18.75        17.70 o                         
  -6   5  16         42.69         26.29        26.87 o                         
  -5   5  16        120.71        121.01        19.81 o                         
  -4   5  16        355.57        295.59        30.50 o                         
  -3   5  16         93.45        100.51        19.62 o                         
  -2   5  16         20.30         18.32         8.29 o                         
  -1   5  16          2.41          0.05         9.07 o                         
   0   5  16         65.05         39.15        11.38 o                         
   1   5  16         85.85         99.28        18.74 o                         
   2   5  16         60.36         11.84        11.08 o                         
   3   5  16         20.22         12.92        15.93 o                         
   4   5  16         42.99         55.58        15.89 o                         
   5   5  16          8.03         16.69        11.42 o                         
   6   5  16        127.81        140.39        29.70 o                         
  -9   6  16         12.84          5.65        25.28 o                         
  -8   6  16        127.20         80.15        22.14 o                         
  -7   6  16         33.47         23.62        16.44 o                         
  -6   6  16        280.25        337.92        41.60 o                         
  -5   6  16        105.01        129.77        25.48 o                         
  -4   6  16        606.10        731.40        45.48 o                         
  -3   6  16         32.10         14.72        11.87 o                         
  -2   6  16         57.18         60.17        13.15 o                         
  -1   6  16        136.05        101.34        16.04 o                         
   0   6  16        264.62        285.27        34.24 o                         
   1   6  16        681.65        668.37        46.35 o                         
   2   6  16         58.41         55.10        16.90 o                         
   3   6  16        590.12        590.31        55.60 o                         
   4   6  16          4.50          3.77        13.16 o                         
   5   6  16        509.61        504.67        51.43 o                         
   6   6  16          0.21          0.33        16.93 o                         
  -9   7  16          0.30          2.48        19.04 o                         
  -8   7  16         47.45         59.31        17.17 o                         
  -7   7  16         50.96         76.51        23.14 o                         
  -6   7  16        333.62        368.37        44.16 o                         
  -5   7  16        671.47        703.20        58.68 o                         
  -4   7  16         42.67         17.58        11.53 o                         
  -3   7  16        353.74        376.54        30.88 o                         
  -2   7  16          1.04        -11.09        11.09 o                         
  -1   7  16        463.70        451.29        32.72 o                         
   0   7  16         48.89         21.55        13.16 o                         
   1   7  16        466.20        481.28        45.13 o                         
   2   7  16        491.19        522.21        49.05 o                         
   3   7  16          3.91         30.98        14.28 o                         
   4   7  16        657.07        706.48        81.27 o                         
   5   7  16          0.12        -18.03        18.03 o                         
   6   7  16        429.34        394.32        59.95 o                         
  -8   8  16         15.98         26.84        17.43 o                         
  -7   8  16        153.90        170.77        32.02 o                         
  -6   8  16         56.39         48.25        20.85 o                         
  -5   8  16          5.19         14.15        14.96 o                         
  -4   8  16        101.65        125.47        21.68 o                         
  -3   8  16         57.43         38.41        11.95 o                         
  -2   8  16        316.21        279.35        27.30 o                         
  -1   8  16         92.46         82.33        15.48 o                         
   0   8  16        309.27        306.85        36.72 o                         
   1   8  16        278.04        343.54        40.39 o                         
   2   8  16         10.76         -4.37        14.74 o                         
   3   8  16          2.10          5.84        14.48 o                         
   4   8  16         20.61         11.24        23.58 o                         
   5   8  16        123.71        105.07        27.31 o                         
  -8   9  16         78.03         58.60        28.40 o                         
  -7   9  16         94.05         92.60        26.30 o                         
  -6   9  16         33.32         18.86        17.96 o                         
  -5   9  16          3.80         28.37        13.98 o                         
  -4   9  16          0.40         28.70        17.43 o                         
  -3   9  16        110.09        106.24        18.17 o                         
  -2   9  16          7.50         30.94        12.11 o                         
  -1   9  16          0.28        -15.29        15.29 o                         
   0   9  16        249.20        277.14        43.08 o                         
   1   9  16         75.72         32.25        19.29 o                         
   2   9  16          0.19        -13.89        13.89 o                         
   3   9  16         16.42         10.29        18.39 o                         
   4   9  16        117.47        108.39        27.60 o                         
  -7  10  16        233.24        301.00        42.12 o                         
  -6  10  16        185.82        204.35        28.56 o                         
  -5  10  16         24.82         11.75        19.04 o                         
  -4  10  16         23.75         30.19        18.92 o                         
  -3  10  16         24.41         23.16        14.17 o                         
  -2  10  16        159.48        153.51        24.15 o                         
  -1  10  16          0.64          2.23        18.20 o                         
   0  10  16        486.64        502.15        49.55 o                         
   1  10  16         71.64         51.18        19.84 o                         
   2  10  16         96.14         76.87        28.30 o                         
   3  10  16        180.73        202.74        33.96 o                         
   4  10  16         77.35         51.61        36.38 o                         
  -6  11  16        562.91        599.93        66.62 o                         
  -5  11  16         49.50         54.25        17.00 o                         
  -4  11  16         54.49         51.79        17.93 o                         
  -3  11  16        254.16        310.04        34.79 o                         
  -2  11  16         56.84          8.65        14.23 o                         
  -1  11  16        428.65        461.91        48.74 o                         
   0  11  16         49.04         66.94        22.11 o                         
   1  11  16        355.01        416.97        47.09 o                         
   2  11  16        108.78        112.36        26.74 o                         
  -4  12  16         51.85         62.01        21.22 o                         
  -3  12  16         13.33          7.22        16.85 o                         
  -2  12  16         26.85         49.28        30.76 o                         
  -1  12  16        170.91        196.18        35.00 o                         
   0  12  16        116.93        209.98        35.20 o                         
   1  12  16         24.47         55.35        25.50 o                         
 -10   1  17        123.24         76.95        21.07 o                         
  -9   1  17         82.62         78.11        36.23 o                         
  -8   1  17        260.71        267.03        64.29 o                         
  -7   1  17        147.19        139.13        26.27 o                         
  -6   1  17        379.77        355.92        33.32 o                         
  -5   1  17        358.67        418.80        36.45 o                         
  -4   1  17        196.04        194.99        25.13 o                         
  -3   1  17        225.68        265.47        21.55 o                         
  -2   1  17        517.96        577.79        28.60 o                         
  -1   1  17       1582.55       1523.53        45.48 o                         
   0   1  17       1151.59       1244.31        40.49 o                         
   1   1  17        529.29        617.61        33.18 o                         
   2   1  17        727.99        831.66        36.95 o                         
   3   1  17        356.30        316.67        26.78 o                         
   4   1  17        377.32        442.10        33.93 o                         
   5   1  17         16.96         -3.86        11.84 o                         
   6   1  17         83.70         86.37        15.19 o                         
   7   1  17         73.97         69.95        15.13 o                         
 -10   2  17         11.45         16.07        17.45 o                         
  -9   2  17        126.11         42.30        70.59 o                         
  -8   2  17        121.53         96.14        54.16 o                         
  -7   2  17        125.93         95.59        23.66 o                         
  -6   2  17         83.27         61.71        17.52 o                         
  -5   2  17         16.20         -1.12        10.46 o                         
  -4   2  17        373.74        347.73        33.27 o                         
  -3   2  17          7.79         -1.53        10.27 o                         
  -2   2  17       2018.83       2133.94        76.85 o                         
  -1   2  17       1212.04       1284.91        41.80 o                         
   0   2  17        404.67        445.15        24.26 o                         
   1   2  17        288.86        282.35        23.26 o                         
   2   2  17        112.14        111.48        16.64 o                         
   3   2  17        544.86        529.39        35.46 o                         
   4   2  17        126.56        112.09        16.69 o                         
   5   2  17        570.81        599.60        42.03 o                         
   6   2  17        114.23         97.29        18.71 o                         
 -10   3  17         45.61         55.75        27.21 o                         
  -9   3  17          2.88         18.65        19.36 o                         
  -8   3  17         19.53         -2.28        17.72 o                         
  -7   3  17        136.20        108.33        39.47 o                         
  -6   3  17         32.08         36.57        16.07 o                         
  -5   3  17        300.30        298.93        27.66 o                         
  -4   3  17         23.44          5.21        11.25 o                         
  -3   3  17        800.94        896.77        49.25 o                         
  -2   3  17         21.92         15.44         7.91 o                         
  -1   3  17         56.50         49.81        10.44 o                         
   0   3  17         12.01          5.22         6.41 o                         
   1   3  17          1.82         -3.62         7.59 o                         
   2   3  17        556.87        621.19        37.13 o                         
   3   3  17         46.19         35.14        12.60 o                         
   4   3  17        440.53        482.63        32.16 o                         
   5   3  17        103.30        133.45        24.97 o                         
   6   3  17         47.58         27.09        14.99 o                         
  -9   4  17          2.14         45.98        29.26 o                         
  -8   4  17         22.76         19.09        18.15 o                         
  -7   4  17          8.63        -19.01        19.01 o                         
  -6   4  17        142.92        157.62        37.53 o                         
  -5   4  17         12.55         26.28        11.96 o                         
  -4   4  17         18.58         22.08        13.67 o                         
  -3   4  17        103.10        129.13        15.88 o                         
  -2   4  17        182.72        175.85        17.47 o                         
  -1   4  17        252.78        240.72        20.10 o                         
   0   4  17        570.08        581.16        32.20 o                         
   1   4  17         80.01         73.48        13.42 o                         
   2   4  17        605.48        604.57        44.30 o                         
   3   4  17        255.05        307.85        32.88 o                         
   4   4  17         28.61         33.37        14.25 o                         
   5   4  17        119.95        115.89        22.96 o                         
   6   4  17          0.13         29.00        18.27 o                         
  -9   5  17          2.86        -59.46        59.46 o                         
  -8   5  17         52.21         42.33        17.55 o                         
  -7   5  17        152.17        168.01        31.11 o                         
  -6   5  17          1.17        -16.48        16.48 o                         
  -5   5  17        934.09        921.83        66.06 o                         
  -4   5  17         62.79         37.49        12.97 o                         
  -3   5  17        844.00        969.50        40.13 o                         
  -2   5  17         72.84         62.56        14.50 o                         
  -1   5  17       1211.88       1184.67        52.68 o                         
   0   5  17        215.90        174.49        27.31 o                         
   1   5  17         21.99          6.44        12.36 o                         
   2   5  17        527.15        567.73        44.05 o                         
   3   5  17          5.40        -14.24        14.24 o                         
   4   5  17        564.05        691.49        52.05 o                         
   5   5  17         42.65         52.68        15.56 o                         
   6   5  17        338.72        441.08        45.77 o                         
  -9   6  17         43.71         15.58        19.97 o                         
  -8   6  17         99.87         81.19        26.82 o                         
  -7   6  17         35.53          9.88        15.58 o                         
  -6   6  17        266.03        164.22        36.75 o                         
  -5   6  17        110.40         53.73        32.63 o                         
  -4   6  17        942.03        925.98        48.62 o                         
  -3   6  17         12.76         20.01        16.10 o                         
  -2   6  17        125.28        125.43        19.11 o                         
  -1   6  17          6.09          0.47        10.47 o                         
   0   6  17        289.47        329.11        32.74 o                         
   1   6  17        619.88        664.00        47.03 o                         
   2   6  17        109.50         85.08        20.16 o                         
   3   6  17        325.85        385.31        38.58 o                         
   4   6  17          2.11        -14.41        14.41 o
[truncated: 41,313 more chars]
