# Supplementary material for: Crystal structures and photophysical properties of mono- and dinuclear ZnII complexes flanked by tri­ethyl­ammonium
Source: Acta Crystallogr E Crystallogr Commun. 2024 Oct 24;80(Pt 11):1210–6. doi: 10.1107/S2056989024010302 (PMC11660477; doi:10.1107/S2056989024010302)
Supplement: Supplementary file 3 [file e-80-01210-ZnBSsup3.hkl]

data_ZnBS                                                                       
_shelx_title ' hai71_a.res in P2(1)/c'                                          
_shelx_refln_list_code          4                                               
_shelx_F_calc_maximum      220.39                                               
_exptl_crystal_F_000       820.00                                               
_reflns_d_resolution_high  0.8001                                               
                                                                                
loop_                                                                           
 _space_group_symop_operation_xyz                                               
 'x, y, z'                                                                      
 '-x, y+1/2, -z+1/2'                                                            
 '-x, -y, -z'                                                                   
 'x, -y-1/2, z-1/2'                                                             
                                                                                
_cell_length_a    11.9843                                                       
_cell_length_b    13.4570                                                       
_cell_length_c    11.9944                                                       
_cell_angle_alpha  90.000                                                       
_cell_angle_beta  103.838                                                       
_cell_angle_gamma  90.000                                                       
                                                                                
_shelx_F_squared_multiplier     1.000                                           
                                                                                
loop_                                                                           
 _refln_index_h                                                                 
 _refln_index_k                                                                 
 _refln_index_l                                                                 
 _refln_F_squared_calc                                                          
 _refln_F_squared_meas                                                          
 _refln_F_squared_sigma                                                         
 _refln_observed_status                                                         
   2   0   0      48573.25      51453.06       901.09 o                         
   3   0   0        258.74        330.53        13.51 o                         
   4   0   0        523.69        489.17        18.88 o                         
   5   0   0        111.33        109.52        10.09 o                         
   6   0   0       4583.81       4658.02        88.82 o                         
   7   0   0        533.18        554.13        31.20 o                         
   8   0   0       5054.60       4881.54       121.79 o                         
   9   0   0        681.78        850.61       104.07 o                         
  10   0   0        107.95        106.61        28.61 o                         
  11   0   0        957.93       1078.35        86.55 o                         
  12   0   0         83.06         65.75        19.38 o                         
  13   0   0        426.71        416.56        58.31 o                         
  14   0   0         61.60         93.78        28.97 o                         
   2   1   0        274.69        249.17         8.21 o                         
   3   1   0      10369.00      10912.01       154.80 o                         
   4   1   0         49.89         74.76         5.17 o                         
   5   1   0        112.11         90.06         6.44 o                         
   6   1   0         29.99         30.93         4.57 o                         
   7   1   0       1330.19       1289.71        36.37 o                         
   8   1   0        110.84        134.18        14.58 o                         
   9   1   0        567.94        513.07        32.88 o                         
  10   1   0         74.69        142.27        36.25 o                         
  11   1   0         86.75        229.30       108.45 o                         
  12   1   0         36.28         42.53        13.63 o                         
  13   1   0          2.50          3.16        11.16 o                         
  14   1   0         41.68         18.76        12.31 o                         
   0   2   0      17666.23      16343.00       132.18 o                         
   1   2   0       1234.28       1056.99        18.66 o                         
   2   2   0       1675.22       1684.92        20.81 o                         
   3   2   0        613.26        771.63        13.66 o                         
   4   2   0       2677.98       2414.11        28.38 o                         
   5   2   0       1149.34       1014.11        20.99 o                         
   6   2   0       7300.86       7145.08        75.91 o                         
   7   2   0       1629.73       1623.29        39.61 o                         
   8   2   0       1704.97       1774.50        44.60 o                         
   9   2   0         16.84          7.65         4.65 o                         
  10   2   0        237.46        275.54        29.55 o                         
  11   2   0        213.95        233.06        36.59 o                         
  12   2   0         81.92        112.59        22.43 o                         
  13   2   0        367.45        460.87        44.14 o                         
  14   2   0          0.50         35.35        99.88 o                         
   1   3   0      27441.74      26778.69       113.65 o                         
   2   3   0       3610.85       3843.54        46.29 o                         
   3   3   0        534.46        430.80        15.28 o                         
   4   3   0        459.09        361.12        12.20 o                         
   5   3   0       1097.32       1031.48        24.77 o                         
   6   3   0       6290.37       6277.65        70.70 o                         
   7   3   0        901.42        837.26        25.67 o                         
   8   3   0        551.07        603.68        23.72 o                         
   9   3   0          1.99          7.00         6.92 o                         
  10   3   0        125.75        155.52        29.35 o                         
  11   3   0        223.92        188.18        23.45 o                         
  12   3   0        406.20        477.16        39.21 o                         
  13   3   0        101.29         98.84        27.74 o                         
  14   3   0        367.63        495.14       105.93 o                         
   0   4   0        957.38       1050.67        29.45 o                         
   1   4   0        905.60        875.89        20.40 o                         
   2   4   0        549.93        616.67        20.11 o                         
   3   4   0          1.26          1.59         2.22 o                         
   4   4   0       1735.97       1755.36        37.88 o                         
   5   4   0         71.19         74.73         6.62 o                         
   6   4   0        412.94        409.41        18.66 o                         
   7   4   0        723.12        708.75        27.26 o                         
   8   4   0        210.13        191.04        18.54 o                         
   9   4   0        484.93        464.43        33.51 o                         
  10   4   0          5.53          7.27         6.96 o                         
  11   4   0         38.32         37.55        11.49 o                         
  12   4   0         40.86         55.28        14.77 o                         
  13   4   0          9.84         41.81        53.18 o                         
  14   4   0         24.69         29.61        17.93 o                         
   1   5   0      10137.50       9834.56       110.64 o                         
   2   5   0        684.42        688.63        20.71 o                         
   3   5   0       7452.08       7342.51        88.51 o                         
   4   5   0        635.50        571.17        14.67 o                         
   5   5   0       3751.41       3664.30        79.04 o                         
   6   5   0       4573.04       4424.02       150.54 o                         
   7   5   0       2156.39       2107.24        92.28 o                         
   8   5   0        919.76        944.40        47.15 o                         
   9   5   0        268.82        258.48        26.64 o                         
  10   5   0        453.28        436.05        35.30 o                         
  11   5   0         44.16         32.28        10.39 o                         
  12   5   0        360.58        398.40        48.59 o                         
  13   5   0         81.06        109.97        25.98 o                         
   0   6   0         67.49         93.90        12.25 o                         
   1   6   0       1284.25       1196.89        34.81 o                         
   2   6   0          2.97          4.14         2.56 o                         
   3   6   0       1562.18       1609.29        40.79 o                         
   4   6   0        156.51        136.48        10.25 o                         
   5   6   0       2907.29       2648.88        80.31 o                         
   6   6   0        138.85         77.59        12.57 o                         
   7   6   0        168.25        180.30        26.91 o                         
   8   6   0         78.92         98.47        24.30 o                         
   9   6   0        466.98        549.85        53.06 o                         
  10   6   0         44.89         79.42        24.76 o                         
  11   6   0         32.46         45.15        18.05 o                         
  12   6   0          0.07        -11.36        13.33 o                         
  13   6   0        171.66        169.40        34.33 o                         
   1   7   0       1114.01        853.29        34.99 o                         
   2   7   0       1447.34       1294.48        47.17 o                         
   3   7   0        442.30        410.48        25.76 o                         
   4   7   0        370.77        412.44        24.49 o                         
   5   7   0        523.42        482.02        41.00 o                         
   6   7   0          2.47         -2.84         8.57 o                         
   7   7   0       1315.94       1423.09        78.15 o                         
   8   7   0       2353.16       2339.60       106.78 o                         
   9   7   0        524.50        529.44        54.30 o                         
  10   7   0       1125.87       1255.47        85.20 o                         
  11   7   0         46.20         20.60        13.39 o                         
  12   7   0         25.43         28.91        35.10 o                         
  13   7   0          6.99        -29.13        41.13 o                         
   0   8   0      15399.04      15454.82       329.80 o                         
   1   8   0        423.39        454.74        28.04 o                         
   2   8   0       2776.30       2794.70        67.32 o                         
   3   8   0        516.09        515.56        31.09 o                         
   4   8   0          5.44          9.59         4.68 o                         
   5   8   0        201.68        212.88        15.85 o                         
   6   8   0        594.85        559.47        48.97 o                         
   7   8   0        333.76        319.36        38.11 o                         
   8   8   0        718.54        682.93        58.60 o                         
   9   8   0        809.30        904.72        72.07 o                         
  10   8   0          0.78        -10.87        13.05 o                         
  11   8   0        418.72        523.09        81.31 o                         
  12   8   0         80.32         47.39        21.42 o                         
   1   9   0        306.71        304.79        27.35 o                         
   2   9   0         70.75         61.23         8.51 o                         
   3   9   0       1737.72       1670.90        72.46 o                         
   4   9   0        374.60        375.85        24.47 o                         
   5   9   0        186.32        195.38        17.19 o                         
   6   9   0        235.22        203.93        30.54 o                         
   7   9   0        239.51        214.71        32.77 o                         
   8   9   0       1076.01       1081.00        76.53 o                         
   9   9   0        163.20        168.85        33.84 o                         
  10   9   0        117.56        140.13        31.96 o                         
  11   9   0         25.37         25.63        23.31 o                         
  12   9   0          0.61        -12.77        20.48 o                         
   0  10   0       2147.19       2138.16       141.04 o                         
   1  10   0        236.26        234.40        32.89 o                         
   2  10   0       1889.02       1851.20        73.15 o                         
   3  10   0        572.75        582.18        34.25 o                         
   4  10   0       1723.05       1760.67        56.00 o                         
   5  10   0         37.72         52.86        16.59 o                         
   6  10   0       1367.97       1451.10        84.33 o                         
   7  10   0        590.02        594.01        56.06 o                         
   8  10   0        648.05        598.52        58.96 o                         
   9  10   0        649.88        708.42        66.74 o                         
  10  10   0        349.45        362.99        49.92 o                         
  11  10   0        171.93        204.07        38.03 o                         
   1  11   0        442.58        428.77        45.91 o                         
   2  11   0          7.66         -5.30         8.45 o                         
   3  11   0          7.98          6.13         6.13 o                         
   4  11   0         21.37         12.25         6.77 o                         
   5  11   0        457.31        516.21        50.72 o                         
   6  11   0        171.41        159.82        28.78 o                         
   7  11   0         82.10         88.28        22.23 o                         
   8  11   0         48.74         63.17        20.47 o                         
   9  11   0         19.60          7.46        24.62 o                         
  10  11   0         18.53         31.67        20.71 o                         
  11  11   0         42.27         35.84        24.20 o                         
   0  12   0        542.07        442.33        69.10 o                         
   1  12   0         68.15        160.99       140.14 o                         
   2  12   0       1954.12       1876.86       111.15 o                         
   3  12   0        259.45        309.91        30.78 o                         
   4  12   0       1560.49       1636.38        65.63 o                         
   5  12   0         98.81         96.04        21.35 o                         
   6  12   0        270.39        264.84        40.27 o                         
   7  12   0        331.72        329.89        45.23 o                         
   8  12   0         12.73         -3.40        11.42 o                         
   9  12   0        190.53        276.67        45.65 o                         
  10  12   0        138.86        109.43        26.22 o                         
   1  13   0         38.31          1.52         9.65 o                         
   2  13   0         23.88         71.41       126.65 o                         
   3  13   0       1175.63       1298.66        60.84 o                         
   4  13   0         28.88         55.54        14.80 o                         
   5  13   0        928.24        923.68        63.41 o                         
   6  13   0        563.33        515.97        47.31 o                         
   7  13   0         18.35          5.01         9.42 o                         
   8  13   0        285.28        285.09        45.86 o                         
   9  13   0          2.31         17.47        22.32 o                         
   0  14   0        799.22        834.74       106.88 o                         
   1  14   0         83.53        193.98        39.07 o                         
   2  14   0        255.12        292.76        44.36 o                         
   3  14   0         55.70         62.39        22.90 o                         
   4  14   0          6.00          6.31        11.47 o                         
   5  14   0         58.74         24.53        10.75 o                         
   6  14   0         80.47         45.23        14.19 o                         
   7  14   0         11.50         26.08        11.70 o                         
   8  14   0         52.87         59.96        21.52 o                         
   1  15   0        934.90        982.01        96.97 o                         
   2  15   0        397.90        495.14        48.86 o                         
   3  15   0        304.01        369.94        41.17 o                         
   4  15   0         72.02         39.85        17.66 o                         
   5  15   0         88.43         56.88        17.07 o                         
   6  15   0          2.04         -7.26        17.75 o                         
   0  16   0         11.30          6.81        25.25 o                         
   1  16   0         29.25          7.30        12.71 o                         
   2  16   0         11.91          5.33        10.76 o                         
   3  16   0        105.69         76.30        21.18 o                         
   4  16   0         33.48         35.26        13.11 o                         
 -14   1   1        156.18        150.63        27.21 o                         
 -13   1   1         22.25         15.90         8.66 o                         
 -12   1   1       1332.90       1626.31        81.30 o                         
 -11   1   1        133.90        154.52        24.76 o                         
 -10   1   1        975.95       1026.76        58.93 o                         
  -9   1   1        266.79        272.22        29.49 o                         
  -8   1   1       1343.43       1359.97        48.66 o                         
  -7   1   1       8495.92       8422.82       148.17 o                         
  -6   1   1       4817.14       4635.48        69.67 o                         
  -5   1   1       2894.90       2837.60        43.19 o                         
  -4   1   1      14804.72      14930.79       179.82 o                         
  -3   1   1          9.79         12.65         2.63 o                         
  -2   1   1      26490.56      27460.97       224.55 o                         
  -1   1   1      21379.14      22314.39        92.90 o                         
   1   1   1       5850.55       6175.46        75.81 o                         
   2   1   1       1593.06       1583.72        17.34 o                         
   3   1   1       3425.07       3498.76        51.78 o                         
   4   1   1        258.51        220.16         8.85 o                         
   5   1   1       1624.31       1612.07        26.78 o                         
   6   1   1        356.31        347.92        15.50 o                         
   7   1   1       5230.26       5062.44        71.89 o                         
   8   1   1         38.20         38.56        11.13 o                         
   9   1   1       1308.74       1404.79        48.83 o                         
  10   1   1        332.33        364.40        26.25 o                         
  11   1   1          3.58         15.81        11.29 o                         
  12   1   1        945.72        994.86        60.53 o                         
  13   1   1         17.79         33.95        22.32 o                         
 -14   2   1         76.69         91.73        22.07 o                         
 -13   2   1        126.84        187.79        25.33 o                         
 -12   2   1        178.78        493.66        52.29 o                         
 -11   2   1        376.43        444.75        43.85 o                         
 -10   2   1        529.37        611.59        55.40 o                         
  -9   2   1        413.19        376.83        26.45 o                         
  -8   2   1        665.98        676.25        33.11 o                         
  -7   2   1       1627.37       1621.73        48.05 o                         
  -6   2   1       6490.05       6140.56        85.40 o                         
  -5   2   1       2523.96       2475.73        37.40 o                         
  -4   2   1        776.53        912.76        18.62 o                         
  -3   2   1        373.92        299.01        11.69 o                         
  -2   2   1         47.58         51.16         4.60 o                         
  -1   2   1       1534.77       1521.13        15.55 o                         
   0   2   1         41.14         51.70         4.00 o                         
   1   2   1       2764.97       2665.99        34.49 o                         
   2   2   1       2884.63       3167.46        52.58 o                         
   3   2   1         23.94         24.06         3.27 o                         
   4   2   1       1180.39       1256.43        21.95 o                         
   5   2   1       2015.26       2026.36        33.10 o                         
   6   2   1       1948.91       1968.16        36.30 o                         
   7   2   1        215.28        263.51        14.64 o                         
   8   2   1       2201.68       2273.81        50.97 o                         
   9   2   1         28.68         59.65        16.66 o                         
  10   2   1         25.27         34.53         8.85 o                         
  11   2   1        263.39        247.49        23.08 o                         
  12   2   1         73.01         71.10        34.60 o                         
  13   2   1        326.11        366.37        57.73 o                         
  14   2   1        173.69        262.87        68.47 o                         
 -14   3   1        125.88        160.73        33.14 o                         
 -13   3   1          1.89         28.51        16.61 o                         
 -12   3   1        450.14        456.61        38.51 o                         
 -11   3   1        107.54        187.73        25.35 o                         
 -10   3   1         49.45         37.39        12.14 o                         
  -9   3   1        112.74         94.93        15.37 o                         
  -8   3   1        787.71        765.30        30.30 o                         
  -7   3   1         43.68         36.13         8.10 o                         
  -6   3   1       5287.65       5020.38        61.82 o                         
  -5   3   1       1072.23       1297.38        36.18 o                         
  -4   3   1       6705.99       6852.76        80.29 o                         
  -3   3   1       8734.28       8908.08       104.45 o                         
  -2   3   1         61.81         69.56         5.81 o                         
  -1   3   1       1780.16       1990.04        23.66 o                         
   0   3   1        817.50       1070.65        73.36 o                         
   1   3   1       1024.10       1016.47        22.46 o                         
   2   3   1       8948.37       8907.60        80.11 o                         
   3   3   1       3788.36       3585.84        35.90 o                         
   4   3   1       1162.45       1147.66        21.33 o                         
   5   3   1       7052.62       7273.35        74.44 o                         
   6   3   1        352.49        401.59        16.31 o                         
   7   3   1        144.76        147.34        10.82 o                         
   8   3   1         47.96         55.19         9.35 o                         
   9   3   1         53.28         44.53        10.19 o                         
  10   3   1          3.13          7.63         8.26 o                         
  11   3   1        243.24        316.22        27.13 o                         
  12   3   1         82.51        146.22        93.91 o                         
  13   3   1         54.61        111.58        35.00 o                         
  14   3   1        149.75        221.12        94.15 o                         
 -14   4   1         12.22         -9.08        10.22 o                         
 -13   4   1        573.37        638.52        48.57 o                         
 -12   4   1        113.90        127.46        21.59 o                         
 -11   4   1        529.68        631.40        43.14 o                         
 -10   4   1         58.62         31.79         9.52 o                         
  -9   4   1          9.57          7.32         5.67 o                         
  -8   4   1        124.21        121.15        21.38 o                         
  -7   4   1       3608.69       3439.62        83.46 o                         
  -6   4   1        764.90        851.42        39.10 o                         
  -5   4   1      11887.46      12092.35       138.51 o                         
  -4   4   1       2506.60       2688.12        49.17 o                         
  -3   4   1       2137.84       2118.63        36.98 o                         
  -2   4   1       4168.06       4001.49        40.89 o                         
  -1   4   1       6677.81       7015.46        55.69 o                         
   0   4   1       2158.01       2111.89        32.27 o                         
   1   4   1       3174.82       2952.53        43.65 o                         
   2   4   1       2872.97       2873.63        43.23 o                         
   3   4   1       2408.51       2273.44        44.26 o                         
   4   4   1       7368.45       7438.95       125.35 o                         
   5   4   1       4094.87       4436.56        52.06 o                         
   6   4   1       6214.29       6163.91        61.43 o                         
   7   4   1       2531.53       2525.13        46.77 o                         
   8   4   1        882.18        865.68        33.67 o                         
   9   4   1        218.18        210.77        17.90 o                         
  10   4   1         28.18         23.22         7.46 o                         
  11   4   1         73.48         90.18        14.61 o                         
  12   4   1        375.65        426.62        82.17 o                         
  13   4   1        680.62        809.44        72.17 o                         
 -14   5   1          7.42        -29.11        62.79 o                         
 -13   5   1         15.78         13.75        14.89 o                         
 -12   5   1        131.12        142.44        22.12 o                         
 -11   5   1          3.72         -1.79         6.21 o                         
 -10   5   1        168.54        146.70        21.97 o                         
  -9   5   1         36.74         54.66        12.44 o                         
  -8   5   1        141.39        125.64        21.74 o                         
  -7   5   1        124.41        143.95        26.22 o                         
  -6   5   1       1269.31       1259.44        63.42 o                         
  -5   5   1         51.34         37.93        10.75 o                         
  -4   5   1        952.91        911.68        36.10 o                         
  -3   5   1        838.98        678.08        21.51 o                         
  -2   5   1       2094.61       2052.11        32.00 o                         
  -1   5   1          0.45          5.37         2.17 o                         
   0   5   1       1132.40       1116.52        26.08 o                         
   1   5   1        464.79        456.09        18.84 o                         
   2   5   1       5054.45       4796.82        67.90 o                         
   3   5   1        247.56        232.34        13.14 o                         
   4   5   1          0.70          3.27         2.25 o                         
   5   5   1          2.58         -0.06         3.02 o                         
   6   5   1        507.64        491.80        20.99 o                         
   7   5   1         88.05         76.83         8.64 o                         
   8   5   1          4.98         10.19         6.08 o                         
   9   5   1        293.35        279.72        20.09 o                         
  10   5   1         95.90         83.33        14.20 o                         
  11   5   1         34.14         21.66        15.19 o                         
  12   5   1          6.26         12.18        18.02 o                         
  13   5   1         80.95         56.76        23.04 o                         
 -13   6   1        129.71         80.66        57.18 o                         
 -12   6   1         65.83         45.62        19.48 o                         
 -11   6   1        723.00        705.88        65.11 o                         
 -10   6   1          7.63         19.15        12.20 o                         
  -9   6   1       1181.71       1304.49        79.34 o                         
  -8   6   1        329.34        351.04        39.75 o                         
  -7   6   1        819.58        789.80        55.67 o                         
  -6   6   1        368.53        376.05        36.33 o                         
  -5   6   1       1957.30       1973.22        78.08 o                         
  -4   6   1       2346.85       2130.01        76.74 o                         
  -3   6   1       4145.18       4100.64        62.82 o                         
  -2   6   1       4505.81       4363.92        68.57 o                         
  -1   6   1       3426.58       3288.58        63.32 o                         
   0   6   1       5474.06       5159.64        72.93 o                         
   1   6   1        525.13        504.83        24.08 o                         
   2   6   1       6200.35       5925.34        91.60 o                         
   3   6   1        786.05        801.69        33.62 o                         
   4   6   1       2755.64       2848.40        62.42 o                         
   5   6   1        261.19        266.97        13.56 o                         
   6   6   1       2283.53       2373.85        44.53 o                         
   7   6   1        103.23         97.09        11.39 o                         
   8   6   1       1790.47       1732.56        79.58 o                         
   9   6   1        198.18        209.71        28.25 o                         
  10   6   1        498.28        535.55        47.00 o                         
  11   6   1        161.72        176.67        43.17 o                         
  12   6   1        122.39         88.48        35.05 o                         
  13   6   1        240.62        181.75        64.55 o                         
 -13   7   1          2.19         -5.50         9.76 o                         
 -12   7   1        319.15        301.57        45.53 o                         
 -11   7   1        150.89        115.88        26.55 o                         
 -10   7   1        118.47        150.51        30.69 o                         
  -9   7   1         19.51         15.98        15.35 o                         
  -8   7   1        229.61        244.72        34.04 o                         
  -7   7   1        641.76        737.42        54.96 o                         
  -6   7   1       1208.88       1166.50        65.58 o                         
  -5   7   1          3.01         12.37         5.92 o                         
  -4   7   1       1337.46       1267.65        36.84 o                         
  -3   7   1          3.38         15.75         5.51 o                         
  -2   7   1         76.11         61.07        10.24 o                         
  -1   7   1       3413.28       3408.56        96.55 o                         
   0   7   1        215.94        279.65        18.28 o                         
   1   7   1       1591.48       1316.05        39.99 o                         
   2   7   1        761.88        704.79        33.91 o                         
   3   7   1         72.51         48.59         9.89 o                         
   4   7   1        134.93        162.81        13.22 o                         
   5   7   1        524.46        522.11        19.75 o                         
   6   7   1        248.20        240.15        15.29 o                         
   7   7   1       1269.09       1177.94        45.65 o                         
   8   7   1         15.98         25.97        12.14 o                         
   9   7   1        177.64        174.76        26.96 o                         
  10   7   1          3.78         14.53        10.80 o                         
  11   7   1          9.57         14.06        13.71 o                         
  12   7   1        236.82        234.12        39.46 o                         
 -12   8   1          1.65        -27.35        27.35 o                         
 -11   8   1        157.91        157.22        31.89 o                         
 -10   8   1          4.30          3.58         7.96 o                         
  -9   8   1       1554.17       1530.52        90.72 o                         
  -8   8   1         34.78         17.04        23.00 o                         
  -7   8   1        228.60        266.48        34.77 o                         
  -6   8   1          1.34         -4.78        10.27 o                         
  -5   8   1         58.60         46.83        13.87 o                         
  -4   8   1       1688.13       1502.75        47.31 o                         
  -3   8   1          7.47         13.41         6.30 o                         
  -2   8   1        681.98        651.15        35.50 o                         
  -1   8   1        377.57        245.90        22.87 o                         
   0   8   1        185.35        147.25        18.11 o                         
   1   8   1        337.91        368.65        29.03 o                         
   2   8   1       3806.44       3481.50       104.65 o                         
   3   8   1        524.48        488.00        25.77 o                         
   4   8   1       2799.02       2720.14        70.65 o                         
   5   8   1        512.04        567.37        42.01 o                         
   6   8   1       1048.59        913.84        29.16 o                         
   7   8   1          0.84          8.16        18.29 o                         
   8   8   1        411.16        435.21        41.24 o                         
   9   8   1        214.77        214.81        36.86 o                         
  10   8   1        185.35        247.09        40.87 o                         
  11   8   1         34.59          3.37        29.91 o                         
  12   8   1         62.68         23.43        35.57 o                         
 -12   9   1         69.27         92.50        27.06 o                         
 -11   9   1         96.39         89.78        26.13 o                         
 -10   9   1        517.34        601.30        61.23 o                         
  -9   9   1          0.14          7.84         9.95 o                         
  -8   9   1        457.21        468.51        49.39 o                         
  -7   9   1        590.88        582.15        53.14 o                         
  -6   9   1         45.43         64.16        17.46 o                         
  -5   9   1        126.18        123.00        10.64 o                         
  -4   9   1       1201.68       1178.84        41.09 o                         
  -3   9   1        542.02        495.00        28.63 o                         
  -2   9   1       5542.51       5828.60       115.07 o                         
  -1   9   1       6163.18       6130.89       158.13 o                         
   0   9   1        965.81        961.13        50.37 o                         
   1   9   1       4985.68       4573.52       109.01 o                         
   2   9   1        769.81        711.12        43.45 o                         
   3   9   1        977.83        913.91        40.63 o                         
   4   9   1        192.53        169.61        16.35 o                         
   5   9   1        580.22        567.25        33.93 o                         
   6   9   1         63.52         62.33         7.64 o                         
   7   9   1       1639.27       1642.94        90.24 o                         
   8   9   1        262.58        270.91        38.49 o                         
   9   9   1        935.65       1000.97        78.40 o                         
  10   9   1        426.96        475.55        62.06 o                         
  11   9   1         76.87         38.10        36.96 o                         
  12   9   1        207.57        198.36        40.78 o                         
 -11  10   1         13.78         15.53        16.74 o                         
 -10  10   1         14.71         13.65        15.98 o                         
  -9  10   1         78.39         66.34        22.48 o                         
  -8  10   1        274.47        231.91        35.48 o                         
  -7  10   1        223.72        229.77        33.09 o                         
  -6  10   1        726.69        706.72        57.90 o                         
  -5  10   1         85.32         60.63        17.72 o                         
  -4  10   1       1164.72       1132.75        47.39 o                         
  -3  10   1         26.78         36.38         7.93 o                         
  -2  10   1         35.88         24.38         7.28 o                         
  -1  10   1        222.74        191.61        27.72 o                         
   0  10   1        951.49        893.70        64.20 o                         
   1  10   1         43.86         36.08        17.87 o                         
   2  10   1         89.08         74.56        13.00 o                         
   3  10   1         85.22         96.57        17.23 o                         
   4  10   1        804.78        767.21        41.18 o                         
   5  10   1        109.07        100.63        21.55 o                         
   6  10   1         78.31         50.62        13.36 o                         
   7  10   1        561.13        514.59        51.85 o                         
   8  10   1        121.18        101.25        34.73 o                         
   9  10   1        270.65        269.84        42.18 o                         
  10  10   1         28.08         25.73        15.77 o                         
  11  10   1          0.39          2.57        10.79 o                         
 -11  11   1        113.29        115.46        29.57 o                         
 -10  11   1        630.50        709.54        71.29 o                         
  -9  11   1        140.02        154.70        32.05 o                         
  -8  11   1        687.59        763.85        68.99 o                         
  -7  11   1          2.03         -3.56        10.71 o                         
  -6  11   1        555.25        570.85        54.71 o                         
  -5  11   1        356.93        344.94        40.20 o                         
  -4  11   1       1437.34       1489.69        67.42 o                         
  -3  11   1       2773.56       2849.45        82.81 o                         
  -2  11   1        495.89        633.36        46.01 o                         
  -1  11   1       1359.24       1352.89        82.76 o                         
   0  11   1          4.71          0.47        11.78 o                         
   1  11   1        892.14        841.35        52.29 o                         
   2  11   1         49.89         53.26        15.89 o                         
   3  11   1       2510.96       2509.63        91.29 o                         
   4  11   1        987.69       1064.18        51.58 o                         
   5  11   1       3021.81       3042.75       107.37 o                         
   6  11   1         40.43         45.02        12.69 o                         
   7  11   1        211.66        157.50        35.89 o                         
   8  11   1         14.63         16.71        22.27 o                         
   9  11   1        107.09        134.71        31.66 o                         
  10  11   1         18.68         14.25        12.68 o                         
 -10  12   1         14.61         -0.86        13.49 o                         
  -9  12   1         12.37          9.13        19.28 o                         
  -8  12   1         78.59         66.17        23.80 o                         
  -7  12   1        413.52        416.74        49.58 o                         
  -6  12   1         70.09         69.06        20.42 o                         
  -5  12   1        607.62        634.33        58.38 o                         
  -4  12   1        536.19        555.49        38.67 o                         
  -3  12   1        231.95        243.14        29.36 o                         
  -2  12   1        834.88        859.10        55.17 o                         
  -1  12   1          0.38         16.56        86.60 o                         
   0  12   1        108.78         36.00        43.41 o                         
   1  12   1        225.43        125.02        25.48 o                         
   2  12   1        110.24        117.65        19.42 o                         
   3  12   1        934.66        941.72        58.94 o                         
   4  12   1       1241.28       1306.82        59.34 o                         
   5  12   1         68.57         57.31        16.87 o                         
   6  12   1        399.78        315.46        37.10 o                         
   7  12   1        565.85        549.18        59.96 o                         
   8  12   1          6.76          3.78        13.07 o                         
   9  12   1         12.94         13.65        12.89 o                         
  -9  13   1         12.91         34.11        22.92 o                         
  -8  13   1        262.58        270.66        84.27 o                         
  -7  13   1         79.13        115.85        27.95 o                         
  -6  13   1         36.03         28.66        10.27 o                         
  -5  13   1        278.79        312.48        36.24 o                         
  -4  13   1        372.96        420.10        37.54 o                         
  -3  13   1        499.98        645.17        50.81 o                         
  -2  13   1       1582.12       1677.98        81.53 o                         
  -1  13   1        322.02        836.41       408.88 o                         
   0  13   1        638.65        698.37        68.79 o                         
   1  13   1        606.57        567.80        98.36 o                         
   2  13   1          0.74          6.50        25.62 o                         
   3  13   1        612.66        560.23        46.45 o                         
   4  13   1         33.61         21.53        13.51 o                         
   5  13   1        652.59        699.00        55.59 o                         
   6  13   1          1.93        -10.43        10.43 o                         
   7  13   1         46.81         51.19        19.34 o                         
   8  13   1         18.37          9.90        10.16 o                         
  -8  14   1         12.17         -7.77        24.15 o                         
  -7  14   1         66.39         78.04        19.25 o                         
  -6  14   1         18.27         24.84        14.29 o                         
  -5  14   1         35.91         24.17        11.55 o                         
  -4  14   1        361.76        356.58        39.03 o                         
  -3  14   1        211.56        362.33        39.55 o                         
  -2  14   1        422.14        549.67        54.42 o                         
  -1  14   1         98.20        269.56       105.59 o                         
   0  14   1        379.34        442.89        53.60 o                         
   1  14   1         13.42         69.20        31.88 o                         
   2  14   1        628.34        697.14        67.21 o                         
   3  14   1          0.26         32.95        20.15 o                         
   4  14   1       1131.31       1200.39        61.78 o                         
   5  14   1          5.14         -2.46         9.65 o                         
   6  14   1        337.32        326.70        40.18 o                         
   7  14   1         91.36        121.01        24.50 o                         
  -6  15   1          6.19         -9.00        16.60 o                         
  -5  15   1         59.81         31.42        32.59 o                         
  -4  15   1         14.07         -8.53         9.75 o                         
  -3  15   1          4.56          2.52        12.40 o                         
  -2  15   1         28.64         32.17        12.10 o                         
  -1  15   1          1.30          8.02        10.00 o                         
   0  15   1         20.77         17.40        27.19 o                         
   1  15   1          3.24         22.00        13.37 o                         
   2  15   1         12.86        -15.39        15.39 o                         
   3  15   1          0.30         -3.79         9.03 o                         
   4  15   1          2.12          3.26         8.69 o                         
   5  15   1         10.30          5.40        12.19 o                         
   6  15   1          2.91         -5.11        12.43 o                         
  -4  16   1        153.90        180.48        30.50 o                         
  -3  16   1        208.90        278.97        37.63 o                         
  -2  16   1        152.10        181.52        32.16 o                         
  -1  16   1        452.96        589.24        54.88 o                         
   0  16   1        451.75        501.81        49.77 o                         
   1  16   1          0.42         11.94        18.79 o                         
   2  16   1        430.08        492.38        61.11 o                         
   3  16   1         18.18         53.70        14.36 o                         
   4  16   1        293.50        314.75        40.22 o                         
 -14   0   2          2.93        -10.79        18.39 o                         
 -13   0   2        473.39        527.10        70.57 o                         
 -12   0   2        311.68        305.75        50.98 o                         
 -11   0   2        836.69       1034.24        89.90 o                         
 -10   0   2       1407.43       1363.83        96.08 o                         
  -9   0   2       2662.04       2922.71       134.59 o                         
  -8   0   2       1072.55       1100.62        79.16 o                         
  -7   0   2       7505.57       7516.47       140.42 o                         
  -6   0   2       1984.60       2029.55        68.97 o                         
  -5   0   2      14780.99      15070.22       197.42 o                         
  -4   0   2      34155.68      34214.03       237.02 o                         
  -3   0   2      31761.84      32181.46       205.93 o                         
  -2   0   2        362.83        421.87        20.72 o                         
  -1   0   2       6034.55       9511.22       499.10 o                         
   0   0   2      13735.80      15879.54       132.71 o                         
   1   0   2       6560.92       7600.88       184.55 o                         
   2   0   2       6008.60       6019.71        85.63 o                         
   3   0   2       1156.17       1097.51        29.42 o                         
   4   0   2         52.94         76.27         9.04 o                         
   5   0   2        188.12        227.44        14.40 o                         
   6   0   2       4853.16       4866.22        93.15 o                         
   7   0   2        874.23        863.28        50.16 o                         
   8   0   2       5111.61       5338.54       222.00 o                         
   9   0   2        206.37        278.17        53.10 o                         
  10   0   2       1108.03       1099.36        63.92 o                         
  11   0   2        880.91       1110.57        68.38 o                         
  12   0   2         22.66         16.95        10.60 o                         
 -14   1   2         15.57         16.54        10.56 o                         
 -13   1   2          0.32         59.36        40.58 o                         
 -12   1   2         41.48         63.05        18.48 o                         
 -11   1   2        677.54        899.21        59.68 o                         
 -10   1   2         30.50        102.15        75.78 o                         
  -9   1   2        204.56        223.95        32.26 o                         
  -8   1   2        703.78        736.62        36.50 o                         
  -7   1   2       1672.59       1580.16        50.46 o                         
  -6   1   2        521.92        453.79        22.74 o                         
  -5   1   2       1417.21       1487.35        34.35 o                         
  -4   1   2       3086.14       3398.51        48.21 o                         
  -3   1   2       5019.59       5427.05        55.82 o                         
  -2   1   2       4761.30       6107.07       374.34 o                         
  -1   1   2       3863.55       5765.22       369.11 o                         
   0   1   2          8.69         20.51         2.58 o                         
   1   1   2      15053.80      15383.61       420.98 o                         
   2   1   2       1206.71       1260.69        30.66 o                         
   3   1   2         55.96         52.76         5.19 o                         
   4   1   2        440.88        498.94        14.17 o                         
   5   1   2        114.01        129.26         8.50 o                         
   6   1   2         26.02         29.79         5.05 o                         
   7   1   2        609.13        577.28        23.61 o                         
   8   1   2        348.46        467.65        39.93 o                         
   9   1   2        347.69        341.33        23.58 o                         
  10   1   2          0.08         81.58        22.66 o                         
  11   1   2        193.66        270.71        38.20 o                         
  12   1   2         96.63        128.10        23.13 o                         
  13   1   2         74.86        118.72        45.84 o                         
 -14   2   2         98.90         92.28        22.86 o                         
 -13   2   2        657.92        718.74        50.23 o                         
 -12   2   2        175.04        275.65        40.04 o                         
 -11   2   2       1058.35       1287.56        60.53 o                         
 -10   2   2        222.99        236.15        28.87 o                         
  -9   2   2       1308.15       1293.91        44.14 o                         
  -8   2   2          0.13          2.25         4.15 o                         
  -7   2   2       1122.95       1092.80        35.04 o                         
  -6   2   2        217.21        227.66        14.58 o                         
  -5   2   2       6657.33       6965.57       119.10 o                         
  -4   2   2         80.70         52.68         5.83 o                         
  -3   2   2       5685.63       6044.55        55.48 o                         
  -2   2   2      32199.16      31444.64       442.61 o                         
  -1   2   2       1292.13       1337.74        26.00 o                         
   0   2   2       8637.50      10395.81       431.01 o                         
   1   2   2       6366.91       6614.19       114.53 o                         
   2   2   2       1148.97       1226.97        40.06 o                         
   3   2   2      10715.51      10819.00       103.87 o                         
   4   2   2        499.52        451.06        13.55 o                         
   5   2   2         82.33         84.47         6.67 o                         
   6   2   2       1795.46       1729.87        33.52 o                         
   7   2   2        294.70        291.81        18.33 o                         
   8   2   2       1022.94       1093.59        39.76 o                         
   9   2   2         18.37         55.11        22.41 o                         
  10   2   2        452.07        528.43        31.32 o                         
  11   2   2         73.93         84.99        14.12 o                         
  12   2   2        183.47        269.53        38.14 o                         
  13   2   2        101.15        103.16        22.73 o                         
 -14   3   2         51.19         63.11        18.51 o                         
 -13   3   2          5.29         33.21        13.36 o                         
 -12   3   2        299.65        326.56        32.64 o                         
 -11   3   2        371.40        422.18        35.28 o                         
 -10   3   2         38.57         35.52        13.25 o                         
  -9   3   2        170.95        175.94        21.33 o                         
  -8   3   2        534.05        542.75        25.34 o                         
  -7   3   2         26.89         21.08         6.14 o                         
  -6   3   2       6491.19       6385.73        85.60 o                         
  -5   3   2        587.54        594.21        20.14 o                         
  -4   3   2       4826.92       4679.82        70.66 o                         
  -3   3   2       1911.57       1727.97        45.43 o                         
  -2   3   2       3336.81       3609.65        50.13 o                         
  -1   3   2       7184.81       7223.40       156.77 o                         
   0   3   2       1722.54       1996.17       106.51 o                         
   1   3   2       7692.23       7978.66       143.02 o                         
   2   3   2       8907.71       9076.68        74.87 o                         
   3   3   2       3304.44       3464.74        61.79 o                         
   4   3   2         12.83          9.32         2.04 o                         
   5   3   2       8854.62       9085.01        90.37 o                         
   6   3   2        990.10        968.13        26.96 o                         
   7   3   2       8222.07       8499.14       110.77 o                         
   8   3   2          1.51         -2.93         5.51 o                         
   9   3   2        910.69        982.65        40.36 o                         
  10   3   2        233.82        232.35        20.44 o                         
  11   3   2        244.62        264.07        36.50 o                         
  12   3   2        167.18        191.72        32.81 o                         
  13   3   2        149.49        198.38        31.41 o                         
 -14   4   2         22.98         11.02        28.74 o                         
 -13   4   2          8.34         23.19        11.13 o                         
 -12   4   2          3.01         10.07         7.96 o                         
 -11   4   2         17.94         28.68         8.63 o                         
 -10   4   2        119.45        101.32        17.88 o                         
  -9   4   2        639.19        551.14        37.60 o                         
  -8   4   2          0.10          4.71         5.91 o                         
  -7   4   2         96.10         90.63        14.02 o                         
  -6   4   2         43.88         35.70         7.41 o                         
  -5   4   2        175.77        193.22        14.62 o                         
  -4   4   2         22.89         18.38         3.86 o                         
  -3   4   2       3405.11       3351.25        35.65 o                         
  -2   4   2        502.19        488.57        12.48 o                         
  -1   4   2        679.34        735.28        16.80 o                         
   0   4   2          4.55          5.12         1.64 o                         
   1   4   2         25.92         27.97         4.38 o                         
   2   4   2        342.90        294.49        15.65 o                         
   3   4   2       2092.01       2185.48        39.16 o                         
   4   4   2       6233.99       6580.51        63.34 o                         
   5   4   2         12.27          8.10         3.27 o                         
   6   4   2        113.51        126.63         8.54 o                         
   7   4   2        307.23        321.95        16.68 o                         
   8   4   2          8.51          9.70         3.54 o                         
   9   4   2        118.31        119.78        13.65 o                         
  10   4   2        217.86        218.49        23.47 o                         
  11   4   2          0.19          4.62        11.99 o                         
  12   4   2        104.22        144.20        26.96 o                         
  13   4   2          1.33         41.53        29.26 o                         
 -14   5   2         79.14        100.59        35.52 o                         
 -13   5   2        248.10        255.09        31.73 o                         
 -12   5   2        609.66        683.80        49.23 o                         
 -11   5   2        233.68        240.61        28.16 o                         
 -10   5   2        861.19        867.37        51.12 o                         
  -9   5   2         11.56         14.46         5.74 o                         
  -8   5   2        745.73        669.44        41.41 o                         
  -7   5   2        140.73        165.30        23.82 o                         
  -6   5   2       4616.88       4579.97       135.80 o                         
  -5   5   2        243.44        283.94        27.76 o                         
  -4   5   2       9614.16       9049.14       147.50 o                         
  -3   5   2        499.79        500.75        15.00 o                         
  -2   5   2        197.83        170.95         9.23 o                         
  -1   5   2       4704.89       4424.47        49.22 o                         
   0   5   2       3297.70       3425.52        51.59 o                         
   1   5   2       2925.12       2931.85        60.60 o                         
   2   5   2       7236.51       7348.95        94.45 o                         
   3   5   2       4035.36       4192.75        85.72 o                         
   4   5   2       1465.51       1490.80        31.59 o                         
   5   5   2       4782.60       4754.85        65.06 o                         
   6   5   2        293.42        237.41        13.10 o                         
   7   5   2       2636.20       2518.65        52.33 o                         
   8   5   2         51.76         35.81         8.62 o                         
   9   5   2        655.07        702.44        39.57 o                         
  10   5   2        127.48        146.12        24.19 o                         
  11   5   2        457.59        558.69        49.31 o                         
  12   5   2        141.26        138.29        25.46 o                         
  13   5   2        159.00        161.01        51.03 o                         
 -13   6   2        296.25        303.52        46.16 o                         
 -12   6   2         43.86         15.08        37.43 o                         
 -11   6   2        118.76        122.17        26.92 o                         
 -10   6   2          9.96         15.09        23.79 o                         
  -9   6   2        185.86        191.12        29.66 o                         
  -8   6   2          0.16          9.77         9.50 o                         
  -7   6   2          5.62         -9.73         9.73 o                         
  -6   6   2        111.95        124.97        20.70 o                         
  -5   6   2       2761.43       2492.96        86.68 o                         
  -4   6   2        158.67        155.24        20.06 o                         
  -3   6   2        661.06        735.44        23.99 o                         
  -2   6   2       5358.55       5452.60        95.38 o                         
  -1   6   2       4655.35       4984.51        88.54 o                         
   0   6   2       1256.35       1290.50        41.71 o                         
   1   6   2       1291.68       1174.88        41.23 o                         
   2   6   2         22.68         18.63         4.56 o                         
   3   6   2        634.79        584.15        29.24 o                         
   4   6   2         47.31         37.04         7.87 o                         
   5   6   2         54.79         31.20         4.83 o                         
   6   6   2       2455.10       2292.68        45.64 o                         
   7   6   2        434.30        392.82        20.46 o                         
   8   6   2        506.31        492.56        30.88 o                         
   9   6   2        242.56        224.57        30.23 o                         
  10   6   2          8.61         -5.75         9.49 o                         
  11   6   2         19.54         40.02        18.82 o                         
  12   6   2         26.33         32.58        10.03 o                         
 -13   7   2         82.76         77.45        23.57 o                         
 -12   7   2         28.29         12.87        12.98 o                         
 -11   7   2        185.83        166.65        32.77 o                         
 -10   7   2       1000.85       1017.06        74.73 o                         
  -9   7   2          0.61          0.88        13.11 o                         
  -8   7   2       2031.67       2085.28        96.92 o                         
  -7   7   2        191.41        193.50        27.90 o                         
  -6   7   2        917.24        884.51        56.97 o                         
  -5   7   2       1844.54       1921.74        80.52 o                         
  -4   7   2         60.60         44.36         8.61 o                         
  -3   7   2        301.92        356.63        19.70 o                         
  -2   7   2       3199.71       2744.42        57.14 o                         
  -1   7   2        314.37        282.02        17.43 o                         
   0   7   2       3256.86       3033.84        68.94 o                         
   1   7   2       7726.79       7400.92       130.83 o                         
   2   7   2        458.42        442.97        27.30 o                         
   3   7   2       6120.41       5833.20        99.49 o                         
   4   7   2        191.72        176.44        14.65 o                         
   5   7   2        555.76        530.04        21.34 o                         
   6   7   2        270.67        247.23        15.27 o                         
   7   7   2        175.94        147.76        21.75 o                         
   8   7   2          0.03          8.18         8.33 o                         
   9   7   2        781.07        818.84        57.96 o                         
  10   7   2         85.14        130.42        25.68 o                         
  11   7   2        717.79        749.19        61.23 o                         
  12   7   2         20.51        -13.97        20.80 o                         
 -13   8   2         20.38         -3.09        17.52 o                         
 -12   8   2        129.07        132.13        29.46 o                         
 -11   8   2         77.74         77.42        24.61 o                         
 -10   8   2        148.11        207.41        35.39 o                         
  -9   8   2        357.25        356.26        43.76 o                         
  -8   8   2        248.75        213.36        31.93 o                         
  -7   8   2        756.37        772.36        57.70 o                         
  -6   8   2         55.23         59.77        21.90 o                         
  -5   8   2       1318.01       1284.46        68.70 o                         
  -4   8   2        657.31        627.81        28.37 o                         
  -3   8   2       1941.55       1797.19        49.35 o                         
  -2   8   2        137.79        119.14        15.43 o                         
  -1   8   2       2251.51       2160.80        58.04 o                         
   0   8   2       3078.73       2904.57        71.94 o                         
   1   8   2       1738.68       1704.37        56.37 o                         
   2   8   2       6628.62       6379.99       110.16 o                         
   3   8   2         16.31         15.19         6.83 o                         
   4   8   2       1199.31       1218.94        43.18 o                         
   5   8   2          8.10          6.44         3.34 o                         
   6   8   2       1130.19       1022.39        31.45 o                         
   7   8   2         52.93         57.18        14.03 o                         
   8   8   2       1600.46       1583.45       102.00 o                         
   9   8   2          4.48          0.57        13.21 o                         
  10   8   2        550.41        557.22        52.33 o                         
  11   8   2        152.77        176.50        36.92 o                         
  12   8   2         22.11          4.41        10.95 o                         
 -12   9   2         34.11         40.78        20.82 o                         
 -11   9   2        170.08        219.30        38.32 o                         
 -10   9   2         26.02          2.35         9.48 o                         
  -9   9   2          7.88         21.46        21.30 o                         
  -8   9   2          2.93         -9.73        16.66 o                         
  -7   9   2        760.23        791.44        61.74 o                         
  -6   9   2        238.21        210.72        29.93 o                         
  -5   9   2        309.10        315.99        15.44 o                         
  -4   9   2        173.66        143.03        15.54 o                         
  -3   9   2       1651.90       1542.59        49.40 o                         
  -2   9   2        833.62        877.51        56.27 o                         
  -1   9   2        166.49        129.83        17.72 o                         
   0   9   2         52.56         46.44         7.53 o                         
   1   9   2          6.77         11.51         7.13 o                         
   2   9   2         82.97         65.09        10.73 o                         
   3   9   2       1431.45       1382.85        55.24 o                         
   4   9   2        534.32        553.42        35.51 o                         
   5   9   2       2375.40       2371.67        78.93 o                         
   6   9   2          2.20         10.16         6.13 o                         
   7   9   2        231.35        213.81        28.30 o                         
   8   9   2        484.11        462.00        45.04 o                         
   9   9   2         69.41         95.73        21.48 o                         
  10   9   2         16.88         15.74        37.75 o                         
  11   9   2        171.57        142.83        33.55 o                         
 -12  10   2         78.78         90.68        26.50 o                         
 -11  10   2        552.12        614.22        66.00 o                         
 -10  10   2          1.55         12.85        15.10 o                         
  -9  10   2        744.23        754.27        68.06 o                         
  -8  10   2          3.38         10.07        12.13 o                         
  -7  10   2        764.65        702.73        59.36 o                         
  -6  10   2         39.74         27.42        12.13 o                         
  -5  10   2       1722.47       1604.69        84.15 o                         
  -4  10   2        392.71        402.05        25.07 o                         
  -3  10   2       3470.11       3486.60       158.43 o                         
  -2  10   2       1239.40       1318.97        73.34 o                         
  -1  10   2       1892.87       1870.18        74.19 o                         
   0  10   2        847.63        857.75        50.09 o                         
   1  10   2        516.17        528.71        35.01 o                         
   2  10   2        626.47        640.55        38.84 o                         
   3  10   2       1044.79        976.80        49.11 o                         
   4  10   2        605.36        609.76        39.19 o                         
   5  10   2        416.71        376.24        32.18 o                         
   6  10   2        164.45        182.26        22.56 o                         
   7  10   2         40.35         45.91        16.48 o                         
   8  10   2        372.64        359.77        40.04 o                         
   9  10   2         81.37         60.74        21.36 o                         
  10  10   2        445.66        437.86        55.27 o                         
  11  10   2         36.74         43.44        16.74 o                         
 -11  11   2         31.95         38.37        22.59 o                         
 -10  11   2          1.64         13.96        18.13 o                         
  -9  11   2         52.77         43.92        28.55 o                         
  -8  11   2        123.80        114.56        45.53 o                         
  -7  11   2         96.16         95.08        30.83 o                         
  -6  11   2        233.98        219.02        32.13 o                         
  -5  11   2          4.32          1.13         7.63 o                         
  -4  11   2        193.01        205.91        29.10 o                         
  -3  11   2         60.13         53.26        16.62 o                         
  -2  11   2         28.75         22.41         9.71 o                         
  -1  11   2         75.44         61.72        11.62 o                         
   0  11   2        211.89        173.47        22.74 o                         
   1  11   2         85.95         58.07        17.70 o                         
   2  11   2        592.12        558.78        42.64 o                         
   3  11   2        181.40        170.12        23.71 o                         
   4  11   2          1.40        -11.03        17.37 o                         
   5  11   2         59.04         62.73        14.72 o                         
   6  11   2         99.51         75.83        16.17 o                         
   7  11   2         65.74         44.03        10.74 o                         
   8  11   2          4.22          1.33        12.55 o                         
   9  11   2         18.21          9.68        30.60 o                         
  10  11   2          2.84         -4.47        13.83 o                         
 -10  12   2         68.42         49.98        36.41 o                         
  -9  12   2        490.67        511.54        58.24 o                         
  -8  12   2         70.40         97.55        26.04 o                         
  -7  12   2        356.82        367.48        46.00 o                         
  -6  12   2        162.73        161.66        30.86 o                         
  -5  12   2        986.18       1017.92        74.11 o                         
  -4  12   2        184.78        198.00        34.09 o                         
  -3  12   2       2207.62       2342.35       120.26 o                         
  -2  12   2        852.26        879.39        72.28 o                         
  -1  12   2       1087.95       1155.84        64.90 o                         
   0  12   2         72.51        124.25        34.17 o                         
   1  12   2        289.03        279.88        31.74 o                         
   2  12   2         60.64         17.78        28.08 o                         
   3  12   2        829.93        877.54        56.34 o                         
   4  12   2       1569.46       1617.50        78.03 o                         
   5  12   2         71.13         62.57        16.51 o                         
   6  12   2        217.56        240.05        31.65 o                         
   7  12   2         32.76         25.08        14.40 o                         
   8  12   2        101.12        101.68        21.73 o                         
   9  12   2         72.75         84.71        20.67 o                         
  -9  13   2          0.45          0.41        15.57 o                         
  -8  13   2        120.72        149.15        33.01 o                         
  -7  13   2         61.73         67.60        34.89 o                         
  -6  13   2        495.26        481.38        53.06 o                         
  -5  13   2         55.40         42.65        19.75 o                         
  -4  13   2        958.71        991.36        62.77 o                         
  -3  13   2        717.31        752.39        68.83 o                         
  -2  13   2        254.35        284.20        42.51 o                         
  -1  13   2        135.08        135.38        26.13 o                         
   0  13   2         65.30         33.02        23.24 o                         
   1  13   2         54.30         38.76        17.01 o                         
   2  13   2        852.49        834.90        58.15 o                         
   3  13   2        591.29        676.16        52.45 o                         
   4  13   2        272.78        229.45        34.63 o                         
   5  13   2        770.07        773.65        58.78 o                         
   6  13   2         83.60         83.96        24.30 o                         
   7  13   2         19.70         10.74         9.34 o                         
   8  13   2         26.59         26.76        16.11 o                         
  -8  14   2          5.75         11.61        13.85 o                         
  -7  14   2        309.98        333.99        48.33 o                         
  -6  14   2         72.16         52.91        28.29 o                         
  -5  14   2          0.58         -6.04        11.28 o                         
  -4  14   2          0.13         -3.68        11.19 o                         
  -3  14   2         81.37         94.31        22.62 o                         
  -2  14   2         16.35         36.71        15.36 o                         
  -1  14   2        422.61        485.07        45.54 o                         
   0  14   2         51.53         73.24        23.01 o                         
   1  14   2         51.67         59.27        33.48 o                         
   2  14   2        176.25        191.41        28.36 o                         
   3  14   2          0.30         -1.30        12.98 o                         
   4  14   2        109.50        137.65        20.61 o                         
   5  14   2          0.08          3.47         8.70 o                         
   6  14   2          2.84         -4.48        23.02 o                         
   7  14   2         49.35         32.58        15.23 o                         
  -6  15   2        197.65        229.19        57.45 o                         
  -5  15   2         85.29         66.02        24.09 o                         
  -4  15   2        152.06        193.41        29.99 o                         
  -3  15   2          8.61         34.13        21.04 o                         
  -2  15   2        968.74       1155.67        88.41 o                         
  -1  15   2         96.65        251.62        46.93 o                         
   0  15   2        566.83        784.25        87.84 o                         
   1  15   2        401.31        448.50        44.79 o                         
   2  15   2         84.95        114.60        26.20 o                         
   3  15   2        731.66        825.86        62.27 o                         
   4  15   2         10.02         28.12        10.55 o                         
   5  15   2        115.90         95.36        20.97 o                         
  -4  16   2          6.59        -10.48        10.87 o                         
  -3  16   2         22.37         19.17        11.24 o                         
  -2  16   2          8.03         37.55        14.06 o                         
  -1  16   2        125.03        145.42        27.17 o                         
   0  16   2         39.35         63.57        22.31 o                         
   1  16   2          1.50          9.33        10.73 o                         
   2  16   2        110.07        126.83        30.56 o                         
   3  16   2         14.33         15.50        11.27 o                         
 -14   1   3        166.84        181.11        33.50 o                         
 -13   1   3        236.90        292.10        31.82 o                         
 -12   1   3        540.29        679.27        68.15 o                         
 -11   1   3       1681.73       1771.05        69.10 o                         
 -10   1   3        175.34        382.17        41.45 o                         
  -9   1   3        407.57        477.82        40.50 o                         
  -8   1   3        328.96        313.00        21.03 o                         
  -7   1   3        115.20        110.24        11.31 o                         
  -6   1   3       6024.56       5694.87        85.23 o                         
  -5   1   3       1249.95       1394.44        38.25 o                         
  -4   1   3       9305.94       9782.23        89.13 o                         
  -3   1   3       5661.22       6204.50        59.13 o                         
  -2   1   3       2523.06       3012.70       156.92 o                         
  -1   1   3        233.44        316.96        15.62 o                         
   0   1   3      18174.96      27154.28       486.34 o                         
   1   1   3      11271.66      11096.05       314.83 o                         
   2   1   3       7235.07       6894.85        77.95 o                         
   3   1   3        661.40        636.81        18.04 o                         
   4   1   3        118.40        113.17         8.15 o                         
   5   1   3        180.31        162.94        11.71 o                         
   6   1   3        466.57        494.45        22.62 o                         
   7   1   3       2127.93       2192.96        51.55 o                         
   8   1   3       1137.78       1237.14        41.94 o                         
   9   1   3       2419.31       2747.16        79.87 o                         
  10   1   3         68.83         44.39        16.58 o                         
  11   1   3         76.41         87.69        14.83 o                         
  12   1   3        227.64        230.71        38.83 o                         
  13   1   3        164.58        175.46        54.54 o                         
 -14   2   3         21.67         28.93        14.87 o                         
 -13   2   3        104.34        135.49        23.75 o                         
 -12   2   3        288.20        348.45        34.16 o                         
 -11   2   3          8.58         18.53        17.34 o                         
 -10   2   3        777.38        890.18        47.14 o                         
  -9   2   3          3.90          9.42         5.92 o                         
  -8   2   3         35.99         32.53         9.32 o                         
  -7   2   3       2583.44       2517.12        54.82 o                         
  -6   2   3       2501.46       2423.56        75.17 o                         
  -5   2   3       3718.68       3737.17        68.41 o                         
  -4   2   3        514.29        593.63        17.32 o                         
  -3   2   3        991.70       1066.66        20.98 o                         
  -2   2   3       4956.46       5893.82       236.62 o                         
  -1   2   3       4846.88       7163.20       284.46 o                         
   0   2   3       8520.08       9783.83       402.67 o                         
   1   2   3      26227.88      26535.50       235.44 o                         
   2   2   3       4521.25       4208.93        82.50 o                         
   3   2   3       2552.00       2500.56        54.41 o                         
   4   2   3        504.68        552.44        14.91 o                         
   5   2   3        174.73        149.23        10.08 o                         
   6   2   3        120.56        116.22        10.63 o                         
   7   2   3        270.58        288.45        22.36 o                         
   8   2   3        378.32        423.85        24.44 o                         
   9   2   3        942.45       1110.97        74.07 o                         
  10   2   3        225.17        277.62        28.28 o                         
  11   2   3          0.12         -4.72         7.91 o                         
  12   2   3         41.97         30.39        35.36 o                         
  13   2   3         18.09         46.63        27.30 o                         
 -14   3   3         18.70         43.86        19.49 o                         
 -13   3   3        196.55        228.00        29.44 o                         
 -12   3   3        229.74        292.89        32.32 o                         
 -11   3   3        153.13        155.40        22.22 o                         
 -10   3   3        184.57        150.45        27.77 o                         
  -9   3   3        202.72        165.01        19.71 o                         
  -8   3   3          3.96          8.08         5.96 o                         
  -7   3   3        492.35        430.68        22.38 o                         
  -6   3   3       2218.34       2046.90        57.94 o                         
  -5   3   3        595.23        576.03        33.80 o                         
  -4   3   3       7179.51       6992.83       100.97 o                         
  -3   3   3       2730.16       2577.75        36.65 o                         
  -2   3   3       2320.74       2048.39        52.42 o                         
  -1   3   3        625.35        654.76        34.88 o                         
   0   3   3        298.01        458.10        21.33 o                         
   1   3   3       2708.06       2926.79        34.14 o                         
   2   3   3        195.13        175.38        10.28 o                         
   3   3   3        288.39        221.65        17.16 o                         
   4   3   3       1070.33        783.64        36.25 o                         
   5   3   3       1769.91       1543.03        29.12 o                         
   6   3   3        144.62        139.93        11.11 o                         
   7   3   3       1936.20       1870.98        40.52 o                         
   8   3   3          0.24          8.73         4.95 o                         
   9   3   3        169.93        196.36        18.27 o                         
  10   3   3          1.53          1.62         5.95 o                         
  11   3   3         26.46         13.50         8.63 o                         
  12   3   3         51.62         64.70        19.81 o                         
  13   3   3        135.59        226.02        80.05 o                         
 -14   4   3         59.49         91.77        22.39 o                         
 -13   4   3        276.11        314.46        36.15 o                         
 -12   4   3        430.93        498.67        41.48 o                         
 -11   4   3        582.34        568.54        41.78 o                         
 -10   4   3        325.82        300.49        28.69 o                         
  -9   4   3         95.82         88.47        14.61 o                         
  -8   4   3          3.05          4.85         2.97 o                         
  -7   4   3       1535.37       1374.71        47.58 o                         
  -6   4   3        111.89         89.36         6.13 o                         
  -5   4   3      17129.39      16006.16       252.73 o                         
  -4   4   3         44.44         53.39         5.65 o                         
  -3   4   3       6260.82       5465.56        58.52 o                         
  -2   4   3        465.91        418.47        12.65 o                         
  -1   4   3       6991.31       7074.32       169.59 o                         
   0   4   3       3450.85       3662.29        78.50 o                         
   1   4   3       7167.92       7123.00        66.70 o                         
   2   4   3       1221.66       1128.47        25.28 o                         
   3   4   3      12498.31      11752.08       186.85 o                         
   4   4   3       1861.80       1689.64        29.95 o                         
   5   4   3       2063.01       1887.04        48.51 o                         
   6   4   3       4904.10       4576.50       136.38 o                         
   7   4   3        308.71        315.72        13.94 o                         
   8   4   3       1090.18       1086.74        39.77 o                         
   9   4   3        510.70        587.15        36.63 o                         
  10   4   3        101.98         88.99        15.08 o                         
  11   4   3          0.69          0.33        16.53 o                         
  12   4   3        187.87        263.94        34.92 o                         
  13   4   3         48.69         12.44        39.29 o                         
 -14   5   3          0.55         -1.89         8.88 o                         
 -13   5   3         18.77         26.70        11.74 o                         
 -12   5   3        155.76        130.83        22.04 o                         
 -11   5   3         80.54         73.18        15.61 o                         
 -10   5   3         94.41         51.32        13.90 o                         
  -9   5   3        479.63        449.63        34.81 o                         
  -8   5   3       1525.66       1458.17        59.70 o                         
  -7   5   3        242.77        234.41        27.82 o                         
  -6   5   3        243.38        217.37        25.05 o                         
  -5   5   3        364.11        299.76        21.86 o                         
  -4   5   3        715.99        588.11        20.46 o                         
  -3   5   3         21.08         15.94         2.83 o                         
  -2   5   3        370.49        390.64        14.27 o                         
  -1   5   3       2162.83       2113.77        35.94 o                         
   0   5   3        386.11        279.21        14.00 o                         
   1   5   3        224.76        249.51        14.06 o                         
   2   5   3        389.76        304.14        19.41 o                         
   3   5   3       2069.34       2190.23        35.65 o                         
   4   5   3        817.64        774.47        22.04 o                         
   5   5   3         27.09         18.82         3.68 o                         
   6   5   3        288.04        268.21        13.97 o                         
   7   5   3         73.60         45.16         7.13 o                         
   8   5   3          1.68          8.59         8.63 o                         
   9   5   3        160.35        174.30        20.69 o                         
  10   5   3         10.15         10.25        14.85 o                         
  11   5   3        124.62        101.27        23.00 o                         
  12   5   3          6.18         26.74        15.73 o                         
 -13   6   3         43.63         87.11        31.25 o                         
 -12   6   3        314.46        350.42        46.42 o                         
 -11   6   3        286.83        258.44        38.45 o                         
 -10   6   3        633.61        580.50        65.67 o                         
  -9   6   3        662.41        664.22        53.90 o                         
  -8   6   3       1121.86       1061.81       103.60 o                         
  -7   6   3       2512.36       2309.44        91.28 o                         
  -6   6   3         18.44         27.72        12.25 o                         
  -5   6   3       2018.81       1848.84        74.11 o                         
  -4   6   3        400.88        381.42        21.93 o                         
  -3   6   3       1116.42       1041.58        33.30 o                         
  -2   6   3        277.06        326.42        17.27 o                         
  -1   6   3       8791.08       8660.88       108.41 o                         
   0   6   3        340.85        327.76        19.86 o                         
   1   6   3       7841.25       7836.09        88.08 o                         
   2   6   3       3560.32       3461.54        71.50 o                         
   3   6   3       1816.45       1741.37        50.22 o                         
   4   6   3       1880.93       1748.29        45.69 o                         
   5   6   3        799.13        707.27        21.87 o                         
   6   6   3       1052.90        943.36        26.82 o                         
   7   6   3        672.65        645.67        34.12 o                         
   8   6   3        916.05        980.73        44.44 o                         
   9   6   3        267.43        238.76        30.98 o                         
  10   6   3        814.65        815.41        60.16 o                         
  11   6   3          2.05          5.41        17.60 o                         
  12   6   3        188.58        209.45        32.32 o                         
 -13   7   3         28.35          2.88        19.96 o                         
 -12   7   3         60.85         58.06        20.25 o                         
 -11   7   3        329.53        316.95        41.96 o                         
 -10   7   3         32.65         20.25        11.00 o                         
  -9   7   3          8.24         11.01        11.90 o                         
  -8   7   3          5.09          3.85         8.42 o                         
  -7   7   3         93.69        114.10        21.94 o                         
  -6   7   3       2278.92       2050.94        85.94 o                         
  -5   7   3          2.62         -2.22         6.30 o                         
  -4   7   3       2260.29       2250.48        43.10 o                         
  -3   7   3         48.66         69.53         9.14 o                         
  -2   7   3        487.60        506.11        22.25 o                         
  -1   7   3        578.59        582.84        25.05 o                         
   0   7   3       1582.46       1547.67        47.15 o                         
   1   7   3        706.18        707.82        34.64 o                         
   2   7   3       2487.25       2362.96        63.26 o                         
   3   7   3         18.03         20.88         5.95 o                         
   4   7   3        596.54        585.98        23.51 o                         
   5   7   3        328.97        349.88        16.62 o                         
   6   7   3          6.65          4.66         5.29 o                         
   7   7   3        551.36        554.13        33.75 o                         
   8   7   3        295.44        303.39        33.60 o                         
   9   7   3        182.34        162.29        26.51 o                         
  10   7   3         39.54         46.62        16.02 o                         
  11   7   3         19.32          1.91        12.84 o                         
  12   7   3          6.87          5.05        18.98 o                         
 -13   8   3          0.13        -21.69        21.69 o                         
 -12   8   3          7.84         -3.13        16.63 o                         
 -11   8   3          0.98          3.70         9.17 o                         
 -10   8   3         42.15         42.81        17.39 o                         
  -9   8   3        349.47        384.94        44.28 o                         
  -8   8   3       1241.56       1298.04        79.35 o                         
  -7   8   3       1690.58       1607.86        83.81 o                         
  -6   8   3        163.50        121.87        21.65 o                         
  -5   8   3        393.24        416.40        38.71 o                         
  -4   8   3       1445.85       1337.24        42.60 o                         
  -3   8   3       1455.78       1325.94        40.98 o                         
  -2   8   3         68.98         59.64         9.54 o                         
  -1   8   3       3064.60       3071.18        69.56 o                         
   0   8   3        218.81        179.79        15.23 o                         
   1   8   3        758.17        737.98        37.71 o                         
   2   8   3        905.71        916.61        42.49 o                         
   3   8   3          4.51          3.09         6.30 o                         
   4   8   3       1359.66       1330.63        39.00 o                         
   5   8   3        500.32        521.52        23.19 o                         
   6   8   3        273.53        235.58        21.92 o                         
   7   8   3        124.60        125.09        15.74 o                         
   8   8   3        233.48        247.59        31.97 o                         
   9   8   3         10.61          0.78        10.36 o                         
  10   8   3        387.13        444.17        46.33 o                         
  11   8   3         54.64         31.14        15.48 o                         
 -12   9   3        125.80        118.22        30.80 o                         
 -11   9   3         94.98        128.69        29.98 o                         
 -10   9   3        305.86        344.66        45.78 o                         
  -9   9   3        353.14        377.68        44.95 o                         
  -8   9   3        718.63        684.72        58.88 o                         
  -7   9   3        458.78        430.35        44.29 o                         
  -6   9   3        967.09       1007.36        64.71 o                         
  -5   9   3          9.60          4.73         7.30 o                         
  -4   9   3       1267.10       1252.73        51.34 o                         
  -3   9   3         96.99         92.58        14.22 o                         
  -2   9   3       2092.74       2064.94        68.47 o                         
  -1   9   3         32.23         42.56         9.54 o                         
   0   9   3       4417.09       4522.62        86.77 o                         
   1   9   3       1613.52       1579.98        58.57 o                         
   2   9   3       2286.74       2289.34        71.20 o                         
   3   9   3       1612.61       1677.30        60.87 o                         
   4   9   3        751.99        774.55        32.25 o                         
   5   9   3        403.37        388.93        40.52 o                         
   6   9   3       1230.31       1124.92        47.36 o                         
   7   9   3        735.22        753.98        47.88 o                         
   8   9   3        381.99        319.76        37.20 o                         
   9   9   3       1197.39       1297.15        78.21 o                         
  10   9   3         12.04         -9.46        15.61 o                         
  11   9   3        144.42        160.13        30.73 o                         
 -12  10   3         61.92         40.21        22.29 o                         
 -11  10   3         61.37         66.21        23.68 o                         
 -10  10   3        302.36        313.12        44.14 o                         
  -9  10   3          7.06         -0.19        15.56 o                         
  -8  10   3         28.58          2.64        10.84 o                         
  -7  10   3         32.03          8.18        21.95 o                         
  -6  10   3        189.42        183.24        28.82 o                         
  -5  10   3          3.57          4.30        12.38 o                         
  -4  10   3         32.53         48.04        22.89 o                         
  -3  10   3        866.96        908.11        60.57 o                         
  -2  10   3        585.72        599.09        48.83 o                         
  -1  10   3        130.98        120.47        13.52 o                         
   0  10   3          0.96         -8.97         8.97 o                         
   1  10   3        152.34        137.61        16.61 o                         
   2  10   3         35.86         16.31         8.60 o                         
   3  10   3        546.76        550.27        36.96 o                         
   4  10   3        659.11        560.96        37.48 o                         
   5  10   3       1536.70       1600.56        68.38 o                         
   6  10   3        475.35        398.30        35.76 o                         
   7  10   3         12.19         -0.79         9.68 o                         
   8  10   3         20.82         23.64        11.70 o                         
   9  10   3         17.46         25.22        16.03 o                         
  10  10   3         16.77         24.78        12.83 o                         
 -11  11   3         43.70         57.54        23.94 o                         
 -10  11   3        252.51        259.38        40.74 o                         
  -9  11   3         98.41         90.56        25.38 o                         
  -8  11   3        107.26        100.75        22.47 o                         
  -7  11   3        774.01        763.87        63.57 o                         
  -6  11   3        398.98        394.80        44.51 o                         
  -5  11   3        373.69        401.63        61.56 o                         
  -4  11   3       3907.81       4234.30       196.31 o                         
  -3  11   3        309.72        412.07        97.73 o                         
  -2  11   3       2981.92       3104.85        99.77 o                         
  -1  11   3         38.45         30.31        12.35 o                         
   0  11   3          9.55         13.01         7.91 o                         
   1  11   3        199.10        201.59        19.86 o                         
   2  11   3          7.71         -0.95         7.67 o                         
   3  11   3        311.64        316.47        29.47 o                         
   4  11   3        331.82        364.05        31.82 o                         
   5  11   3        609.36        600.01        43.05 o                         
   6  11   3        308.34        324.89        33.05 o                         
   7  11   3        661.14        592.34        45.77 o                         
   8  11   3         17.77          1.75         9.61 o                         
   9  11   3        319.63        350.63        36.89 o                         
 -10  12   3         31.04         55.43        25.21 o                         
  -9  12   3         10.65          3.21        22.19 o                         
  -8  12   3        202.80        205.95        35.56 o                         
  -7  12   3         34.10         19.19        10.02 o                         
  -6  12   3        359.47        422.27        69.21 o                         
  -5  12   3        485.72        538.00        74.18 o                         
  -4  12   3          2.57          8.59         8.70 o                         
  -3  12   3        299.92        310.38        34.10 o                         
  -2  12   3         11.12         15.00         7.31 o                         
  -1  12   3         22.26         10.40         9.72 o                         
   0  12   3        129.95        137.64        23.93 o                         
   1  12   3        183.65        163.05        25.69 o                         
   2  12   3          5.07          1.06         9.57 o                         
   3  12   3        760.62        761.29        47.52 o                         
   4  12   3        499.25        559.26        41.65 o                         
   5  12   3        163.11        170.80        23.35 o                         
   6  12   3        302.77        305.67        33.08 o                         
   7  12   3          2.84        -12.11        12.11 o                         
   8  12   3         97.16         62.10        27.57 o                         
   9  12   3          9.98         -1.66        13.82 o                         
  -9  13   3        207.18        196.67        50.29 o                         
  -8  13   3        278.32        315.14        46.12 o                         
  -7  13   3        116.28        112.33        38.61 o                         
  -6  13   3          8.75         -2.62        20.17 o                         
  -5  13   3        126.55        131.87        38.87 o                         
  -4  13   3         50.09         18.17        39.50 o                         
  -3  13   3         32.49         42.18        17.90 o                         
  -2  13   3        397.50        421.75        40.73 o                         
  -1  13   3        131.27        244.05        39.59 o                         
   0  13   3        388.75        410.95        40.03 o                         
   1  13   3          3.54         -9.67         9.67 o                         
   2  13   3        235.22        277.99        33.39 o                         
   3  13   3        825.80        872.41        59.61 o                         
   4  13   3          5.97         30.22        12.97 o                         
   5  13   3        126.96        132.28        25.39 o                         
   6  13   3         62.86         33.57        15.62 o                         
   7  13   3         18.25          9.78        14.04 o                         
   8  13   3          1.73         -3.19        10.00 o                         
  -8  14   3         88.88        151.36        47.52 o                         
  -7  14   3        290.85        276.25        63.44 o                         
  -6  14   3         16.16         54.80        26.61 o                         
  -5  14   3        286.55        250.54        42.30 o                         
  -4  14   3          5.17         10.89        10.51 o                         
  -3  14   3        887.55       1010.77        65.80 o                         
  -2  14   3         17.71         81.92        54.93 o                         
  -1  14   3        637.65        716.24        54.61 o                         
   0  14   3         19.07        212.91        64.78 o                         
   1  14   3        617.58        668.62        46.08 o                         
   2  14   3        518.75        614.40        43.09 o                         
   3  14   3        254.79        282.82        35.09 o                         
   4  14   3        648.75        711.12        56.42 o                         
   5  14   3         89.23         79.49        17.53 o                         
   6  14   3         95.84         68.38        19.18 o                         
  -6  15   3         15.60         -6.08        22.24 o                         
  -5  15   3         15.80        -10.39        15.93 o                         
  -4  15   3          0.23         11.34        12.81 o                         
  -3  15   3          0.53         13.20        14.13 o                         
  -2  15   3          2.27        -10.15        12.52 o                         
  -1  15   3          8.70         12.36        10.99 o                         
   0  15   3        125.23        134.79        24.56 o                         
   1  15   3          2.58        -11.95        11.95 o                         
   2  15   3         51.54         32.24         9.12 o                         
   3  15   3         53.83         67.21        18.42 o                         
   4  15   3         12.20          8.95         8.96 o                         
   5  15   3          3.18          4.59         8.14 o                         
  -4  16   3          1.40          3.66        13.05 o                         
  -3  16   3        241.40        262.94        36.93 o                         
  -2  16   3          5.68         74.28        23.05 o                         
  -1  16   3        512.04        649.86        56.82 o                         
   0  16   3          0.44         63.89        21.05 o                         
   1  16   3        417.80        418.68        63.39 o                         
   2  16   3        318.58        322.26        50.78 o                         
 -14   0   4         44.70         16.29        10.95 o                         
 -13   0   4         79.79         66.43        22.89 o                         
 -12   0   4        797.60        890.75        61.86 o                         
 -11   0   4         42.97        126.00        36.15 o                         
 -10   0   4       1819.29       2010.85       127.05 o                         
  -9   0   4        428.76        410.85        55.11 o                         
  -8   0   4        871.78        898.50        78.11 o                         
  -7   0   4        118.46        105.17        13.09 o                         
  -6   0   4          6.02         -1.40        11.32 o                         
  -5   0   4       1630.38       1520.58        84.87 o                         
  -4   0   4       2200.53       2392.72        98.28 o                         
  -3   0   4        220.60        326.89        24.27 o                         
  -2   0   4        978.40       1556.75        54.85 o                         
  -1   0   4       3772.14       5658.39        85.91 o                         
   0   0   4       1326.23       1382.46       187.16 o                         
   1   0   4      19582.03      18804.45       339.49 o                         
   2   0   4        312.50        339.60        26.35 o                         
   3   0   4       2623.69       2641.84       106.46 o                         
   4   0   4        114.93         70.06         8.60 o                         
   5   0   4         11.94         14.41         5.35 o                         
   6   0   4       1070.88       1138.69        49.30 o                         
   7   0   4       1911.85       2046.66        70.88 o                         
   8   0   4       5513.97       5961.68       207.47 o                         
   9   0   4        356.29        373.92        33.90 o                         
  10   0   4       1011.84       1104.97       111.85 o                         
  11   0   4         23.63          4.14        14.41 o                         
  12   0   4        470.12        457.21        79.48 o                         
 -14   1   4          4.10          9.44        10.88 o                         
 -13   1   4          8.55          3.51        14.38 o                         
 -12   1   4          0.25        244.91        43.64 o                         
 -11   1   4        237.73        275.54        27.49 o                         
 -10   1   4          7.50         63.44        22.36 o                         
  -9   1   4       1713.56       1542.88        55.54 o                         
  -8   1   4       2122.87       2051.10        55.48 o                         
  -7   1   4         39.71         47.80         8.66 o                         
  -6   1   4       9502.55       8780.98       148.81 o                         
  -5   1   4        155.58        152.15        11.99 o                         
  -4   1   4        342.79        328.66        26.05 o                         
  -3   1   4       2696.81       3072.16        75.97 o                         
  -2   1   4         14.36         42.45         6.00 o                         
  -1   1   4       3594.55       5696.62       131.45 o                         
   0   1   4       3652.47       4229.83       240.07 o                         
   1   1   4        253.77        256.16        11.06 o                         
   2   1   4       1630.31       1634.78        49.02 o                         
   3   1   4       1934.60       1843.69        38.80 o                         
   4   1   4        340.08        398.39        14.99 o                         
   5   1   4         31.22         34.43         5.48 o                         
   6   1   4         31.08         52.74         7.86 o                         
   7   1   4          0.94         15.57         7.73 o                         
   8   1   4        994.73       1814.83       108.71 o                         
   9   1   4         10.07         68.23        18.74 o                         
  10   1   4        282.45        310.61        29.47 o                         
  11   1   4         10.74         34.21        16.46 o                         
  12   1   4          0.12          7.96        28.24 o                         
  13   1   4          5.33         19.80        26.04 o                         
 -14   2   4         84.92        101.00        25.63 o                         
 -13   2   4          4.22         10.82        14.38 o                         
 -12   2   4        676.50        775.12        49.18 o                         
 -11   2   4        273.74        378.91        33.65 o                         
 -10   2   4        391.08        378.37        38.24 o                         
  -9   2   4        121.98        116.07        14.23 o                         
  -8   2   4        793.71        789.96        36.75 o                         
  -7   2   4       1058.28       1012.46        41.05 o                         
  -6   2   4       6346.84       6124.27       113.74 o                         
  -5   2   4       7237.55       6759.69       101.40 o                         
  -4   2   4       5370.07       5604.17        63.84 o                         
  -3   2   4       4238.62       4727.63       183.90 o                         
  -2   2   4         96.67        135.97         8.85 o                         
  -1   2   4        336.44        468.23        22.98 o                         
   0   2   4       2890.63       3524.61       220.65 o                         
   1   2   4       1669.40       1342.89        29.33 o                         
   2   2   4        350.06        496.63        39.76 o                         
   3   2   4       2301.66       1971.24        50.61 o                         
   4   2   4         21.88         20.41         3.93 o                         
   5   2   4       1264.83       1236.37        29.93 o                         
   6   2   4       1522.64       1465.08        28.30 o                         
   7   2   4        854.63        811.67        26.20 o                         
   8   2   4       1784.81       1933.88        50.88 o                         
   9   2   4         51.74         57.73        23.18 o                         
  10   2   4         35.70         42.03        10.99 o                         
  11   2   4        170.65        144.51        30.05 o                         
  12   2   4         47.46         51.81        31.85 o                         
 -14   3   4         22.96         -1.08        11.47 o                         
 -13   3   4        103.16        107.87        24.99 o                         
 -12   3   4        292.45        283.31        30.34 o                         
 -11   3   4        765.18        764.75        50.07 o                         
 -10   3   4          3.15          3.71         8.31 o                         
  -9   3   4        913.81        851.89        44.43 o                         
  -8   3   4        623.52        621.70        29.32 o                         
  -7   3   4         89.63         91.13        13.04 o                         
  -6   3   4       6279.61       5745.77       140.75 o                         
  -5   3   4        557.43        502.71        17.95 o                         
  -4   3   4       1863.11       1702.94        32.25 o                         
  -3   3   4       6792.81       6599.12       140.13 o                         
  -2   3   4       2333.80       2839.90       110.99 o                         
  -1   3   4        544.99        725.85        33.76 o                         
   0   3   4       8398.77       9192.27       269.88 o                         
   1   3   4       1257.00       1287.43        24.17 o                         
   2   3   4      17600.35      16802.07       288.46 o                         
   3   3   4        881.04        861.02        35.65 o                         
   4   3   4       2369.50       2387.57        62.40 o                         
   5   3   4         82.92         53.03        10.02 o                         
   6   3   4        283.60        251.52        11.83 o                         
   7   3   4       1299.95       1283.58        36.71 o                         
   8   3   4        628.76        628.49        54.21 o                         
   9   3   4        342.69        383.75        39.59 o                         
  10   3   4        157.83        127.77        19.91 o                         
  11   3   4         49.05         54.59        17.89 o                         
  12   3   4          2.64          6.97        20.28 o                         
 -14   4   4         56.96         75.29        21.98 o                         
 -13   4   4         17.87         13.15         8.74 o                         
 -12   4   4         38.98         42.24        14.35 o                         
 -11   4   4          8.88         12.30         7.72 o                         
 -10   4   4         22.14         12.46         8.11 o                         
  -9   4   4        225.42        189.58        21.66 o                         
  -8   4   4        115.84        107.63        11.59 o                         
  -7   4   4         24.30         14.79         6.70 o                         
  -6   4   4       1457.81       1255.78        28.71 o                         
  -5   4   4        199.89        217.59        12.10 o                         
  -4   4   4         21.22          9.63         2.72 o                         
  -3   4   4       1454.79       1288.19        26.51 o                         
  -2   4   4         43.14         49.19         4.79 o                         
  -1   4   4        330.93        359.07        14.05 o                         
   0   4   4         23.41         14.75         3.60 o                         
   1   4   4       2133.02       2091.47        35.41 o                         
   2   4   4        197.51        175.64        13.28 o                         
   3   4   4       1786.10       1658.50        53.70 o                         
   4   4   4          5.33          5.01         4.57 o                         
   5   4   4       1448.76       1439.32        44.09 o                         
   6   4   4          1.86          0.58         5.71 o                         
   7   4   4         46.09         67.25        13.46 o                         
   8   4   4          6.59          3.81         7.19 o                         
   9   4   4          1.32          2.37         9.69 o                         
  10   4   4        100.00        124.08        20.30 o                         
  11   4   4         93.69        122.80        23.72 o                         
  12   4   4         30.15         43.46        46.44 o                         
 -14   5   4         15.96          5.62        19.70 o                         
 -13   5   4        253.01        234.47        55.01 o                         
 -12   5   4        134.47        131.38        21.93 o                         
 -11   5   4        544.50        537.45        41.67 o                         
 -10   5   4         23.99         11.15         8.47 o                         
  -9   5   4        389.38        373.69        31.06 o                         
  -8   5   4        406.46        368.00        29.96 o                         
  -7   5   4        718.07        551.91        36.30 o                         
  -6   5   4       1785.62       1612.02        36.91 o                         
  -5   5   4       2201.74       2067.60        40.06 o                         
  -4   5   4       3237.17       2745.91        51.91 o                         
  -3   5   4       4243.76       4243.54        66.08 o                         
  -2   5   4       4947.38       4924.78        92.13 o                         
  -1   5   4        563.17        616.40        20.97 o                         
   0   5   4       3680.53       3815.30        69.58 o                         
   1   5   4       1032.34       1031.71        31.13 o                         
   2   5   4       7074.93       6346.54        75.69 o                         
   3   5   4         59.83         52.62         8.14 o                         
   4   5   4       3253.70       3165.16        69.70 o                         
   5   5   4        259.22        266.79        21.23 o                         
   6   5   4        765.54        754.60        31.97 o                         
   7   5   4        989.25        884.95        40.75 o                         
   8   5   4        308.13        294.76        25.12 o                         
   9   5   4        719.35        798.28        43.72 o                         
  10   5   4        179.18        152.84        25.23 o                         
  11   5   4        239.03        277.39        35.41 o                         
  12   5   4         19.01         17.13        16.34 o                         
 -13   6   4         91.35         61.45        27.56 o                         
 -12   6   4        198.90        208.22        33.64 o                         
 -11   6   4        130.54        114.28        23.97 o                         
 -10   6   4         33.65         32.77         9.63 o                         
  -9   6   4         51.97         37.17        11.41 o                         
  -8   6   4          0.19         -1.29         8.80 o                         
  -7   6   4        905.40        872.43        54.76 o                         
  -6   6   4        236.36        213.26        14.15 o                         
  -5   6   4       2158.00       2147.77        54.08 o                         
  -4   6   4       2728.51       2629.14        75.09 o                         
  -3   6   4       1422.85       1351.87        41.87 o                         
  -2   6   4        128.99         96.47         9.78 o                         
  -1   6   4         96.76         80.41         9.86 o                         
   0   6   4       1067.69       1024.55        35.48 o                         
   1   6   4         14.90          9.51         3.84 o                         
   2   6   4       1797.18       1740.15        37.54 o                         
   3   6   4       1215.95       1153.77        35.31 o                         
   4   6   4        432.89        374.46        24.80 o                         
   5   6   4         75.91         61.96        13.25 o                         
   6   6   4        671.96        652.16        30.65 o                         
   7   6   4          9.13          3.19         7.01 o                         
   8   6   4        252.34        249.18        23.38 o                         
   9   6   4          3.11         -8.13        13.40 o                         
  10   6   4        161.02        142.90        26.10 o                         
  11   6   4         58.89         66.19        17.47 o                         
  12   6   4          5.52          9.19        20.62 o                         
 -13   7   4         64.43         46.78        25.88 o                         
 -12   7   4         47.91         36.50        15.84 o                         
 -11   7   4         87.89         85.02        28.74 o                         
 -10   7   4         28.32          9.49        23.58 o                         
  -9   7   4       1915.46       1961.20        95.02 o                         
  -8   7   4       1775.46       1631.38        83.07 o                         
  -7   7   4        802.79        743.37        53.21 o                         
  -6   7   4       2387.12       2135.08        84.64 o                         
  -5   7   4          5.09          7.30         5.73 o                         
  -4   7   4        663.18        625.77        39.12 o                         
  -3   7   4        384.47        423.01        24.64 o                         
  -2   7   4       3066.59       3076.62        60.13 o                         
  -1   7   4       1584.10       1492.94        46.06 o                         
   0   7   4       7880.90       7647.98       104.32 o                         
   1   7   4        332.83        311.35        18.91 o                         
   2   7   4       2753.34       2622.59        52.10 o                         
   3   7   4       1672.09       1532.35        37.95 o                         
   4   7   4        989.41        973.45        29.12 o                         
   5   7   4         13.05          8.46         5.68 o                         
   6   7   4        384.47        393.62        24.26 o                         
   7   7   4         89.78         56.72        12.62 o                         
   8   7   4        697.92        716.08        45.10 o                         
   9   7   4        274.62        252.04        33.14 o                         
  10   7   4        274.04        276.52        36.59 o                         
  11   7   4        322.19        364.35        44.00 o                         
 -13   8   4         67.59         80.94        32.53 o                         
 -12   8   4         32.89         15.07        20.80 o                         
 -11   8   4          2.70         -4.33        12.73 o                         
 -10   8   4        417.98        444.42        49.55 o                         
  -9   8   4         15.20         24.78        12.60 o                         
  -8   8   4        580.00        609.35        52.36 o                         
  -7   8   4        942.12        891.14        60.22 o                         
  -6   8   4          4.42          6.10        18.00 o                         
  -5   8   4        880.62        853.33        44.14 o                         
  -4   8   4        477.40        460.87        25.66 o                         
  -3   8   4        388.74        344.14        24.14 o                         
  -2   8   4       1485.71       1483.73        47.94 o                         
  -1   8   4       3129.12       3098.27        70.74 o                         
   0   8   4         35.03         37.56         9.54 o                         
   1   8   4       5562.62       5550.30        85.36 o                         
   2   8   4        175.00        143.41        13.59 o                         
   3   8   4       2085.16       2137.16        50.72 o                         
   4   8   4          1.40          1.05         3.98 o                         
   5   8   4        330.93        343.40        25.95 o                         
   6   8   4          7.30         11.24         4.88 o                         
   7   8   4        503.94        429.54        26.43 o                         
   8   8   4        535.31        519.03        44.79 o                         
   9   8   4        267.95        250.56        29.09 o                         
  10   8   4        214.12        250.39        29.90 o                         
  11   8   4         15.31          4.62        13.48 o                         
 -12   9   4          0.02        -17.83        17.83 o                         
 -11   9   4         66.75         64.73        21.56 o                         
 -10   9   4        110.00         90.22        20.93 o                         
  -9   9   4          9.53         -0.40        10.47 o                         
  -8   9   4        131.55        117.09        22.97 o                         
  -7   9   4        337.51        373.21        41.05 o                         
  -6   9   4         23.44         25.45        11.08 o                         
  -5   9   4        136.99         94.56        27.87 o                         
  -4   9   4        535.65        514.95        29.17 o                         
  -3   9   4        133.86        149.59        23.11 o                         
  -2   9   4       1808.06       1905.85        57.81 o                         
  -1   9   4         24.93         34.22         8.38 o                         
   0   9   4        894.64        869.88        36.80 o                         
   1   9   4        236.48        200.19        17.42 o                         
   2   9   4        723.04        730.91        33.05 o                         
   3   9   4        108.74         86.71        11.51 o                         
   4   9   4       3193.32       3228.09        84.43 o                         
   5   9   4         27.80         19.37         8.21 o                         
   6   9   4        662.68        595.24        40.51 o                         
   7   9   4         19.57         -6.33        12.13 o                         
   8   9   4          2.99         -2.14        15.00 o                         
   9   9   4          4.65        -10.21        10.21 o                         
  10   9   4          2.10         -7.79         9.87 o                         
 -11  10   4         25.48         12.88        16.21 o                         
 -10  10   4         83.82         61.01        15.78 o                         
  -9  10   4         99.33         75.87        30.75 o                         
  -8  10   4        676.24        650.42        57.64 o                         
  -7  10   4         87.20         57.99        22.03 o                         
  -6  10   4       1211.11       1322.44       114.37 o                         
  -5  10   4        915.78        881.84        90.27 o                         
  -4  10   4        349.46        366.10        54.70 o                         
  -3  10   4       2119.33       2126.04        74.09 o                         
  -2  10   4         10.46         17.00         9.26 o                         
  -1  10   4       1783.31       1834.89        55.90 o                         
   0  10   4        360.40        338.99        24.68 o                         
   1  10   4        412.46        401.63        26.21 o                         
   2  10   4        652.34        670.03        33.48 o                         
   3  10   4        461.86        436.78        27.04 o                         
   4  10   4          7.66         13.28         8.10 o                         
   5  10   4       1523.83       1549.94        83.68 o                         
   6  10   4        126.55         98.46        17.98 o                         
   7  10   4        463.59        474.25        39.98 o                         
   8  10   4        590.64        582.48        45.09 o                         
   9  10   4         14.74          3.11         8.45 o                         
  10  10   4        260.12        269.36        31.83 o                         
 -11  11   4         17.84        -15.18        15.18 o                         
 -10  11   4         44.65         25.16        22.48 o                         
  -9  11   4         90.87         69.85        18.26 o                         
  -8  11   4         31.97         11.92        16.40 o                         
  -7  11   4          6.92         11.84        13.36 o                         
  -6  11   4         89.36         53.44        25.72 o                         
  -5  11   4          0.26         11.63        12.31 o                         
  -4  11   4          6.62        -10.16        17.66 o                         
  -3  11   4        170.39        207.47        31.40 o                         
  -2  11   4         94.10        103.67        17.40 o                         
  -1  11   4        157.83        172.46        18.05 o                         
   0  11   4        137.26        135.91        16.44 o                         
   1  11   4         22.16         18.49         8.38 o                         
   2  11   4        357.89        375.48        26.83 o                         
   3  11   4         79.94         58.77         9.92 o                         
   4  11   4          5.83          3.50         6.47 o                         
   5  11   4         33.81         26.40        13.65 o                         
   6  11   4         14.69         21.71        11.65 o                         
   7  11   4         75.70         57.94        15.15 o                         
   8  11   4         30.57         22.80         7.97 o                         
   9  11   4         55.16         53.09        21.09 o                         
 -10  12   4         65.35         49.56        18.60 o                         
  -9  12   4        185.00        182.09        34.35 o                         
  -8  12   4        126.84        214.22        53.18 o                         
  -7  12   4          7.26         -6.55        19.23 o                         
  -6  12   4        722.54        654.15        84.92 o                         
  -5  12   4         49.23         44.90        19.44 o                         
  -4  12   4         54.65         39.76        21.43 o                         
  -3  12   4        840.15        940.04        68.20 o                         
  -2  12   4          0.38         20.14        20.98 o                         
  -1  12   4        736.35        822.08        41.86 o                         
   0  12   4         14.35         32.99        16.92 o                         
   1  12   4        404.78        446.25        30.87 o                         
   2  12   4          8.64          4.56         9.01 o                         
   3  12   4        665.95        739.93        47.42 o                         
   4  12   4         40.29         63.97        15.01 o                         
   5  12   4       1431.09       1463.32        87.94 o                         
   6  12   4        249.62        264.69        31.16 o                         
   7  12   4        132.34        129.66        23.33 o                         
   8  12   4        138.84        127.42        23.38 o                         
  -9  13   4         68.77        100.80        41.76 o                         
  -8  13   4         55.50         77.28        38.98 o                         
  -7  13   4        160.49        239.74        55.43 o                         
  -6  13   4         18.99         38.51        19.33 o                         
  -5  13   4        173.39        194.63        44.01 o                         
  -4  13   4        438.71        424.83        68.37 o                         
  -3  13   4          3.85         32.36        15.33 o                         
  -2  13   4        481.99        614.36        49.69 o                         
  -1  13   4          0.18         40.53        21.53 o                         
   0  13   4        349.10        378.32        32.92 o                         
   1  13   4         58.47         90.87        18.21 o                         
   2  13   4        365.80        321.42        27.21 o                         
   3  13   4         27.33         23.89        10.45 o                         
   4  13   4        638.99        675.29        47.75 o                         
   5  13   4         54.39         45.15        14.46 o                         
   6  13   4        224.07        220.09        29.63 o                         
   7  13   4        111.59         95.56        18.05 o                         
  -8  14   4        106.69        125.27        46.84 o                         
  -7  14   4        116.29        126.21        47.31 o                         
  -6  14   4          5.54        -12.52        12.52 o                         
  -5  14   4         13.60         -6.92        10.90 o                         
  -4  14   4         90.86         48.02        32.17 o                         
  -3  14   4         38.37         30.07        25.75 o                         
  -2  14   4         90.97        139.82        25.80 o                         
  -1  14   4        183.74        227.53        32.11 o                         
   0  14   4        204.20        248.65        40.08 o                         
   1  14   4        569.35        716.69        46.49 o                         
   2  14   4        169.40        178.11        32.20 o                         
   3  14   4          4.23         15.89        10.34 o                         
   4  14   4        182.70        198.04        29.72 o                         
   5  14   4          0.51         -3.83        12.40 o                         
   6  14   4          2.02          2.75        12.69 o                         
  -6  15   4        128.96        122.38        43.12 o                         
  -5  15   4          3.46         -0.92        12.89 o                         
  -4  15   4         55.16         25.77        14.21 o                         
  -3  15   4         14.33         29.40        16.02 o                         
  -2  15   4        308.08        503.22        49.01 o                         
  -1  15   4        397.05        692.03        59.42 o                         
   0  15   4       1255.60       1487.44        80.62 o                         
   1  15   4         30.08         65.05        58.44 o                         
   2  15   4        318.87        352.07        41.60 o                         
   3  15   4        233.31        265.52        34.97 o                         
   4  15   4        108.31        100.81        23.26 o                         
  -3  16   4          5.66         23.00        13.74 o                         
  -2  16   4         59.96         76.30        25.54 o                         
  -1  16   4         78.20        121.30        25.54 o                         
   0  16   4         15.82         27.19        16.62 o                         
   1  16   4         44.89         77.05        24.41 o                         
 -14   1   5          0.63          4.94        21.11 o                         
 -13   1   5        127.11        152.37        43.22 o                         
 -12   1   5          8.18          3.73        30.65 o                         
 -11   1   5        953.16        969.39        86.94 o                         
 -10   1   5        805.40        744.07        93.28 o                         
  -9   1   5       1011.51        985.96        76.56 o                         
  -8   1   5        238.34        229.27        19.79 o                         
  -7   1   5        377.60        291.41        24.86 o                         
  -6   1   5        869.82        906.61        51.16 o                         
  -5   1   5       3478.89       3584.91        97.87 o                         
  -4   1   5       1699.33       1792.94        34.18 o                         
  -3   1   5       2449.13       2836.92        64.47 o                         
  -2   1   5       1012.20       1486.63        36.55 o                         
  -1   1   5         10.03         31.96         5.39 o                         
   0   1   5       4702.33       5795.46       136.45 o                         
   1   1   5       1232.73       1317.22        29.95 o                         
   2   1   5       5074.01       4838.68        72.30 o                         
   3   1   5        480.52        504.49        23.02 o                         
   4   1   5       3265.50       3256.44        46.00 o                         
   5   1   5          0.64          1.21         2.00 o                         
   6   1   5       3641.46       3617.43        52.27 o                         
   7   1   5       1711.42       1730.00        38.94 o                         
   8   1   5       1567.41       1637.16        46.31 o                         
   9   1   5        111.70        247.62        30.42 o                         
  10   1   5        895.44       1048.09        77.87 o                         
  11   1   5         71.90         84.12        22.48 o                         
  12   1   5         67.28         62.61        30.96 o                         
 -14   2   5          0.37         13.91        10.15 o                         
 -13   2   5         90.69         85.82        22.02 o                         
 -12   2   5        135.65        129.03        24.36 o                         
 -11   2   5        216.04        292.34        61.80 o                         
 -10   2   5       2302.08       2277.27        86.78 o                         
  -9   2   5        185.41        173.46        20.00 o                         
  -8   2   5       1057.02       1009.17        43.67 o                         
  -7   2   5       2508.13       2413.51        58.70 o                         
  -6   2   5        387.18        280.99        46.49 o                         
  -5   2   5        963.42       1041.37        32.53 o                         
  -4   2   5       1916.29       2116.24        52.15 o                         
  -3   2   5        267.67        343.77        16.32 o                         
  -2   2   5       1514.53       1865.71        89.22 o                         
  -1   2   5         11.71         27.20         3.59 o                         
   0   2   5         83.48         74.46         7.18 o                         
   1   2   5      10481.43      10155.76       187.15 o                         
   2   2   5        280.70        289.26        11.55 o                         
   3   2   5       3052.89       2960.88        63.71 o                         
   4   2   5         58.26         45.44         8.53 o                         
   5   2   5          3.62          3.60         2.65 o                         
   6   2   5          8.25         25.66        14.57 o                         
   7   2   5        243.22        314.19        18.56 o                         
   8   2   5         27.66         17.39         8.09 o                         
   9   2   5        783.43        853.53        47.76 o                         
  10   2   5          1.73         21.29        20.30 o                         
  11   2   5         79.55         55.73        19.44 o                         
  12   2   5         78.06        108.45        45.00 o                         
 -14   3   5         29.97         29.72        16.12 o                         
 -13   3   5        157.31        150.91        29.61 o                         
 -12   3   5          7.55         69.49        23.61 o                         
 -11   3   5        472.31        566.43        39.97 o                         
 -10   3   5        194.53        260.12        27.19 o                         
  -9   3   5        437.23        380.74        29.14 o                         
  -8   3   5          0.63         -1.04         5.33 o                         
  -7   3   5        357.20        378.71        18.90 o                         
  -6   3   5         28.99         17.91         4.62 o                         
  -5   3   5        784.66        723.04        37.74 o                         
  -4   3   5       1670.35       1732.67        34.49 o                         
  -3   3   5        902.24        913.96        28.18 o                         
  -2   3   5       5396.09       7045.32       332.93 o                         
  -1   3   5        147.79        141.92        11.18 o                         
   0   3   5       1772.12       1778.78        34.20 o                         
   1   3   5         34.55         21.21         2.73 o                         
   2   3   5         20.83         15.19         3.27 o                         
   3   3   5        561.71        537.81        29.34 o                         
   4   3   5       3486.54       3378.06        76.70 o                         
   5   3   5         71.80         84.14        12.54 o                         
   6   3   5       2222.68       2153.78        55.34 o                         
   7   3   5        959.30        984.06        42.21 o                         
   8   3   5         18.86         42.72        11.40 o                         
   9   3   5         10.37         51.57        15.64 o                         
  10   3   5         81.78         76.86        20.67 o                         
  11   3   5         11.32         -5.82        23.26 o                         
  12   3   5        130.92        115.36        46.37 o                         
 -14   4   5         61.95         58.82        17.46 o                         
 -13   4   5         18.52         -4.42         8.87 o                         
 -12   4   5        716.32        779.31        65.27 o                         
 -11   4   5          3.75          4.86        12.12 o                         
 -10   4   5       2058.21       1977.95        76.97 o                         
  -9   4   5          2.59         -2.22        11.22 o                         
  -8   4   5        291.66        263.01        18.36 o                         
  -7   4   5         90.35         81.53         9.74 o                         
  -6   4   5        862.27        793.49        25.29 o                         
  -5   4   5         42.25         39.01         6.41 o                         
  -4   4   5      14006.70      12873.53       111.63 o                         
  -3   4   5       4200.30       4104.65        55.41 o                         
  -2   4   5       1547.27       1858.99        80.24 o                         
  -1   4   5       4187.64       4676.72        78.42 o                         
   0   4   5         10.61         11.26         3.11 o                         
   1   4   5       2082.59       2089.48        38.29 o                         
   2   4   5       2031.61       1985.05        44.26 o                         
   3   4   5       1592.47       1563.16        47.69 o                         
   4   4   5       1499.95       1399.63        51.52 o                         
   5   4   5       2477.94       2328.45        69.52 o                         
   6   4   5        423.22        409.11        24.90 o                         
   7   4   5       1095.23       1048.06        42.65 o                         
   8   4   5        592.96        620.05        33.78 o                         
   9   4   5        725.89        767.61        46.99 o                         
  10   4   5          6.77         -0.87        14.59 o                         
  11   4   5        141.95        244.41        46.74 o                         
  12   4   5         41.14        113.85        57.34 o                         
 -14   5   5          0.00         -9.14        12.64 o                         
 -13   5   5          9.75          8.78        12.18 o                         
 -12   5   5        107.35        110.01        26.17 o                         
 -11   5   5         24.80         29.04        10.30 o                         
 -10   5   5         18.07         26.04        13.12 o                         
  -9   5   5         29.12          9.19        10.63 o                         
  -8   5   5        141.97        130.05        10.67 o                         
  -7   5   5        267.22        233.28        15.28 o                         
  -6   5   5         79.94         57.43         8.75 o                         
  -5   5   5       1366.27       1133.32        34.59 o                         
  -4   5   5        169.08        136.43        12.34 o                         
  -3   5   5          0.15          3.24         3.37 o                         
  -2   5   5         86.72         86.84         8.68 o                         
  -1   5   5       5169.38       5284.50        72.26 o                         
   0   5   5         55.80         52.99         8.29 o                         
   1   5   5        457.57        492.34        20.81 o                         
   2   5   5          1.82          2.89         5.22 o                         
   3   5   5       1005.34        892.62        30.52 o                         
   4   5   5         14.41         16.81         6.78 o                         
   5   5   5        149.14        143.23        16.72 o                         
   6   5   5          7.67          2.40         5.71 o                         
   7   5   5        343.41        377.86        24.68 o                         
   8   5   5          4.98          0.26         4.74 o                         
   9   5   5          1.31         12.06         9.73 o                         
  10   5   5          0.24         -2.78        18.10 o                         
  11   5   5         51.35         36.83        14.68 o                         
 -13   6   5         16.99         -9.85        10.64 o                         
 -12   6   5        156.56        186.51        45.37 o                         
 -11   6   5        101.06        121.55        23.36 o                         
 -10   6   5       1475.37       1425.29        79.13 o                         
  -9   6   5        182.43        170.04        26.09 o                         
  -8   6   5       1170.14       1040.33        60.27 o                         
  -7   6   5        756.36        692.65        29.57 o                         
  -6   6   5        104.42        108.27        15.46 o                         
  -5   6   5        286.67        293.28        26.72 o                         
  -4   6   5       2499.84       2408.01        76.98 o                         
  -3   6   5       1590.54       1541.83        49.02 o                         
  -2   6   5       6096.84       5949.30        99.82 o                         
  -1   6   5       2897.42       2889.72        61.67 o                         
   0   6   5       2535.74       2401.98        55.12 o                         
   1   6   5       1993.73       1831.82        53.53 o                         
   2   6   5        160.04        165.28        10.24 o                         
   3   6   5       2574.88       2469.44        58.32 o                         
   4   6   5         78.17         50.47         8.79 o                         
   5   6   5       1147.30       1089.91        45.47 o                         
   6   6   5          4.21         -3.94         5.18 o                         
   7   6   5        715.56        692.31        34.02 o                         
   8   6   5         24.08         23.36        14.49 o                         
   9   6   5        610.50        692.71        52.38 o                         
  10   6   5        146.56        129.37        24.00 o                         
  11   6   5        147.88        186.26        29.88 o                         
 -13   7   5         25.76         -0.58        18.49 o                         
 -12   7   5         25.58         48.36        25.88 o                         
 -11   7   5        372.56        416.23        46.25 o                         
 -10   7   5         92.47        116.54        23.61 o                         
  -9   7   5        805.50        734.64        55.69 o                         
  -8   7   5          1.07         -8.66        11.24 o                         
  -7   7   5        100.22        127.35        21.77 o                         
  -6   7   5         86.96         79.96        13.63 o                         
  -5   7   5       1064.36       1114.62        53.81 o                         
  -4   7   5        510.64        493.06        36.85 o                         
  -3   7   5        908.70        815.16        37.91 o                         
  -2   7   5         53.55         62.33         9.68 o                         
  -1   7   5          3.54          1.96         4.07 o                         
   0   7   5        749.49        672.93        31.36 o                         
   1   7   5         29.36         26.61         7.92 o                         
   2   7   5       2166.96       2107.60        49.19 o                         
   3   7   5        178.86        154.07        11.52 o                         
   4   7   5        922.94        932.77        57.48 o                         
   5   7   5          0.14         -2.17         4.20 o                         
   6   7   5        168.20        160.34        15.59 o                         
   7   7   5        208.63        201.30        18.56 o                         
   8   7   5         70.15         77.00        15.17 o                         
   9   7   5         12.43         10.35         8.69 o                         
  10   7   5        117.89        110.57        22.32 o                         
  11   7   5          2.57         -2.19        14.20 o                         
 -13   8   5         17.49          9.64        11.74 o                         
 -12   8   5          3.64          3.09        11.47 o                         
 -11   8   5         20.68          4.22         8.36 o                         
 -10   8   5        476.83        444.23        47.69 o                         
  -9   8   5        142.35        129.56        25.52 o                         
  -8   8   5       1478.17       1391.91        78.35 o                         
  -7   8   5        444.88        437.30        63.71 o                         
  -6   8   5        454.12        382.34        29.86 o                         
  -5   8   5         81.45         77.36        15.78 o                         
  -4   8   5         33.63         36.69        11.05 o                         
  -3   8   5        991.58        976.92        44.50 o                         
  -2   8   5       1929.11       1935.68        56.67 o                         
  -1   8   5       1866.46       1851.79        56.03 o                         
   0   8   5       1666.36       1590.00        51.78 o                         
   1   8   5        535.93        512.02        25.75 o                         
   2   8   5         57.33         50.82         7.88 o                         
   3   8   5       1332.41       1278.72        34.92 o                         
   4   8   5        394.78        420.24        27.98 o                         
   5   8   5        286.88        310.38        25.77 o                         
   6   8   5         77.29         56.48         8.93 o                         
   7   8   5        111.69         95.79        17.57 o                         
   8   8   5         60.01         57.25        13.74 o                         
   9   8   5         25.88          5.52        10.28 o                         
  10   8   5        100.23        129.84        25.64 o                         
 -12   9   5          0.22         -6.39        15.61 o                         
 -11   9   5        151.70        141.48        27.23 o                         
 -10   9   5         35.08         30.32        19.65 o                         
  -9   9   5        558.21        477.37        49.75 o                         
  -8   9   5         11.75         -4.65         8.73 o                         
  -7   9   5        608.36        507.03        70.62 o                         
  -6   9   5        448.31        484.93        65.49 o                         
  -5   9   5        376.33        401.20        34.65 o                         
  -4   9   5        704.87        791.51        51.59 o                         
  -3   9   5       1574.10       1550.15        75.12 o                         
  -2   9   5        530.00        619.83        34.33 o                         
  -1   9   5       3520.17       3505.61        81.53 o                         
   0   9   5        595.07        583.75        30.64 o                         
   1   9   5        805.29        883.30        36.43 o                         
   2   9   5       1120.99       1089.64        39.04 o                         
   3   9   5         60.79         41.41         7.07 o                         
   4   9   5        957.74        942.18        45.40 o                         
   5   9   5          0.45         -8.10         8.10 o                         
   6   9   5        676.43        640.01        34.03 o                         
   7   9   5         46.51         28.20         9.49 o                         
   8   9   5        385.29        366.13        34.07 o                         
   9   9   5        110.74        103.60        19.19 o                         
  10   9   5        171.92        133.70        32.66 o                         
 -11  10   5         23.08         22.62        14.56 o                         
 -10  10   5         28.74         36.28        12.55 o                         
  -9  10   5        171.58        169.64        30.32 o                         
  -8  10   5          0.02          2.46        10.53 o                         
  -7  10   5         36.48         23.26        16.03 o                         
  -6  10   5        175.29        149.26        38.04 o                         
  -5  10   5         50.32         25.15        11.21 o                         
  -4  10   5        421.11        432.01        40.70 o                         
  -3  10   5        676.86        641.33        51.00 o                         
  -2  10   5         87.30        120.06        17.21 o                         
  -1  10   5        217.26        229.60        22.53 o                         
   0  10   5        305.77        310.34        24.05 o                         
   1  10   5       1362.10       1393.51        48.91 o                         
   2  10   5       1540.90       1653.89        51.19 o                         
   3  10   5        129.09        116.73        16.81 o                         
   4  10   5         62.30         78.07        13.26 o                         
   5  10   5         72.47         82.65        14.99 o                         
   6  10   5          0.31         -3.81         9.45 o                         
   7  10   5          7.15          0.06        11.05 o                         
   8  10   5         20.43         25.93        12.24 o                         
   9  10   5         35.70         13.07        11.56 o                         
 -11  11   5        139.37        159.74        52.65 o                         
 -10  11   5        141.54        186.84        37.39 o                         
  -9  11   5        150.15        127.83        40.76 o                         
  -8  11   5         15.84         33.16        22.48 o                         
  -7  11   5        849.78        835.42        97.45 o                         
  -6  11   5         26.86         23.52        16.35 o                         
  -5  11   5        839.27        884.51        95.77 o                         
  -4  11   5        920.33        915.94        92.21 o                         
  -3  11   5        275.55        402.95        87.99 o                         
  -2  11   5       3822.72       3999.31        96.12 o                         
  -1  11   5         12.16         29.27        16.42 o                         
   0  11   5        780.50        872.63        41.32 o                         
   1  11   5          1.75          8.37         9.96 o                         
   2  11   5         62.63         63.77        11.51 o                         
   3  11   5        141.46        111.35        20.82 o                         
   4  11   5       1727.48       1817.06        71.47 o                         
   5  11   5          2.71          4.77        12.32 o                         
   6  11   5       1355.12       1273.96        67.06 o                         
   7  11   5        128.17        120.65        21.40 o                         
   8  11   5         59.07         50.16        13.99 o                         
 -10  12   5         43.25         20.12        11.89 o                         
  -9  12   5         12.59         -2.67        17.29 o                         
  -8  12   5          1.31        -11.53        19.02 o                         
  -7  12   5          9.27         16.56        13.25 o                         
  -6  12   5         13.26          6.97        12.68 o                         
  -5  12   5         27.84         31.75        15.04 o                         
  -4  12   5         82.97         68.26        23.58 o                         
  -3  12   5        184.61        218.25        33.61 o                         
  -2  12   5        323.57        355.10        32.44 o                         
  -1  12   5        209.91        288.15        26.23 o                         
   0  12   5        124.46        146.88        17.88 o                         
   1  12   5         74.23         63.40        13.12 o                         
   2  12   5         55.89         33.36         8.00 o                         
   3  12   5        134.23        138.68        22.20 o                         
   4  12   5         44.43         28.68        10.55 o                         
   5  12   5        355.87        336.80        43.89 o                         
   6  12   5         78.02         63.37        25.80 o                         
   7  12   5         59.66         84.15        19.29 o                         
  -9  13   5         32.57          6.86        23.52 o                         
  -8  13   5         30.43         61.98        32.95 o                         
  -7  13   5        167.51        236.28        56.32 o                         
  -6  13   5        109.81         93.62        34.37 o                         
  -5  13   5          5.00          7.86        12.94 o                         
  -4  13   5         29.99         33.32        17.81 o                         
  -3  13   5         34.95         35.99        18.18 o                         
  -2  13   5        217.94        292.56        34.84 o                         
  -1  13   5        339.42        481.24        35.27 o                         
   0  13   5        363.48        427.17        43.74 o                         
   1  13   5        101.61        130.92        25.69 o                         
   2  13   5        176.10        202.12        25.91 o                         
   3  13   5         59.35         53.95        13.46 o                         
   4  13   5        357.81        436.36        48.83 o                         
   5  13   5        127.27         59.94        25.63 o                         
   6  13   5        239.84        255.28        33.96 o                         
  -7  14   5         30.89         13.99        19.33 o                         
  -6  14   5        213.88        296.63        64.28 o                         
  -5  14   5         28.73          0.37        18.76 o                         
  -4  14   5        191.96        248.12        40.35 o                         
  -3  14   5        159.94        209.16        65.80 o                         
  -2  14   5        683.58        829.06        61.98 o                         
  -1  14   5        635.41        800.54        69.65 o                         
   0  14   5        252.23        359.63        43.24 o                         
   1  14   5        170.82        197.31        26.56 o                         
   2  14   5         39.77         42.78        13.81 o                         
   3  14   5        229.60        263.81        29.94 o                         
   4  14   5          0.04         -1.74        27.53 o                         
   5  14   5        261.79        264.28        40.43 o                         
  -5  15   5          0.71         -8.82        19.48 o                         
  -4  15   5         10.67        -22.74        22.74 o                         
  -3  15   5          4.51          2.23        11.00 o                         
  -2  15   5         25.85         41.02        15.41 o                         
  -1  15   5         46.78         76.94        24.34 o                         
   0  15   5         50.40         94.93        34.94 o                         
   1  15   5          1.54          8.50        14.53 o                         
   2  15   5         17.50         21.56        14.73 o                         
   3  15   5         11.97         -2.51        29.42 o                         
 -14   0   6          3.38         39.19        25.72 o                         
 -13   0   6         83.41         44.43        26.93 o                         
 -12   0   6        135.41        260.43        53.86 o                         
 -11   0   6         13.44        -10.06        14.04 o                         
 -10   0   6        103.40        186.46        43.12 o                         
  -9   0   6        167.35        127.61        59.59 o                         
  -8   0   6        679.38        678.35        72.98 o                         
  -7   0   6        339.05        335.98        48.25 o                         
  -6   0   6       3285.32       3401.55       148.11 o                         
  -5   0   6       5574.22       5828.44       182.16 o                         
  -4   0   6       2711.32       2824.32       121.07 o                         
  -3   0   6         25.56         23.05        13.05 o                         
  -2   0   6       4255.59       7245.80       161.36 o                         
  -1   0   6        262.43        363.59        35.99 o                         
   0   0   6       1065.99       1162.83        47.02 o                         
   1   0   6       9363.14       8452.09       131.28 o                         
   2   0   6       4838.15       5031.60        96.98 o                         
   3   0   6       9413.84       8869.65       224.23 o                         
   4   0   6       1930.72       1903.48        56.92 o                         
   5   0   6       3621.14       3391.51        95.40 o                         
   6   0   6         80.76         85.56        26.54 o                         
   7   0   6       1358.00       1408.77        73.24 o                         
   8   0   6        263.93        258.39        52.23 o                         
   9   0   6       2368.64       2546.49       166.81 o                         
  10   0   6          9.37        -14.88        22.95 o                         
  11   0   6        442.75        496.92        81.47 o                         
 -14   1   6          0.23         -4.95        11.82 o                         
 -13   1   6          0.11         25.05        11.22 o                         
 -12   1   6        147.52        179.76        31.67 o                         
 -11   1   6        136.94        119.15        25.73 o                         
 -10   1   6        938.55        910.45        64.74 o                         
  -9   1   6        343.44        298.89        21.86 o                         
  -8   1   6        323.37        271.79        33.17 o                         
  -7   1   6        285.28        300.69        32.52 o                         
  -6   1   6        274.79        209.84        26.01 o                         
  -5   1   6          2.18          0.13         7.69 o                         
  -4   1   6        192.05        175.38        11.52 o                         
  -3   1   6        286.88        390.97        20.23 o                         
  -2   1   6        599.42        795.85        39.96 o                         
  -1   1   6       1837.20       2760.55        60.54 o                         
   0   1   6       1545.48       1707.83        42.37 o                         
   1   1   6       1120.76       1107.73        30.31 o                         
   2   1   6       2699.30       2782.50        56.40 o                         
   3   1   6          1.88          0.85         4.66 o                         
   4   1   6         24.69         24.01         9.68 o                         
   5   1   6        272.00        260.57        15.57 o                         
   6   1   6       1045.98        982.97        25.08 o                         
   7   1   6         21.62         70.83        31.61 o                         
   8   1   6         16.12         22.81        16.62 o                         
   9   1   6          1.20        126.79       142.37 o                         
  10   1   6         75.02         99.36        26.18 o                         
  11   1   6         27.67         19.35        14.06 o                         
 -14   2   6         11.89        -14.43        14.43 o                         
 -13   2   6        129.91        153.58        30.06 o                         
 -12   2   6        318.11        379.67        45.97 o                         
 -11   2   6         81.79        245.99       154.60 o                         
 -10   2   6        297.48        334.27        38.90 o                         
  -9   2   6        605.34        541.78        55.05 o                         
  -8   2   6         77.80         65.29        16.00 o                         
  -7   2   6        133.42        128.81        28.79 o                         
  -6   2   6       1757.05       1646.41        72.95 o                         
  -5   2   6       1229.55       1241.90        36.12 o                         
  -4   2   6       4331.65       4952.63        81.24 o                         
  -3   2   6       2228.58       3042.09        68.37 o                         
  -2   2   6       2877.29       3762.02        59.56 o                         
  -1   2   6       5361.24       7034.92       211.38 o                         
   0   2   6         43.58         24.42         4.38 o                         
   1   2   6       2569.19       2508.80        62.12 o                         
   2   2   6       1624.08       1540.31        73.91 o                         
   3   2   6       2550.19       2557.18       125.82 o                         
   4   2   6       2523.60       2494.47        61.52 o                         
   5   2   6       2001.40       1930.16        46.53 o                         
   6   2   6         12.86         14.89         5.25 o                         
   7   2   6        309.23        326.20        26.83 o                         
   8   2   6         30.10         84.71        16.97 o                         
   9   2   6        219.80        275.71        39.05 o                         
  10   2   6          0.12         -4.70        11.58 o                         
  11   2   6        131.25        166.10        33.70 o                         
 -14   3   6         34.80         48.88        19.93 o                         
 -13   3   6         24.67         39.35        18.42 o                         
 -12   3   6         66.25         81.87        23.15 o                         
 -11   3   6       1327.23       1386.17        84.33 o                         
 -10   3   6         68.71         68.66        11.75 o                         
  -9   3   6        289.47        290.77        23.36 o                         
  -8   3   6         33.52         22.99         5.62 o                         
  -7   3   6         20.81         13.93         3.71 o                         
  -6   3   6         25.10         20.71         7.28 o                         
  -5   3   6       3834.75       3734.16        82.47 o                         
  -4   3   6          0.77          5.11         2.64 o                         
  -3   3   6       6849.61       8064.47       281.44 o                         
  -2   3   6        647.72        873.16        57.89 o                         
  -1   3   6       1973.54       2417.40       191.61 o                         
   0   3   6        461.38        381.49        16.03 o                         
   1   3   6        365.68        363.19        18.34 o                         
   2   3   6       1761.00       1476.93        72.77 o                         
   3   3   6       1443.08       1402.55        49.09 o                         
   4   3   6        770.49        748.66        36.97 o                         
   5   3   6        170.74        150.50        16.80 o                         
   6   3   6        120.97        126.07        13.35 o                         
   7   3   6         30.23         26.36         8.20 o                         
   8   3   6        886.42        932.97        48.46 o                         
   9   3   6          0.05         -3.49         6.08 o                         
  10   3   6        346.63        349.40        46.16 o                         
  11   3   6         11.64          0.31        19.44 o                         
 -14   4   6         25.91         25.08        15.16 o                         
 -13   4   6        137.42        125.94        28.46 o                         
 -12   4   6          8.20          3.35        18.60 o                         
 -11   4   6          1.14         43.09        26.82 o                         
 -10   4   6         39.26         14.04         6.49 o                         
  -9   4   6          5.76          3.36         4.78 o                         
  -8   4   6        924.84        767.15       101.22 o                         
  -7   4   6          2.80          1.60         3.84 o                         
  -6   4   6        499.08        433.02        21.71 o                         
  -5   4   6        181.44        146.31        11.62 o                         
  -4   4   6          1.58         -0.91         3.84 o                         
  -3   4   6         55.25         63.17         7.77 o                         
  -2   4   6         21.03          9.07         6.68 o                         
  -1   4   6          1.02          5.89         3.27 o                         
   0   4   6        117.45        103.05         8.86 o                         
   1   4   6          9.36         12.75         5.58 o                         
   2   4   6         32.24         33.04         8.61 o                         
   3   4   6        231.56        234.29        19.47 o                         
   4   4   6        104.17         68.09        17.99 o                         
   5   4   6        659.83        590.51        35.86 o                         
   6   4   6          6.10          8.41         5.12 o                         
   7   4   6         74.61         77.41        11.22 o                         
   8   4   6          0.04          1.14        12.00 o                         
   9   4   6          4.66         -1.98         6.30 o                         
  10   4   6          0.90          1.31        23.58 o                         
  11   4   6         91.26        109.12        80.97 o                         
 -14   5   6        101.57         49.93        45.89 o                         
 -13   5   6         41.53         47.89        16.56 o                         
 -12   5   6        144.35        168.29        31.87 o                         
 -11   5   6       1026.79        973.31        73.01 o                         
 -10   5   6          6.24          5.91         6.94 o                         
  -9   5   6        479.18        445.17        32.63 o                         
  -8   5   6          1.70         15.65         6.94 o                         
  -7   5   6        188.34        145.54        13.73 o                         
  -6   5   6         35.49         19.98         6.77 o                         
  -5   5   6       6053.80       5345.73        90.92 o                         
  -4   5   6        213.84        217.51        18.13 o                         
  -3   5   6       6760.31       6959.45       122.07 o                         
  -2   5   6       1218.17       1241.09        44.33 o                         
  -1   5   6       1486.40       1393.85        38.19 o                         
   0   5   6       1331.13       1337.24        43.22 o                         
   1   5   6        443.27        422.33        19.33 o                         
   2   5   6       1769.04       1750.27        47.69 o                         
   3   5   6       1848.38       1856.97        37.51 o                         
   4   5   6       1647.00       1486.60        52.44 o                         
   5   5   6        738.32        709.48        37.57 o                         
   6   5   6       1067.13       1044.37        39.86 o                         
   7   5   6          0.62          2.64         5.61 o                         
   8   5   6       1170.16       1093.99        54.75 o                         
   9   5   6         59.90         44.58        10.68 o                         
  10   5   6        380.61        349.80        75.39 o                         
  11   5   6         18.59         30.73        35.55 o                         
 -13   6   6          8.42         -9.01        16.87 o                         
 -12   6   6        106.60        154.39        44.22 o                         
 -11   6   6         73.77         44.85        25.51 o                         
 -10   6   6        483.54        426.47        40.98 o                         
  -9   6   6         89.79        119.22        21.99 o                         
  -8   6   6        595.14        506.46        66.06 o                         
  -7   6   6         82.95         64.66        10.75 o                         
  -6   6   6         17.16          9.64         5.25 o                         
  -5   6   6         99.34         79.56        12.16 o                         
  -4   6   6       2203.72       1849.22        70.64 o                         
  -3   6   6        188.03        162.14        16.52 o                         
  -2   6   6        435.63        375.50        25.83 o                         
  -1   6   6        102.09         79.72        11.96 o                         
   0   6   6        297.55        309.15        19.94 o                         
   1   6   6         21.92         19.98         4.45 o                         
   2   6   6        250.14        269.94        20.66 o                         
   3   6   6         35.52         32.92         7.45 o                         
   4   6   6        679.68        632.01        35.33 o                         
   5   6   6          9.16          8.86         6.19 o                         
   6   6   6        104.52        111.20        13.81 o                         
   7   6   6          0.69         -1.23         4.74 o                         
   8   6   6         51.84         38.02        10.18 o                         
   9   6   6          1.95        -11.73        12.21 o                         
  10   6   6         10.38         15.62        19.77 o                         
 -13   7   6         13.76         -8.75        15.77 o                         
 -12   7   6        264.75        234.81        55.59 o                         
 -11   7   6         55.07         13.94        12.84 o                         
 -10   7   6        193.75        166.78        27.80 o                         
  -9   7   6       1500.35       1449.96       121.70 o                         
  -8   7   6         21.34         24.57        18.34 o                         
  -7   7   6       2970.51       2693.50       150.36 o                         
  -6   7   6         15.85         15.43         9.85 o                         
  -5   7   6        782.88        740.63        47.34 o                         
  -4   7   6         16.75         10.67        10.11 o                         
  -3   7   6        193.28        178.42        18.45 o                         
  -2   7   6         10.33          4.61         7.98 o                         
  -1   7   6       1314.75       1276.51        50.10 o                         
   0   7   6        397.96        345.51        29.57 o                         
   1   7   6       2073.32       2011.22        52.29 o                         
   2   7   6       2961.79       2882.11        54.62 o                         
   3   7   6         11.82          9.80         5.32 o                         
   4   7   6        482.42        523.71        33.20 o                         
   5   7   6          6.50          0.58         6.59 o                         
   6   7   6         28.55         19.65         8.53 o                         
   7   7   6        119.07        100.82        13.47 o                         
   8   7   6        145.41        166.50        26.33 o                         
   9   7   6         37.06         23.43        24.70 o                         
  10   7   6        298.51        342.71        40.95 o                         
 -12   8   6         13.08        -16.97        23.68 o                         
 -11   8   6         84.16         48.20        25.36 o                         
 -10   8   6        302.27        284.38        37.39 o                         
  -9   8   6        108.88         91.16        32.43 o                         
  -8   8   6        788.58        738.23        86.76 o                         
  -7   8   6          5.06        -15.72        15.72 o                         
  -6   8   6       1068.03        971.00        55.76 o                         
  -5   8   6        346.71        353.59        33.80 o                         
  -4   8   6        564.03        534.89        42.42 o                         
  -3   8   6        158.34        155.12        17.92 o                         
  -2   8   6        575.69        570.32        35.47 o                         
  -1   8   6        392.93        388.25        26.22 o                         
   0   8   6       1115.82       1132.95        43.75 o                         
   1   8   6        512.50        525.02        25.90 o                         
   2   8   6       1405.30       1414.03        37.27 o                         
   3   8   6       1693.43       1771.21        58.89 o                         
   4   8   6        184.08        150.27        23.81 o                         
   5   8   6        246.70        248.65        23.62 o                         
   6   8   6          0.64         -0.98         5.18 o                         
   7   8   6         73.42         70.29        11.59 o                         
   8   8   6         12.31         -8.90         9.47 o                         
   9   8   6        481.19        466.35        47.65 o                         
 -12   9   6         20.81         47.05        25.88 o                         
 -11   9   6         12.09          1.62        10.11 o                         
 -10   9   6         36.40         33.95        24.31 o                         
  -9   9   6        113.90         84.51        37.41 o                         
  -8   9   6         13.08         -1.62        18.34 o                         
  -7   9   6        354.50        310.26        56.58 o                         
  -6   9   6        758.12        813.47        86.29 o                         
  -5   9   6        426.43        408.64        38.56 o                         
  -4   9   6        206.57        224.47        29.32 o                         
  -3   9   6        185.40        177.16        20.40 o                         
  -2   9   6          5.66         12.83         6.21 o                         
  -1   9   6        131.63        148.32        16.85 o                         
   0   9   6        529.04        515.28        31.01 o                         
   1   9   6        321.74        351.64        22.67 o                         
   2   9   6        110.76        110.86        17.27 o                         
   3   9   6         60.08         51.33         9.99 o                         
   4   9   6         33.60         29.40         7.06 o                         
   5   9   6         27.82         24.92         9.31 o                         
   6   9   6        396.10        395.97        27.93 o                         
   7   9   6          3.07          1.88        12.15 o                         
   8   9   6         29.11         21.83        20.05 o                         
   9   9   6         30.81         48.77        19.15 o                         
 -11  10   6          9.41         25.88        24.68 o                         
 -10  10   6         61.86         45.84        23.94 o                         
  -9  10   6         41.12         42.07        24.83 o                         
  -8  10   6        690.45        726.55        92.21 o                         
  -7  10   6        172.39        185.83        46.73 o                         
  -6  10   6       1558.80       1587.54       128.99 o                         
  -5  10   6          6.94         14.41        13.31 o                         
  -4  10   6       1668.40       1680.18        82.83 o                         
  -3  10   6       1408.46       1466.08        77.51 o                         
  -2  10   6        552.40        591.74        41.09 o                         
  -1  10   6       1000.31       1062.38        48.28 o                         
   0  10   6        232.42        234.89        21.03 o                         
   1  10   6        314.96        319.78        23.37 o                         
   2  10   6        474.55        450.75        35.07 o                         
   3  10   6        970.05       1064.17        52.26 o                         
   4  10   6        316.98        287.75        36.16 o                         
   5  10   6       1348.22       1356.19        59.56 o                         
   6  10   6         45.54         26.78        16.09 o                         
   7  10   6        402.85        425.83        38.28 o                         
   8  10   6         23.60         17.08         8.39 o                         
 -10  11   6          1.26         -2.99        15.87 o                         
  -9  11   6          1.17          5.82        16.40 o                         
  -8  11   6          5.73         15.40        13.78 o                         
  -7  11   6          1.28          0.58        13.83 o                         
  -6  11   6         79.49         55.43        23.42 o                         
  -5  11   6         21.89         13.36        14.98 o                         
  -4  11   6         10.46         13.67        13.15 o                         
  -3  11   6         35.92         63.39        17.96 o                         
  -2  11   6         69.73         69.85        15.44 o                         
  -1  11   6         43.02         43.15        10.25 o                         
   0  11   6         10.41         12.16         6.27 o                         
   1  11   6          2.32         13.78        10.96 o                         
   2  11   6         47.71         19.69         8.52 o                         
   3  11   6         94.95         69.06        13.36 o                         
   4  11   6         66.86         81.67        23.72 o                         
   5  11   6          5.58          3.55        10.61 o                         
   6  11   6          0.16         -3.38        11.49 o                         
   7  11   6          7.36         -8.20         9.56 o                         
  -9  12   6         11.68          1.78        24.52 o                         
  -8  12   6        204.78        216.74        57.73 o                         
  -7  12   6          6.12         31.59        23.84 o                         
  -6  12   6        266.49        245.34        54.01 o                         
  -5  12   6        125.29        125.53        33.58 o                         
  -4  12   6        488.69        499.28        72.88 o                         
  -3  12   6        320.46        313.56        52.76 o                         
  -2  12   6        215.72        317.17        34.18 o                         
  -1  12   6        403.44        431.94        31.47 o                         
   0  12   6        169.69        236.26        23.59 o                         
   1  12   6         14.46          5.30        12.05 o                         
   2  12   6        162.28        158.52        22.19 o                         
   3  12   6        341.32        358.58        42.19 o                         
   4  12   6        112.57        115.69        27.05 o                         
   5  12   6       1015.19       1008.29        75.86 o                         
   6  12   6          7.28          1.30         9.33 o                         
  -8  13   6          0.13         51.81        31.54 o                         
  -7  13   6         67.63         74.76        32.27 o                         
  -6  13   6        116.39        110.91        36.31 o                         
  -5  13   6        293.23        418.23        70.88 o                         
  -4  13   6          9.71         22.89        19.75 o                         
  -3  13   6        885.93       1007.42       102.42 o                         
  -2  13   6        390.34        466.34        45.10 o                         
  -1  13   6        227.56        222.20        31.96 o                         
   0  13   6         70.30         59.82        18.22 o                         
   1  13   6         31.25         37.59        12.40 o                         
   2  13   6         35.39         51.71        18.07 o                         
   3  13   6         79.23         90.48        24.80 o                         
   4  13   6        361.40        417.75        49.20 o                         
   5  13   6         50.59         42.53        16.76 o                         
  -7  14   6         61.53         50.77        28.81 o                         
  -6  14   6         49.52         25.51        15.14 o                         
  -5  14   6         10.85          5.55        11.58 o                         
  -4  14   6         13.41          2.15        12.68 o                         
  -3  14   6         32.40         47.16        22.63 o                         
  -2  14   6         56.45         46.84        36.07 o                         
  -1  14   6         18.43         57.43        22.73 o                         
   0  14   6        403.95        462.46        43.48 o                         
   1  14   6        359.98        445.73        41.10 o                         
   2  14   6         38.73         80.84        22.65 o                         
   3  14   6        179.35        174.19        31.08 o                         
   4  14   6         22.39         16.26        13.37 o                         
  -4  15   6          1.81        -15.35        40.76 o                         
  -3  15   6        142.45        138.66        33.13 o                         
  -2  15   6         63.43         57.63        40.03 o                         
  -1  15   6        310.99        384.09        56.93 o                         
   0  15   6        132.97        264.18        55.55 o                         
   1  15   6        270.83        291.19        35.47 o                         
 -14   1   7         15.04         59.83        23.64 o                         
 -13   1   7         67.71         46.92        18.28 o                         
 -12   1   7         17.95         10.77        13.74 o                         
 -11   1   7        332.25        317.03        41.56 o                         
 -10   1   7        419.95        466.11        47.08 o                         
  -9   1   7        576.55        601.01        52.56 o                         
  -8   1   7       1321.37       1305.89        73.88 o                         
  -7   1   7       1916.50       2045.91        87.51 o                         
  -6   1   7        183.07        209.89        27.19 o                         
  -5   1   7       3855.54       4066.22       113.29 o                         
  -4   1   7        247.44        307.64        17.27 o                         
  -3   1   7       3983.42       6363.13       183.47 o                         
  -2   1   7          4.39          6.38         8.12 o                         
  -1   1   7       1617.21       1724.58        61.84 o                         
   0   1   7        220.53        217.83        15.12 o                         
   1   1   7       7831.39       7530.69       152.37 o                         
   2   1   7       1017.48        996.78        39.00 o                         
   3   1   7       4705.52       4664.11        78.08 o                         
   4   1   7       1247.58       1151.32        29.03 o                         
   5   1   7        356.84        367.45        18.11 o                         
   6   1   7        213.02        189.42        19.05 o                         
   7   1   7        164.82        186.72        30.76 o                         
   8   1   7        863.93        852.30        68.44 o                         
   9   1   7        140.38        189.34        45.06 o                         
  10   1   7        359.71        358.38        48.85 o                         
  11   1   7         33.11         11.98        14.32 o                         
 -14   2   7         44.66         79.60        25.22 o                         
 -13   2   7         54.46         47.17        18.51 o                         
 -12   2   7         79.00         89.54        43.06 o                         
 -11   2   7        223.68        233.34        35.84 o                         
 -10   2   7        339.17        311.18        41.03 o                         
  -9   2   7       1350.11       1374.10        86.10 o                         
  -8   2   7        449.99        395.71        41.35 o                         
  -7   2   7         93.26        119.36        21.86 o                         
  -6   2   7        671.85        605.41        46.56 o                         
  -5   2   7        214.20        209.31        21.47 o                         
  -4   2   7        664.89        786.96        23.77 o                         
  -3   2   7        988.33       1514.17        69.36 o                         
  -2   2   7        380.58        402.76        24.15 o                         
  -1   2   7       1240.28       1595.82        46.50 o                         
   0   2   7       2513.28       2270.28        68.39 o                         
   1   2   7        277.08        261.51        15.34 o                         
   2   2   7       1485.92       1386.98        38.27 o                         
   3   2   7        944.02        851.66        36.87 o                         
   4   2   7         68.82         41.76        15.19 o                         
   5   2   7         67.96         91.98        14.16 o                         
   6   2   7         15.15         20.82         9.87 o                         
   7   2   7        167.91        177.39        20.87 o                         
   8   2   7         14.43         52.08        37.96 o                         
   9   2   7        522.43        546.86        57.36 o                         
  10   2   7         46.92         60.64        21.70 o                         
  11   2   7        119.98         99.86        40.76 o                         
 -14   3   7        128.01        134.56        30.78 o                         
 -13   3   7          4.52         13.50         9.66 o                         
 -12   3   7        186.42        250.36        39.27 o                         
 -11   3   7        166.49        168.01        35.76 o                         
 -10   3   7        154.50        148.25        30.49 o                         
  -9   3   7        154.48        139.59        25.24 o                         
  -8   3   7         30.04         13.74         9.59 o                         
  -7   3   7        175.85        163.56        24.81 o                         
  -6   3   7        396.63        337.72        21.48 o                         
  -5   3   7       1172.13        999.92        36.40 o                         
  -4   3   7         19.83         29.00         6.74 o                         
  -3   3   7       5356.46       6017.17       113.87 o                         
  -2   3   7        685.98        838.63        44.41 o                         
  -1   3   7       1724.24       2101.35        76.31 o                         
   0   3   7         70.81         69.07         7.91 o                         
   1   3   7        478.75        427.73        39.87 o                         
   2   3   7         14.20          8.00         2.77 o                         
   3   3   7       1349.10       1283.45        66.50 o                         
   4   3   7        365.36        414.81        28.05 o                         
   5   3   7        389.04        391.64        27.17 o                         
   6   3   7        312.81        315.90        27.02 o                         
   7   3   7         95.42        144.14        20.24 o                         
   8   3   7        108.58        107.34        24.47 o                         
   9   3   7         10.17         12.91        11.97 o                         
  10   3   7         76.10         69.26        25.20 o                         
 -14   4   7         66.12         53.29        18.69 o                         
 -13   4   7        156.13        138.58        29.69 o                         
 -12   4   7        609.83        607.15        60.01 o                         
 -11   4   7         45.73         47.61        18.86 o                         
 -10   4   7        746.66        718.28        62.74 o                         
  -9   4   7        130.22        126.74        22.63 o                         
  -8   4   7          5.47         -3.10         7.11 o                         
  -7   4   7        778.67        735.24        45.91 o                         
  -6   4   7        479.81        495.76        27.64 o                         
  -5   4   7       1081.39       1041.81        39.66 o                         
  -4   4   7       4782.69       5219.00       134.00 o                         
  -3   4   7        137.72        145.98        15.20 o                         
  -2   4   7       2754.70       3328.46        88.25 o                         
  -1   4   7         21.02         18.07         7.13 o                         
   0   4   7         85.07         83.10         9.00 o                         
   1   4   7        472.54        391.52        19.98 o                         
   2   4   7        816.70        745.05        27.47 o                         
   3   4   7        203.73        214.08        20.77 o                         
   4   4   7       1391.07       1405.84        56.69 o                         
   5   4   7        125.78        130.41        16.65 o                         
   6   4   7        616.83        581.02        37.60 o                         
   7   4   7       1496.16       1387.79        58.67 o                         
   8   4   7         13.47         -4.74         6.16 o                         
   9   4   7        615.03        668.57       107.71 o                         
  10   4   7          1.01        -23.31        31.96 o                         
 -13   5   7          1.87         26.77        16.32 o                         
 -12   5   7          0.45          3.68        14.70 o                         
 -11   5   7        199.66        173.66        40.63 o                         
 -10   5   7          0.00         -2.92        23.31 o                         
  -9   5   7          0.57          8.96        13.20 o                         
  -8   5   7          1.28          1.67         4.64 o                         
  -7   5   7          9.30          2.57         6.33 o                         
  -6   5   7          7.44          9.05         4.24 o                         
  -5   5   7        152.47        162.44        18.18 o                         
  -4   5   7        147.78        151.52        15.51 o                         
  -3   5   7        327.69        356.29        24.87 o                         
  -2   5   7         51.61         57.94        10.64 o                         
  -1   5   7        696.92        693.35        28.22 o                         
   0   5   7          1.48          4.17         3.46 o                         
   1   5   7        359.64        320.49        24.28 o                         
   2   5   7          8.22          7.07         4.59 o                         
   3   5   7        123.83        101.74        12.40 o                         
   4   5   7        323.29        282.94        23.65 o                         
   5   5   7         64.90         61.93        11.14 o                         
   6   5   7          7.44         12.42         7.97 o                         
   7   5   7        132.34        163.11        20.06 o                         
   8   5   7         55.98         27.22         9.22 o                         
   9   5   7         57.75         74.98        21.61 o                         
  10   5   7         32.08         82.14        31.50 o                         
 -13   6   7        150.78        115.15        40.13 o                         
 -12   6   7        122.03        115.47        38.61 o                         
 -11   6   7        157.13        170.27        45.89 o                         
 -10   6   7        351.86        375.80        62.50 o                         
  -9   6   7        478.92        541.25        72.25 o                         
  -8   6   7        296.77        267.14        48.04 o                         
  -7   6   7        904.52        758.06        47.90 o                         
  -6   6   7        865.53        710.66        35.38 o                         
  -5   6   7         10.89         17.40         6.59 o                         
  -4   6   7       1263.47       1194.07        45.03 o                         
  -3   6   7        124.83        112.84        20.30 o                         
  -2   6   7       1996.14       1952.90        61.71 o                         
  -1   6   7          6.61          0.74         3.00 o                         
   0   6   7       3028.00       3096.10       145.49 o                         
   1   6   7        412.15        354.75        19.29 o                         
   2   6   7        611.09        560.75        30.26 o                         
   3   6   7        708.42        678.96        25.25 o                         
   4   6   7        208.24        202.79        20.93 o                         
   5   6   7        276.37        310.07        26.65 o                         
   6   6   7        544.79        514.48        29.93 o                         
   7   6   7        392.21        393.78        31.08 o                         
   8   6   7        151.32        149.47        19.57 o                         
   9   6   7        394.87        463.24        44.74 o                         
  10   6   7          8.81          4.65        29.71 o                         
 -13   7   7          7.17          5.66        23.84 o                         
 -12   7   7          5.55          6.76        12.21 o                         
 -11   7   7         88.44        113.95        40.50 o                         
 -10   7   7        281.15        333.83        60.88 o                         
  -9   7   7         67.34         91.32        31.54 o                         
  -8   7   7        442.52        317.54        55.01 o                         
  -7   7   7        262.19        254.46        48.46 o                         
  -6   7   7          7.43         14.25         9.19 o                         
  -5   7   7        448.16        404.99        36.74 o                         
  -4   7   7         15.83          8.45         6.62 o                         
  -3   7   7       1010.74        934.33        44.03 o                         
  -2   7   7        505.18        475.43        32.19 o                         
  -1   7   7        325.75        326.14        25.38 o                         
   0   7   7        147.30        136.07        16.17 o                         
   1   7   7        611.47        606.37        27.23 o                         
   2   7   7        481.44        473.51        30.27 o                         
   3   7   7        263.51        269.49        20.46 o                         
   4   7   7        150.54        167.17        19.96 o                         
   5   7   7          1.37          7.07         6.71 o                         
   6   7   7         33.51         44.72         9.45 o                         
   7   7   7          8.16          3.76         8.25 o                         
   8   7   7        146.59         89.26        36.48 o                         
   9   7   7          1.71         14.84        10.77 o                         
 -12   8   7          2.20        -14.09        14.09 o                         
 -11   8   7        139.32        125.95        39.66 o                         
 -10   8   7         13.94         17.55        15.87 o                         
  -9   8   7         38.58         22.37        16.92 o                         
  -8   8   7        101.09        102.95        32.85 o                         
  -7   8   7        486.04        437.36        64.44 o                         
  -6   8   7        451.76        378.03        36.46 o                         
  -5   8   7         19.93         10.98        11.00 o                         
  -4   8   7        159.70        136.91        21.41 o                         
  -3   8   7         36.88         36.83        10.11 o                         
  -2   8   7        692.74        671.77        39.41 o                         
  -1   8   7         44.90         47.90        11.59 o                         
   0   8   7       3184.47       3186.75        77.02 o                         
   1   8   7        118.69        100.86        11.28 o                         
   2   8   7         40.71         38.74        10.55 o                         
   3   8   7        264.40        259.91        22.38 o                         
   4   8   7         30.66         23.60         9.30 o                         
   5   8   7        253.61        251.12        25.09 o                         
   6   8   7         74.51         57.71        12.28 o                         
   7   8   7         85.73         57.43        16.81 o                         
   8   8   7         98.22         89.81        19.62 o                         
   9   8   7        115.20        111.92        24.80 o                         
 -11   9   7          8.32        -28.29        32.22 o                         
 -10   9   7        180.17        182.21        48.04 o                         
  -9   9   7        144.02        152.56        44.17 o                         
  -8   9   7        964.94        989.92       101.64 o                         
  -7   9   7        506.05        433.58        67.90 o                         
  -6   9   7         62.08         60.51        22.27 o                         
  -5   9   7        346.15        250.98        31.18 o                         
  -4   9   7        189.17        150.01        23.70 o                         
  -3   9   7         70.88         49.94         9.47 o                         
  -2   9   7          4.69          1.00         5.69 o                         
  -1   9   7        689.00        730.85        42.86 o                         
   0   9   7         28.27         18.21         7.37 o                         
   1   9   7       1382.42       1456.17        61.63 o                         
   2   9   7        576.67        557.27        37.59 o                         
   3   9   7        352.39        373.55        40.15 o                         
   4   9   7        663.80        649.50        40.98 o                         
   5   9   7        230.19        217.35        23.02 o                         
   6   9   7         84.51         95.28        15.82 o                         
   7   9   7        256.18        232.67        35.27 o                         
   8   9   7        158.10        137.65        25.57 o                         
 -11  10   7         47.64         60.98        30.12 o                         
 -10  10   7         18.28         -7.86        15.77 o                         
  -9  10   7        157.79        159.53        46.78 o                         
  -8  10   7         44.49         72.61        31.12 o                         
  -7  10   7         72.41         59.78        28.92 o                         
  -6  10   7         38.62         28.81        23.94 o                         
  -5  10   7        358.19        378.42        59.83 o                         
  -4  10   7        182.89        133.44        24.04 o                         
  -3  10   7         13.99         10.28        11.44 o                         
  -2  10   7        264.39        273.19        28.47 o                         
  -1  10   7        119.68        129.62        19.48 o                         
   0  10   7         91.24        120.87        17.48 o                         
   1  10   7          0.62          7.53         7.16 o                         
   2  10   7         81.33         63.44        13.76 o                         
   3  10   7        138.06        139.10        24.92 o                         
   4  10   7         82.75         62.69        25.38 o                         
   5  10   7        116.45         98.55        15.60 o                         
   6  10   7         15.53         50.57        20.20 o                         
   7  10   7         57.38         88.73        23.88 o                         
 -10  11   7          9.55          6.29        16.03 o                         
  -9  11   7         70.89         63.18        33.69 o                         
  -8  11   7         30.91         39.61        25.41 o                         
  -7  11   7        238.00        241.26        55.69 o                         
  -6  11   7        429.03        452.44        71.83 o                         
  -5  11   7       1151.97       1109.84       104.78 o                         
  -4  11   7         10.66         26.04        19.17 o                         
  -3  11   7       1770.51       2040.76        97.08 o                         
  -2  11   7        469.86        654.29        58.11 o                         
  -1  11   7       1480.63       1721.95        73.04 o                         
   0  11   7        125.82        128.06        22.71 o                         
   1  11   7        495.31        505.89        39.60 o                         
   2  11   7          1.12         -1.91        10.24 o                         
   3  11   7        534.31        499.30        50.00 o                         
   4  11   7        288.90        315.31        40.35 o                         
   5  11   7        412.56        452.24        50.93 o                         
   6  11   7        506.02        551.58        44.77 o                         
  -9  12   7          3.30          0.94        12.05 o                         
  -8  12   7         12.10          4.35        11.16 o                         
  -7  12   7         26.20         16.82        13.31 o                         
  -6  12   7         13.76          7.02        11.74 o                         
  -5  12   7        159.65        163.56        44.01 o                         
  -4  12   7        191.91        186.77        44.58 o                         
  -3  12   7          1.20         31.43        19.91 o                         
  -2  12   7        371.88        410.83        38.11 o                         
  -1  12   7         83.29        130.27        36.73 o                         
   0  12   7         35.06         48.43        13.29 o                         
   1  12   7         48.07         52.54        15.69 o                         
   2  12   7         45.53         24.89        13.50 o                         
   3  12   7         46.55         30.01        14.21 o                         
   4  12   7        291.42        318.38        43.15 o                         
   5  12   7         11.93          3.74        15.07 o                         
  -7  13   7        269.87        373.91        70.36 o                         
  -6  13   7          0.22         -1.68        13.05 o                         
  -5  13   7         48.47         34.47        21.32 o                         
  -4  13   7          5.98        -19.02        23.37 o                         
  -3  13   7         13.72         13.25        11.58 o                         
  -2  13   7          1.26        105.20        54.28 o                         
  -1  13   7        619.63        772.64        52.81 o                         
   0  13   7         16.12         78.16        26.25 o                         
   1  13   7        858.20       1006.96        61.51 o                         
   2  13   7         28.08         16.30        22.92 o                         
   3  13   7        322.72        325.28        43.19 o                         
   4  13   7        164.62        145.71        29.33 o                         
  -6  14   7         46.75         46.89        27.92 o                         
  -5  14   7         59.54         69.31        32.69 o                         
  -4  14   7         79.00         83.41        30.39 o                         
  -3  14   7          5.94         -0.05        19.65 o                         
  -2  14   7        318.79        379.99        82.57 o                         
  -1  14   7         29.40        175.21        65.46 o                         
   0  14   7        374.23        435.35        41.47 o                         
   1  14   7         47.09         47.37        32.93 o                         
   2  14   7         71.49         55.41        23.23 o                         
 -14   0   8        125.44        106.46        40.86 o                         
 -13   0   8          1.76         -3.88        16.97 o                         
 -12   0   8         37.44         79.21        32.17 o                         
 -11   0   8        563.15        491.79        74.92 o                         
 -10   0   8          0.50         67.74        32.48 o                         
  -9   0   8       3720.46       3824.29       190.28 o                         
  -8   0   8        304.43        350.60        56.01 o                         
  -7   0   8        469.84        430.39        61.93 o                         
  -6   0   8       2255.70       2394.09       136.32 o                         
  -5   0   8          7.31         -0.21         7.39 o                         
  -4   0   8       3433.66       5201.74       181.85 o                         
  -3   0   8        370.67        507.30        53.49 o                         
  -1   0   8       4355.94       4973.11       175.61 o                         
   0   0   8       1626.50       1691.04        76.36 o                         
   1   0   8        205.16        188.57        15.67 o                         
   2   0   8       4746.28       4564.08       140.88 o                         
   3   0   8         66.51         83.87        15.18 o                         
   4   0   8       3014.49       2974.26       155.60 o                         
   5   0   8        174.21        117.09        36.15 o                         
   6   0   8        657.71        771.61        88.59 o                         
   7   0   8         18.64          7.49        14.30 o                         
   8   0   8        264.30        299.88        59.99 o                         
   9   0   8        103.37        113.69        41.96 o                         
  10   0   8        108.38        134.01        41.81 o                         
 -14   1   8          0.18         33.05        18.00 o                         
 -13   1   8         18.32          9.85        11.39 o                         
 -12   1   8         34.69         37.88        14.87 o                         
 -11   1   8         38.01         84.66        46.68 o                         
 -10   1   8        243.21        247.01        35.84 o                         
  -9   1   8         37.18         94.02        26.28 o                         
  -8   1   8        341.71        346.54        39.82 o                         
  -7   1   8        162.02        167.96        28.13 o                         
  -6   1   8          0.44         -4.40         6.82 o                         
  -5   1   8        479.19        573.60        46.31 o                         
  -4   1   8         12.60         27.72         6.84 o                         
  -3   1   8          0.99         -2.41         7.28 o                         
  -2   1   8        883.16       1122.63        57.46 o                         
  -1   1   8         15.71         30.39        16.19 o                         
   0   1   8          1.25          2.15         3.16 o                         
   1   1   8        167.72        144.89        10.21 o                         
   2   1   8       2286.55       2127.61        71.81 o                         
   3   1   8         78.92         86.34        21.16 o                         
   4   1   8        832.17        796.36        52.85 o                         
   5   1   8         10.06         20.60         7.48 o                         
   6   1   8         90.59        188.28        39.67 o                         
   7   1   8         27.84         57.22        47.20 o                         
   8   1   8         14.60         12.32        15.56 o                         
   9   1   8        122.13        175.00        33.57 o                         
  10   1   8         50.14         64.03        23.45 o                         
 -14   2   8          3.99         36.39        44.30 o                         
 -13   2   8          5.18          8.12        31.51 o                         
 -12   2   8         11.02          5.28        11.70 o                         
 -11   2   8        256.11        282.65        40.64 o                         
 -10   2   8        138.45        136.67        30.19 o                         
  -9   2   8        702.84        731.87        59.09 o                         
  -8   2   8        488.67        482.65        47.03 o                         
  -7   2   8        443.01        480.92        44.79 o                         
  -6   2   8        345.06        301.92        33.80 o                         
  -5   2   8       1725.03       1850.05        47.90 o                         
  -4   2   8       3059.57       3790.36        70.79 o                         
  -3   2   8       1680.00       2193.00        78.95 o                         
  -2   2   8       2337.92       3158.49       108.30 o                         
  -1   2   8        212.12        254.94        25.66 o                         
   0   2   8        983.57       1076.06       123.25 o                         
   1   2   8        132.90        101.73        10.18 o                         
   2   2   8       1266.55       1201.80        66.80 o                         
   3   2   8        143.18        135.25        23.42 o                         
   4   2   8       1448.13       1364.00        76.06 o                         
   5   2   8        103.15        127.01        28.09 o                         
   6   2   8        673.91        657.62        38.56 o                         
   7   2   8        231.08        252.42        37.25 o                         
   8   2   8         70.75         81.99        23.78 o                         
   9   2   8        119.87         95.07        24.28 o                         
  10   2   8         26.98         45.67        21.60 o                         
 -13   3   8          2.15        -11.77        11.77 o                         
 -12   3   8        107.10        114.21        26.49 o                         
 -11   3   8         59.96         62.28        21.15 o                         
 -10   3   8        668.99        711.94        62.34 o                         
  -9   3   8          2.22          7.43         8.94 o                         
  -8   3   8        381.75        396.75        41.88 o                         
  -7   3   8        125.05        114.15        21.52 o                         
  -6   3   8         23.84         25.45         7.16 o                         
  -5   3   8        402.38        345.52        22.68 o                         
  -4   3   8        143.04        147.02        14.69 o                         
  -3   3   8       1247.56       1429.99        62.89 o                         
  -2   3   8        417.60        416.35        26.93 o                         
  -1   3   8        618.55        708.29        29.46 o                         
   0   3   8        510.07        500.68        69.10 o                         
   1   3   8        198.69        171.55        15.77 o                         
   2   3   8        666.10        507.71        42.73 o                         
   3   3   8        664.68        648.45        49.85 o                         
   4   3   8         97.37         81.09        17.91 o                         
   5   3   8       1697.33       1568.51        83.71 o                         
   6   3   8         93.76        118.81        17.35 o                         
   7   3   8        225.73        194.41        32.68 o                         
   8   3   8        337.08        375.31        46.57 o                         
   9   3   8         85.11         87.80        24.06 o                         
  10   3   8        251.25        299.31        46.73 o                         
 -13   4   8         26.58          9.21        15.02 o                         
 -12   4   8         72.19         72.68        22.95 o                         
 -11   4   8         55.77         47.81        19.18 o                         
 -10   4   8         22.26         12.46        18.28 o                         
  -9   4   8         15.13         18.07         9.11 o                         
  -8   4   8        432.88        375.60        30.84 o                         
  -7   4   8          7.06          5.86         5.73 o                         
  -6   4   8          3.87          1.06        15.35 o                         
  -5   4   8         67.67         42.60         8.56 o                         
  -4   4   8          1.39         -0.20         4.26 o                         
  -3   4   8         43.30         41.91         8.85 o                         
  -2   4   8        643.18        712.41        36.55 o                         
  -1   4   8         23.02         23.56         6.64 o                         
   0   4   8        708.33        600.08        27.21 o                         
   1   4   8        101.09         84.64         9.93 o                         
   2   4   8        368.29        298.45        32.51 o                         
   3   4   8          5.13          4.76        11.71 o                         
   4   4   8         11.05          7.54        14.12 o                         
   5   4   8         19.70         23.42        25.59 o                         
   6   4   8         45.97         35.51         8.38 o                         
   7   4   8          5.96         14.79         7.28 o                         
   8   4   8         22.02         55.36        22.97 o                         
   9   4   8         28.02         -3.84        12.09 o                         
 -13   5   8          9.59        -12.25        13.42 o                         
 -12   5   8        229.36        214.94        37.99 o                         
 -11   5   8        105.91         98.44        36.99 o                         
 -10   5   8        301.50        341.90        59.67 o                         
  -9   5   8        130.78        101.79        31.85 o                         
  -8   5   8        588.89        576.68        43.54 o                         
  -7   5   8          9.66         11.91         6.15 o                         
  -6   5   8        903.07        883.42        53.79 o                         
  -5   5   8        459.25        455.96        38.30 o                         
  -4   5   8       1342.94       1324.75        60.72 o                         
  -3   5   8       2272.35       2420.29       150.02 o                         
  -2   5   8        583.32        623.57        35.15 o                         
  -1   5   8       2089.46       2178.42        52.11 o                         
   0   5   8        259.57        238.92        15.78 o                         
   1   5   8        511.36        485.98        48.17 o                         
   2   5   8          6.25          2.89         4.46 o                         
   3   5   8       1083.56       1132.48        59.79 o                         
   4   5   8        112.15         89.02        13.20 o                         
   5   5   8       2579.73       2646.38       136.77 o                         
   6   5   8        261.70        250.65        29.65 o                         
   7   5   8        295.01        285.13        33.49 o                         
   8   5   8        346.99        305.48        41.77 o                         
   9   5   8         18.05         16.20        18.87 o                         
 -13   6   8          0.70        -17.50        27.45 o                         
 -12   6   8          2.70         -2.46         9.80 o                         
 -11   6   8         57.99         79.79        33.32 o                         
 -10   6   8         35.11          4.82        12.31 o                         
  -9   6   8        111.12         96.66        30.28 o                         
  -8   6   8         65.86         20.59        20.54 o                         
  -7   6   8          3.39          7.59         8.03 o                         
  -6   6   8        131.54        107.14        20.05 o                         
  -5   6   8         22.77         14.94         6.77 o                         
  -4   6   8        471.47        445.77        41.78 o                         
  -3   6   8        100.33        106.77        14.58 o                         
  -2   6   8        101.83        109.72        15.01 o                         
  -1   6   8         24.85          9.30         6.96 o                         
   0   6   8          1.41          6.59         5.21 o                         
   1   6   8        725.87        617.05        57.37 o                         
   2   6   8          9.05          0.76         8.09 o                         
   3   6   8          2.66         -4.11         5.61 o                         
   4   6   8        298.65        283.49        31.16 o                         
   5   6   8         22.75         15.76        14.44 o                         
   6   6   8         55.88         40.22        13.95 o                         
   7   6   8        172.37        151.66        19.97 o                         
   8   6   8          9.84         12.57        15.99 o                         
   9   6   8         29.99          5.54        20.12 o                         
 -12   7   8         59.49         39.03        25.41 o                         
 -11   7   8         29.35         24.68        23.10 o                         
 -10   7   8         74.09         90.53        31.12 o                         
  -9   7   8         17.47          0.05        10.84 o                         
  -8   7   8        544.37        451.29        65.91 o                         
  -7   7   8       1321.32       1219.91       102.32 o                         
  -6   7   8        195.43        213.93        28.47 o                         
  -5   7   8        521.85        493.95        43.27 o                         
  -4   7   8         92.90         97.39        14.12 o                         
  -3   7   8        158.40        161.50        18.59 o                         
  -2   7   8        753.29        722.46        40.52 o                         
  -1   7   8       2002.10       1930.92        63.75 o                         
   0   7   8        100.68         96.61        14.16 o                         
   1   7   8       1296.87       1242.41       117.70 o                         
   2   7   8        290.88        244.73        21.82 o                         
   3   7   8        393.83        411.97        31.41 o                         
   4   7   8        542.02        539.20        36.34 o                         
   5   7   8        193.94        233.24        24.88 o                         
   6   7   8        147.11        111.73        23.36 o                         
   7   7   8        190.71        200.88        23.19 o                         
   8   7   8         42.20          5.30        12.58 o                         
 -12   8   8          2.13         12.89        19.44 o                         
 -11   8   8         87.94        103.10        37.20 o                         
 -10   8   8          5.02         16.92        16.66 o                         
  -9   8   8        579.44        529.77        77.22 o                         
  -8   8   8         79.36         68.63        20.90 o                         
  -7   8   8        121.67         67.32        23.84 o                         
  -6   8   8        265.96        230.77        29.90 o                         
  -5   8   8        157.64        111.43        21.08 o                         
  -4   8   8         13.98          9.15         6.24 o                         
  -3   8   8         28.57         15.77         6.48 o                         
  -2   8   8          5.27         -8.14         8.14 o                         
  -1   8   8       1087.91       1116.33        83.67 o                         
   0   8   8        979.38        916.18        43.21 o                         
   1   8   8          1.43         -1.30         8.36 o                         
   2   8   8       1141.26       1170.22        67.96 o                         
   3   8   8        323.34        328.22        36.26 o                         
   4   8   8        443.81        426.09        33.11 o                         
   5   8   8         21.21         23.39         9.17 o                         
   6   8   8         82.94         42.05        16.46 o                         
   7   8   8          0.54         -3.16        11.83 o                         
   8   8   8         65.80         65.10        15.15 o                         
 -11   9   8          0.86         18.86        22.16 o                         
 -10   9   8         29.36         22.53        17.66 o                         
  -9   9   8          2.88         -3.51        12.99 o                         
  -8   9   8          6.30          1.99        15.51 o                         
  -7   9   8         56.02         15.77        19.17 o                         
  -6   9   8          7.82         -8.75        15.61 o                         
  -5   9   8         95.26         79.78        19.18 o                         
  -4   9   8         32.18         22.81         9.20 o                         
  -3   9   8          3.30         -0.99        10.54 o                         
  -2   9   8         59.05         66.25        13.82 o                         
  -1   9   8        408.40        359.65        30.41 o                         
   0   9   8        203.80        185.63        36.81 o                         
   1   9   8          8.30         -5.33        10.78 o                         
   2   9   8         42.95         47.03        14.84 o                         
   3   9   8          4.16          6.34        10.54 o                         
   4   9   8          0.54         -9.13         9.13 o                         
   5   9   8         77.82         84.41        15.54 o                         
   6   9   8         39.91         28.95        11.09 o                         
   7   9   8         96.53         97.51        28.14 o                         
 -10  10   8          5.80          2.62        13.41 o                         
  -9  10   8        200.42        144.23        39.92 o                         
  -8  10   8        203.79        167.65        46.37 o                         
  -7  10   8        674.77        654.25        84.66 o                         
  -6  10   8        670.92        635.23        78.90 o                         
  -5  10   8        482.96        534.64        69.73 o                         
  -4  10   8        586.47        628.62        52.25 o                         
  -3  10   8        255.19        296.10        31.05 o                         
  -2  10   8       1202.33       1279.49        68.69 o                         
  -1  10   8        176.33        216.69        36.22 o                         
   0  10   8       1044.00       1119.96       105.08 o                         
   1  10   8         95.63        120.37        18.79 o                         
   2  10   8        651.96        633.66        68.04 o                         
   3  10   8          9.37         12.30        11.90 o                         
   4  10   8        436.07        427.80        35.77 o                         
   5  10   8         67.65         61.43        19.62 o                         
   6  10   8        292.79        282.88        51.81 o                         
  -9  11   8         33.09         21.38        18.28 o                         
  -8  11   8          0.86         11.05        11.53 o                         
  -7  11   8          3.62         15.98        20.80 o                         
  -6  11   8          0.31          8.17         8.17 o                         
  -5  11   8         14.89         -2.99        10.16 o                         
  -4  11   8          9.09         24.31        15.04 o                         
  -3  11   8         42.98         22.45        14.95 o                         
  -2  11   8         24.31         26.55        11.49 o                         
  -1  11   8         48.66         53.18        21.28 o                         
   0  11   8         53.98         52.10        16.61 o                         
   1  11   8         95.39         86.40        18.47 o                         
   2  11   8         23.84         32.27        13.38 o                         
   3  11   8         31.76         15.17        13.71 o                         
   4  11   8         18.17          1.32         8.76 o                         
   5  11   8         22.33          8.95        15.74 o                         
  -8  12   8        278.10        266.67        59.25 o                         
  -7  12   8         81.95        107.14        39.92 o                         
  -6  12   8        276.72        261.64        54.85 o                         
  -5  12   8        191.11        224.65        49.88 o                         
  -4  12   8        232.67        268.13        50.35 o                         
  -3  12   8        106.85        170.37        43.17 o                         
  -2  12   8        708.97        741.25        69.01 o                         
  -1  12   8          4.55         27.86        33.50 o                         
   0  12   8        400.02        403.59        45.86 o                         
   1  12   8        101.97        133.47        25.52 o                         
   2  12   8        304.71        334.38        41.03 o                         
   3  12   8         16.56         -0.38        12.68 o                         
   4  12   8        193.94        220.24        35.19 o                         
  -6  13   8        144.08        187.19        49.72 o                         
  -5  13   8          1.90         10.22        18.70 o                         
  -4  13   8        252.51        240.58        49.72 o                         
  -2  13   8         19.06        205.41        86.42 o                         
  -1  13   8        538.37        574.76        54.18 o                         
   0  13   8          2.93        112.70       171.32 o                         
   1  13   8         62.23         75.76        22.56 o                         
   2  13   8         22.41         19.14        13.17 o                         
   3  13   8         37.14         53.60        18.66 o                         
  -3  14   8         30.19         16.24        24.31 o                         
  -2  14   8          0.86        -33.69        33.69 o                         
  -1  14   8         46.71         51.07        23.47 o                         
   0  14   8         88.36         37.24        17.35 o                         
 -13   1   9         21.88         63.14        22.24 o                         
 -12   1   9         67.53         95.55        27.07 o                         
 -11   1   9          3.23         11.82        12.89 o                         
 -10   1   9        799.40        794.97        67.73 o                         
  -9   1   9          0.19         37.34        19.01 o                         
  -8   1   9       1497.07       1470.61        84.26 o                         
  -7   1   9         10.34         23.77        13.65 o                         
  -6   1   9        960.68       1106.68        67.56 o                         
  -5   1   9        727.13        894.18        58.23 o                         
  -4   1   9        357.98        560.42        34.32 o                         
  -3   1   9        428.88        626.20        45.07 o                         
  -2   1   9       2485.66       3231.97       150.20 o                         
  -1   1   9        761.60        814.31        54.51 o                         
   0   1   9       1864.22       1839.70        82.62 o                         
   1   1   9       1709.04       1569.87        90.93 o                         
   2   1   9        494.51        500.27        48.99 o                         
   3   1   9       1402.55       1485.22        80.61 o                         
   4   1   9         49.20         60.79        27.45 o                         
   5   1   9        214.37        200.73        30.80 o                         
   6   1   9          2.27          3.08        16.82 o                         
   7   1   9         94.37         93.76        22.02 o                         
   8   1   9         36.06         34.41        10.30 o                         
   9   1   9        136.49        153.17        33.89 o                         
 -13   2   9         19.80         41.06        19.25 o                         
 -12   2   9          0.05         10.28        34.63 o                         
 -11   2   9         10.11          6.77        12.73 o                         
 -10   2   9          0.43          6.11        15.35 o                         
  -9   2   9        195.31        167.19        31.05 o                         
  -8   2   9         45.30         11.43        38.04 o                         
  -7   2   9        273.83        286.51        35.24 o                         
  -6   2   9         27.23         35.59        13.08 o                         
  -5   2   9          4.49         -7.10         7.10 o                         
  -4   2   9        105.27        136.95        19.19 o                         
  -3   2   9        368.07        499.41        30.11 o                         
  -2   2   9        506.39        587.43        33.87 o                         
  -1   2   9        257.82        280.92        49.04 o                         
   0   2   9       1007.88        890.39        51.39 o                         
   1   2   9          2.13         -4.70         5.67 o                         
   2   2   9       1388.24       1459.11        76.64 o                         
   3   2   9          0.38         38.66        15.87 o                         
   4   2   9        506.89        535.44        49.55 o                         
   5   2   9          7.11         29.88        20.62 o                         
   6   2   9          6.05          5.07        11.43 o                         
   7   2   9         13.18         35.76        13.64 o                         
   8   2   9        135.35        147.70        30.99 o                         
   9   2   9         21.13          8.94        10.73 o                         
 -13   3   9        111.16         81.54        49.98 o                         
 -12   3   9        129.00        151.79        31.95 o                         
 -11   3   9          0.08          3.55        22.69 o                         
 -10   3   9        397.59        330.99        43.22 o                         
  -9   3   9         92.04         74.83        18.49 o                         
  -8   3   9        147.19         90.68        38.38 o                         
  -7   3   9         45.16         51.77        14.51 o                         
  -6   3   9        336.86        280.06        31.69 o                         
  -5   3   9         13.08          9.94         4.54 o                         
  -4   3   9       1091.36       1212.84        45.62 o                         
  -3   3   9        367.38        428.16        29.22 o                         
  -2   3   9        597.94        648.69        38.10 o                         
  -1   3   9        953.79       1001.10       159.84 o                         
   0   3   9         87.87         97.08        29.13 o                         
   1   3   9        117.16        104.64        45.66 o                         
   2   3   9          0.40          4.46         8.38 o                         
   3   3   9         19.35         16.17        11.48 o                         
   4   3   9         57.05         41.80        51.89 o                         
   5   3   9        361.47        380.01        43.02 o                         
   6   3   9          0.07         65.52        33.82 o                         
   7   3   9        211.84        197.44        33.57 o                         
   8   3   9         61.60         78.16        26.17 o                         
   9   3   9          8.90         13.33        12.46 o                         
 -13   4   9         69.84         82.55        26.22 o                         
 -12   4   9          1.48          4.07        14.96 o                         
 -11   4   9        228.22        239.34        39.10 o                         
 -10   4   9        160.17        135.58        29.05 o                         
  -9   4   9        267.03        277.33        33.82 o                         
  -8   4   9         47.64         55.96        13.10 o                         
  -7   4   9         60.84         49.96        12.73 o                         
  -6   4   9         29.67         18.45         9.90 o                         
  -5   4   9        334.39        351.29        40.48 o                         
  -4   4   9        650.34        771.78        60.68 o                         
  -3   4   9       1971.20       2268.42        89.82 o                         
  -2   4   9       4340.31       4668.04       176.03 o                         
  -1   4   9         83.04        112.75        15.90 o                         
   0   4   9        954.90        996.01        66.78 o                         
   1   4   9          8.53         -3.61         7.04 o                         
   2   4   9         94.88        110.73        18.56 o                         
   3   4   9        766.68        687.86        56.22 o                         
   4   4   9       1684.99       1637.93        88.32 o                         
   5   4   9         52.49         11.41         9.42 o                         
   6   4   9        911.80        933.32        71.00 o                         
   7   4   9        128.28        130.05        29.39 o                         
   8   4   9        294.77        314.78        45.35 o                         
 -12   5   9          3.06          3.77        10.58 o                         
 -11   5   9         32.20         90.85        35.94 o                         
 -10   5   9         10.66          2.99        14.98 o                         
  -9   5   9          1.69          2.62        11.05 o                         
  -8   5   9         54.08         33.35         9.45 o                         
  -7   5   9        152.05        133.33        21.36 o                         
  -6   5   9        132.49        112.18        20.65 o                         
  -5   5   9         23.03         27.81        13.25 o                         
  -4   5   9         94.02        124.41        15.42 o                         
  -3   5   9        162.45        176.11        24.47 o                         
  -2   5   9        123.26        123.49        16.59 o                         
  -1   5   9        250.95        220.35        21.68 o                         
   0   5   9        364.02        358.99        42.73 o                         
   1   5   9        141.39        138.67        26.37 o                         
   2   5   9          0.02         -8.44         8.44 o                         
   3   5   9          0.63         -9.15        15.91 o                         
   4   5   9         40.28         33.56        13.31 o                         
   5   5   9          0.08         -9.01        10.34 o                         
   6   5   9          1.65         16.33        13.66 o                         
   7   5   9         19.08         25.05        13.40 o                         
   8   5   9          2.31          6.87        15.58 o                         
 -12   6   9         13.99         23.00        28.34 o                         
 -11   6   9         71.63         54.54        22.89 o                         
 -10   6   9         35.70         34.05        18.34 o                         
  -9   6   9        750.94        646.24        82.62 o                         
  -8   6   9         18.64         22.48        16.14 o                         
  -7   6   9       1100.39       1050.62        86.21 o                         
  -6   6   9        187.06        177.13        26.17 o                         
  -5   6   9        464.17        493.09        43.91 o                         
  -4   6   9        287.78        306.19        28.93 o                         
  -3   6   9        490.33        470.38        32.62 o                         
  -2   6   9        904.89        880.43        44.99 o                         
  -1   6   9        192.98        186.77        20.92 o                         
   0   6   9        387.09        367.05        26.60 o                         
   1   6   9        219.98        191.54        34.01 o                         
   2   6   9        443.15        412.80        38.23 o                         
   3   6   9        129.01        126.45        20.88 o                         
   4   6   9       1148.44       1146.43        66.31 o                         
   5   6   9         22.12          7.53         9.18 o                         
   6   6   9        438.81        490.37        46.70 o                         
   7   6   9         28.83         22.71        13.97 o                         
   8   6   9        125.43         65.26        30.72 o                         
 -12   7   9          0.92        -16.56        20.59 o                         
 -11   7   9          0.39         31.59        18.49 o                         
 -10   7   9        207.86        164.82        44.22 o                         
  -9   7   9         12.64         30.60        22.63 o                         
  -8   7   9        159.11        138.94        41.02 o                         
  -7   7   9          0.59         23.42        19.80 o                         
  -6   7   9         31.81         10.72         7.60 o                         
  -5   7   9          0.36          2.02         5.99 o                         
  -4   7   9         29.84         44.83        10.72 o                         
  -3   7   9         45.01         29.72        18.63 o                         
  -2   7   9        637.49        635.21        39.39 o                         
  -1   7   9        425.11        395.54        30.24 o                         
   0   7   9         32.21         29.61        25.85 o                         
   1   7   9        206.98        179.80        35.93 o                         
   2   7   9          3.54         12.56        15.42 o                         
   3   7   9        693.05        622.37        48.51 o                         
   4   7   9          0.38         18.52        11.97 o                         
   5   7   9        190.10        189.76        34.77 o                         
   6   7   9          3.40          5.38         7.22 o                         
   7   7   9         17.34          4.01         5.97 o                         
 -11   8   9         11.22         18.81        13.05 o                         
 -10   8   9         79.44         39.61        27.03 o                         
  -9   8   9        159.72        128.36        41.34 o                         
  -8   8   9         25.54         18.44        16.66 o                         
  -7   8   9        370.99        341.27        58.31 o                         
  -6   8   9          1.78         -2.46        12.84 o                         
  -5   8   9        232.57        246.13        32.63 o                         
  -4   8   9         38.04         19.40         6.62 o                         
  -3   8   9         34.91         27.90         8.88 o                         
  -2   8   9        123.12        117.98        16.98 o                         
  -1   8   9          7.89          7.89         6.01 o                         
   0   8   9        483.62        484.63        54.72 o                         
   1   8   9         34.75         22.46        31.15 o                         
   2   8   9        427.21        376.47        53.56 o                         
   3   8   9          4.53          9.42        10.28 o                         
   4   8   9        238.94        234.31        25.31 o                         
   5   8   9         42.83         27.86        11.59 o                         
   6   8   9        224.44        225.00        32.45 o                         
   7   8   9          0.99         -5.09        19.74 o                         
 -10   9   9        136.20        148.06        48.62 o                         
  -9   9   9          2.17        -13.73        17.55 o                         
  -8   9   9        615.60        617.37        83.04 o                         
  -7   9   9        288.01        226.38        49.82 o                         
  -6   9   9        261.58        256.71        48.93 o                         
  -5   9   9        333.16        293.52        36.76 o                         
  -4   9   9         26.16         24.53         8.82 o                         
  -3   9   9        203.55        228.35        25.39 o                         
  -2   9   9        287.42        270.24        27.87 o                         
  -1   9   9        127.77        124.42        30.79 o                         
   0   9   9        616.17        563.13        62.31 o                         
   1   9   9        357.25        317.67        60.88 o                         
   2   9   9        137.47         99.54        27.96 o                         
   3   9   9        507.00        538.25        49.56 o                         
   4   9   9         15.18         16.06         8.60 o                         
   5   9   9        242.55        259.96        33.08 o                         
   6   9   9          8.86          4.15        16.40 o                         
  -9  10   9         38.22         33.90        22.27 o                         
  -8  10   9         79.59         64.96        29.29 o                         
  -7  10   9        194.23        152.25        38.14 o                         
  -6  10   9          0.44        -25.99        25.99 o                         
  -5  10   9          3.60        -10.32        17.71 o                         
  -4  10   9          0.02        -12.00        13.44 o                         
  -3  10   9          1.67         -1.54         7.36 o                         
  -2  10   9        221.95        163.33        32.37 o                         
  -1  10   9        116.67        111.98        32.22 o                         
   0  10   9         72.13         97.55        30.01 o                         
   1  10   9         11.73         15.06        17.47 o                         
   2  10   9         53.49         39.74        19.08 o                         
   3  10   9         11.09         -9.22        11.56 o                         
   4  10   9          2.14         -1.28         7.02 o                         
   5  10   9          7.77          9.50        15.88 o                         
  -8  11   9        301.15        252.57        55.38 o                         
  -7  11   9          3.01        -12.99        17.97 o                         
  -6  11   9        695.59        729.64        87.54 o                         
  -5  11   9         56.38         23.79        17.03 o                         
  -4  11   9        878.63        899.18        86.86 o                         
  -3  11   9        202.24        383.57       160.21 o                         
  -2  11   9         94.73        140.15        37.81 o                         
  -1  11   9        410.28        470.08        57.12 o                         
   0  11   9         81.65         75.12        82.44 o                         
   1  11   9        207.29        234.37        44.45 o                         
   2  11   9         64.33         12.02        16.53 o                         
   3  11   9         98.87         41.38        13.95 o                         
   4  11   9         20.98         41.30        10.73 o                         
  -7  12   9          8.41        -29.44        29.44 o                         
  -6  12   9         29.54         19.38        14.93 o                         
  -5  12   9        155.95        196.83        45.11 o                         
  -3  12   9        196.65        252.10        56.90 o                         
  -2  12   9        228.24        327.45        80.55 o                         
  -1  12   9         41.28         49.00       104.55 o                         
   0  12   9          1.53         -0.80        12.97 o                         
   1  12   9         12.38         11.69        14.94 o                         
   2  12   9         62.64         35.74        29.07 o                         
   3  12   9         34.34         39.74        13.73 o                         
  -2  13   9         50.52         29.58        22.58 o                         
  -1  13   9         10.04          3.17        35.28 o                         
   0  13   9        212.05        197.44        44.43 o                         
 -13   0  10         20.29          0.21        17.24 o                         
 -12   0  10         56.43         23.37        20.48 o                         
 -11   0  10        179.92        143.18        44.22 o                         
 -10   0  10         45.77         15.87        11.37 o                         
  -9   0  10       1012.00       1009.93       106.14 o                         
  -8   0  10        232.77        266.46        52.76 o                         
  -7   0  10       1680.28       1763.10       128.62 o                         
  -6   0  10         75.32         89.69        28.92 o                         
  -5   0  10        711.28        949.00        91.05 o                         
  -3   0  10        439.27        658.71        70.99 o                         
  -2   0  10       1009.37       1207.65        98.34 o                         
  -1   0  10        737.55        809.90        82.41 o                         
   0   0  10        797.95        799.58        82.57 o                         
   1   0  10        630.79        662.53        77.90 o                         
   2   0  10        577.47        520.81        72.25 o                         
   3   0  10         17.03          6.65        19.44 o                         
   4   0  10        686.94        667.56        85.34 o                         
   5   0  10          4.10         35.00        20.22 o                         
   6   0  10        118.97         90.90        34.26 o                         
   7   0  10          0.38         18.86        11.58 o                         
   8   0  10         56.65         26.88        17.34 o                         
 -13   1  10          1.34         11.73        14.44 o                         
 -12   1  10          0.10         18.06        43.06 o                         
 -11   1  10          0.15          5.80        26.67 o                         
 -10   1  10          7.12          4.58        12.34 o                         
  -9   1  10        117.82        106.42        25.90 o                         
  -8   1  10        134.26        179.63        33.56 o                         
  -7   1  10         32.42         47.82        16.11 o                         
  -6   1  10         28.94         12.73         9.04 o                         
  -5   1  10        140.94        140.20        34.58 o                         
  -4   1  10        100.62        109.09        13.65 o                         
  -3   1  10        141.65        127.20        34.32 o                         
  -2   1  10        232.30        288.97        34.10 o                         
  -1   1  10          0.20          3.25         9.79 o                         
   0   1  10        862.99        869.09        60.94 o                         
   1   1  10        307.44        304.94        35.90 o                         
   2   1  10        452.08        447.81        45.17 o                         
   3   1  10        650.90        606.24        55.34 o                         
   4   1  10          5.74         52.16        27.39 o                         
   5   1  10         23.45         41.73        17.87 o                         
   6   1  10          9.25         26.29        16.31 o                         
   7   1  10          1.60         -6.47        11.62 o                         
   8   1  10          0.31        -10.46        16.47 o                         
 -13   2  10         23.05         28.73        16.29 o                         
 -12   2  10        152.35        105.10        36.18 o                         
 -11   2  10        317.89        298.79        55.66 o                         
 -10   2  10         19.38         25.51        13.52 o                         
  -9   2  10        190.78        144.47        28.55 o                         
  -8   2  10        106.95         78.77        19.64 o                         
  -7   2  10        151.63        127.65        25.00 o                         
  -6   2  10        214.04        191.15        28.02 o                         
  -5   2  10        738.91        921.07        59.67 o                         
  -4   2  10          3.38          7.66         5.51 o                         
  -3   2  10       1739.30       2099.26        85.60 o                         
  -2   2  10         87.75        100.49        25.93 o                         
  -1   2  10       1211.60       1371.49       120.24 o                         
   0   2  10        161.67        177.99        27.90 o                         
   1   2  10        242.71        242.39        32.53 o                         
   2   2  10        400.07        368.09        41.70 o                         
   3   2  10        117.49        152.39        29.43 o                         
   4   2  10        307.80        313.89        48.25 o                         
   5   2  10        153.06        183.13        33.79 o                         
   6   2  10        228.06        236.85        64.36 o                         
   7   2  10          0.39         -0.22        12.94 o                         
   8   2  10         53.64         37.67        13.24 o                         
 -12   3  10         49.26         53.92        23.84 o                         
 -11   3  10         23.94         26.80        25.28 o                         
 -10   3  10        250.47        247.78        38.07 o                         
  -9   3  10          5.36         -6.06        21.22 o                         
  -8   3  10        359.41        345.32        65.54 o                         
  -7   3  10          0.54          1.72        12.23 o                         
  -6   3  10        310.28        310.58        34.51 o                         
  -5   3  10         22.58          5.15         7.06 o                         
  -4   3  10       2048.04       2386.29        68.08 o                         
  -3   3  10        550.67        652.67        37.76 o                         
  -2   3  10        784.09        854.87        58.16 o                         
  -1   3  10          1.04         -0.18         8.78 o                         
   0   3  10        116.44        111.57        18.64 o                         
   1   3  10         10.92          3.72        12.76 o                         
   2   3  10        150.29        128.88        25.16 o                         
   3   3  10        777.55        691.98        59.03 o                         
   4   3  10        175.91        179.81        30.72 o                         
   5   3  10        425.55        455.99        49.57 o                         
   6   3  10        172.04        173.28        32.90 o                         
   7   3  10        226.13        218.74        38.53 o                         
   8   3  10          1.60         10.97        12.80 o                         
 -12   4  10         39.32         31.11        38.93 o                         
 -11   4  10         59.75         54.22        28.19 o                         
 -10   4  10          8.37         19.28        14.56 o                         
  -9   4  10          1.18          1.68        11.68 o                         
  -8   4  10         11.58          9.43         8.07 o                         
  -7   4  10         86.80         44.61        12.71 o                         
  -6   4  10         21.55         19.33        15.40 o                         
  -5   4  10        261.59        231.11        30.25 o                         
  -4   4  10          3.99         21.34         8.06 o                         
  -3   4  10         75.08         84.24        14.56 o                         
  -2   4  10         88.49        112.40        15.97 o                         
  -1   4  10        153.79        186.83        30.25 o                         
   0   4  10        380.40        364.18        43.87 o                         
   1   4  10          1.70        -11.00        11.00 o                         
   2   4  10         14.23         13.00         7.82 o                         
   3   4  10         14.59          2.65         7.51 o                         
   4   4  10         15.93         13.44         8.96 o                         
   5   4  10         15.91         29.25        13.93 o                         
   6   4  10         93.06        126.62        28.72 o                         
   7   4  10         20.06         59.63        23.06 o                         
 -12   5  10         38.40         33.84        25.10 o                         
 -11   5  10         32.51         46.26        28.24 o                         
 -10   5  10        161.41        154.39        42.44 o                         
  -9   5  10         17.91         12.89        11.05 o                         
  -8   5  10        173.42        155.49        25.41 o                         
  -7   5  10         66.52         59.15        14.66 o                         
  -6   5  10        461.79        514.43        46.49 o                         
  -5   5  10         48.95         62.05        16.55 o                         
  -4   5  10       1851.52       2125.68       126.21 o                         
  -3   5  10        702.04        772.70        42.39 o                         
  -2   5  10        563.37        605.23        51.97 o                         
  -1   5  10        124.28        132.36        18.24 o                         
   0   5  10        133.18        129.71        27.16 o                         
   1   5  10          2.60         -7.26         8.09 o                         
   2   5  10        407.81        444.90        41.23 o                         
   3   5  10        506.29        516.97        44.16 o                         
   4   5  10        231.99        228.85        29.60 o                         
   5   5  10        595.32        653.63        76.99 o                         
   6   5  10         45.72         49.90        16.29 o                         
   7   5  10        280.12        322.49        40.29 o                         
 -11   6  10         60.76         70.26        33.06 o                         
 -10   6  10          1.31         15.35        19.38 o                         
  -9   6  10        185.71        153.03        44.37 o                         
  -8   6  10         13.04         15.25        20.01 o                         
  -7   6  10         15.85         10.79         8.96 o                         
  -6   6  10         51.01         70.29        17.99 o                         
  -5   6  10         32.71         63.16        24.57 o                         
  -4   6  10         26.20         51.73        16.15 o                         
  -3   6  10        994.67       1019.77        60.20 o                         
  -2   6  10        173.41        167.30        20.69 o                         
  -1   6  10        102.96         97.69        15.85 o                         
   0   6  10          4.33          6.65        25.72 o                         
   1   6  10          1.26         -1.54         9.37 o                         
   2   6  10        118.23        107.08        20.03 o                         
   3   6  10         10.48          3.35        11.29 o                         
   4   6  10         35.65         -7.64        13.07 o                         
   5   6  10        147.45        152.57        28.42 o                         
   6   6  10         14.50         -7.83        12.19 o                         
   7   6  10          6.35         11.02        11.77 o                         
 -11   7  10        113.58        125.16        40.29 o                         
 -10   7  10         11.81         21.69        22.32 o                         
  -9   7  10        110.79         75.34        28.81 o                         
  -8   7  10        196.24        174.56        43.75 o                         
  -7   7  10        123.56        111.96        32.69 o                         
  -6   7  10        644.01        624.43        52.68 o                         
  -5   7  10          8.13         13.30         8.85 o                         
  -4   7  10        320.13        350.06        69.21 o                         
  -3   7  10        303.66        278.66        27.36 o                         
  -2   7  10        109.06        120.71        18.35 o                         
  -1   7  10        261.65        221.86        36.23 o                         
   0   7  10        874.90        923.18        76.91 o                         
   1   7  10        380.23        379.79        53.73 o                         
   2   7  10        815.55        902.25        61.53 o                         
   3   7  10        715.38        690.54        54.26 o                         
   4   7  10          6.47         11.45        14.08 o                         
   5   7  10        227.49        217.10        32.03 o                         
   6   7  10          9.09        -11.01        14.87 o                         
 -10   8  10          4.21        -10.53        17.29 o                         
  -9   8  10        278.89        217.42        52.02 o                         
  -8   8  10          1.21         -4.98        10.95 o                         
  -7   8  10        312.23        323.77        56.74 o                         
  -6   8  10         38.95         47.31        22.79 o                         
  -5   8  10        100.90        111.32        23.68 o                         
  -4   8  10        101.55         74.91        19.23 o                         
  -3   8  10        125.42        116.79        18.01 o                         
  -2   8  10         12.19          8.61        10.77 o                         
  -1   8  10        413.20        480.76        55.01 o                         
   0   8  10          2.65          1.15        14.31 o                         
   1   8  10        461.30        406.12        57.17 o                         
   2   8  10        326.84        327.87        53.74 o                         
   3   8  10          1.05         -4.16        13.41 o                         
   4   8  10        188.16        209.65        30.67 o                         
   5   8  10          0.33          4.62         9.12 o                         
  -9   9  10        178.19        135.11        44.79 o                         
  -8   9  10         45.74         37.35        26.98 o                         
  -7   9  10         86.95          6.02        10.48 o                         
  -6   9  10         29.18         19.28        14.56 o                         
  -5   9  10          0.91          5.50         8.28 o                         
  -4   9  10        201.71        193.34        45.34 o                         
  -3   9  10         57.00         41.40        15.40 o                         
  -2   9  10         62.76         30.92        17.02 o                         
  -1   9  10        339.44        288.55        44.16 o                         
   0   9  10          0.37          0.75        24.31 o                         
   1   9  10         54.55         41.98        15.92 o                         
   2   9  10         25.63         -7.35        21.90 o                         
   3   9  10         10.96         -7.45        13.78 o                         
   4   9  10         28.47         27.41        12.34 o                         
   5   9  10         67.74         65.81        54.80 o                         
  -8  10  10         57.19         66.33        28.29 o                         
  -7  10  10        165.37        155.70        43.06 o                         
  -6  10  10        104.49         87.86        32.43 o                         
  -5  10  10        365.03        349.34        56.42 o                         
  -4  10  10          0.29         18.39        12.34 o                         
  -3  10  10        205.33        208.88        34.15 o                         
  -2  10  10         61.66         70.16        32.69 o                         
  -1  10  10        348.60        359.48        51.00 o                         
   0  10  10        200.68        280.96        47.57 o                         
   1  10  10        270.88        296.12        51.20 o                         
   2  10  10        165.10        146.90        38.93 o                         
   3  10  10         81.15         67.85        19.87 o                         
   4  10  10        253.52        290.30        37.57 o                         
  -7  11  10         68.18         80.94        31.28 o                         
  -6  11  10         43.79         18.18         8.70 o                         
  -5  11  10          4.90         12.05        14.25 o                         
  -3  11  10          8.64         23.37        19.33 o                         
  -2  11  10         11.51         10.08        14.33 o                         
  -1  11  10          6.34         -3.75        15.26 o                         
   0  11  10         19.46          8.33        12.98 o                         
   1  11  10          9.83          0.21        22.89 o                         
   2  11  10          7.87        -20.84        26.01 o                         
  -2  12  10          2.00         16.23        57.45 o                         
  -1  12  10        166.50        170.75        39.74 o                         
   0  12  10        116.33         61.81        52.89 o                         
 -12   1  11          0.19        -15.83        15.83 o                         
 -11   1  11         78.62         67.67        23.93 o                         
 -10   1  11         74.64         71.52        23.02 o                         
  -9   1  11        558.57        596.26        61.64 o                         
  -8   1  11        314.24        376.91        52.36 o                         
  -7   1  11        555.11        612.62        56.35 o                         
  -6   1  11        206.42        210.98        45.68 o                         
  -5   1  11         10.15          1.92        11.87 o                         
  -4   1  11         24.83         26.56        14.83 o                         
  -3   1  11          9.54         -3.61        18.13 o                         
  -2   1  11        304.53        361.60        41.02 o                         
  -1   1  11         17.67         14.13         9.83 o                         
   0   1  11        636.51        658.09        56.09 o                         
   1   1  11        102.69        128.19        24.96 o                         
   2   1  11        170.48        174.71        29.53 o                         
   3   1  11        206.30        249.82        36.84 o                         
   4   1  11        181.99        206.16        35.14 o                         
   5   1  11        240.29        313.40        44.45 o                         
   6   1  11         36.46         33.01        12.60 o                         
   7   1  11         60.80         41.08        16.67 o                         
 -12   2  11          4.78         49.62        20.62 o                         
 -11   2  11          1.12         22.15        24.13 o                         
 -10   2  11         33.79         24.66        12.29 o                         
  -9   2  11         61.48         81.04        23.42 o                         
  -8   2  11        364.03        367.81        46.62 o                         
  -7   2  11        121.64        144.67        35.34 o                         
  -6   2  11        136.14        131.48        26.43 o                         
  -5   2  11        522.84        548.38        48.80 o                         
  -4   2  11        274.45        272.50        32.96 o                         
  -3   2  11        153.29        165.04        23.47 o                         
  -2   2  11          7.15          4.82        15.20 o                         
  -1   2  11        479.17        562.16        51.58 o                         
   0   2  11         20.37         24.13        12.81 o                         
   1   2  11        479.01        443.67        46.55 o                         
   2   2  11         94.20         75.19        17.88 o                         
   3   2  11        133.58        157.91        29.43 o                         
   4   2  11         99.76        113.37        26.09 o                         
   5   2  11         71.60         83.95        26.22 o                         
   6   2  11         26.47         39.13        36.23 o                         
   7   2  11         45.28         53.76        22.59 o                         
 -12   3  11         19.97         31.83        35.76 o                         
 -11   3  11         45.68         53.05        26.59 o                         
 -10   3  11         54.62         64.47        23.26 o                         
  -9   3  11          0.45         -1.24         7.59 o                         
  -8   3  11         52.18         44.74        47.05 o                         
  -7   3  11         14.37          2.58        12.57 o                         
  -6   3  11          1.08         -8.75         8.75 o                         
  -5   3  11        272.38        281.13        34.37 o                         
  -4   3  11        174.21        218.78        29.15 o                         
  -3   3  11        140.39        143.11        19.18 o                         
  -2   3  11       1134.16       1368.43       192.67 o                         
  -1   3  11        332.81        348.40        34.13 o                         
   0   3  11        255.00        225.12        28.44 o                         
   1   3  11        266.00        254.03        36.29 o                         
   2   3  11         19.70         20.56        13.07 o                         
   3   3  11          0.34          6.66        13.94 o                         
   4   3  11         97.88        107.57        26.76 o                         
   5   3  11         35.87         49.33        62.48 o                         
   6   3  11         56.47         84.29        25.95 o                         
 -11   4  11         85.50         90.85        39.71 o                         
 -10   4  11         24.46         44.22        24.68 o                         
  -9   4  11        332.65        388.32        67.01 o                         
  -8   4  11        133.93        123.73        23.23 o                         
  -7   4  11        115.05        113.02        22.68 o                         
  -6   4  11        617.87        635.43        58.34 o                         
  -5   4  11        494.08        478.40        44.56 o                         
  -4   4  11          0.47         -8.81         9.94 o                         
  -3   4  11        588.12        730.08        52.71 o                         
  -2   4  11         22.36         14.75        10.17 o                         
  -1   4  11        536.84        592.09        58.97 o                         
   0   4  11         21.40         25.88        14.23 o                         
   1   4  11        337.15        322.59        39.68 o                         
   2   4  11         11.03         -2.81        11.09 o                         
   3   4  11        437.69        444.70        56.79 o                         
   4   4  11         18.88          2.53        11.39 o                         
   5   4  11        555.33        625.31        54.59 o                         
   6   4  11        139.71        162.20        36.79 o                         
 -11   5  11          3.24         32.69        23.47 o                         
 -10   5  11         26.66         37.67        23.05 o                         
  -9   5  11          3.15         -7.86        16.92 o                         
  -8   5  11         45.22         23.42        19.12 o                         
  -7   5  11         87.22         89.16        19.76 o                         
  -6   5  11        121.08        120.04        23.89 o                         
  -5   5  11         39.44         58.69        16.11 o                         
  -4   5  11         17.41         18.30         6.92 o                         
  -3   5  11         75.13         80.51        30.52 o                         
  -2   5  11         11.33         11.16         7.89 o                         
  -1   5  11         22.57         11.09        10.16 o                         
   0   5  11          6.79          2.20        15.72 o                         
   1   5  11         40.28         34.72        12.83 o                         
   2   5  11         91.47         59.20        15.16 o                         
   3   5  11         10.85         15.04        13.98 o                         
   4   5  11          5.33         -0.47         9.61 o                         
   5   5  11          2.31         14.68        10.38 o                         
   6   5  11         10.48          1.92        15.11 o                         
 -11   6  11          0.51         -8.02        18.91 o                         
 -10   6  11         99.19        106.61        36.99 o                         
  -9   6  11         45.08         16.24        11.58 o                         
  -8   6  11        219.41        167.18        41.55 o                         
  -7   6  11        380.16        419.90        44.67 o                         
  -6   6  11        139.60        148.39        28.25 o                         
  -5   6  11        637.73        698.52        55.55 o                         
  -4   6  11         22.19         38.03        15.10 o                         
  -3   6  11        196.23        241.69        44.51 o                         
  -2   6  11          0.30          2.78        28.16 o                         
  -1   6  11        451.18        421.92        51.10 o                         
   0   6  11         18.46          6.69        40.45 o                         
   1   6  11       1106.16       1142.31        68.60 o                         
   2   6  11        145.52        134.93        24.22 o                         
   3   6  11        342.39        303.61        36.77 o                         
   4   6  11        203.04        186.32        29.43 o                         
   5   6  11         73.83         67.22        19.50 o                         
 -10   7  11         88.62         90.58        37.35 o                         
  -9   7  11          4.81          3.98        19.12 o                         
  -8   7  11         25.82         28.61        19.70 o                         
  -7   7  11         41.62         49.46        22.63 o                         
  -6   7  11         10.25          0.66         8.23 o                         
  -5   7  11         13.08         20.49        14.93 o                         
  -4   7  11         97.75        109.72        22.29 o                         
  -3   7  11          0.93          0.98        12.44 o                         
  -2   7  11        334.07        350.59        44.62 o                         
  -1   7  11         27.70         45.04        17.13 o                         
   0   7  11        404.29        373.79        52.42 o                         
   1   7  11         48.37         15.66        18.05 o                         
   2   7  11         23.23         13.95        13.64 o                         
   3   7  11         25.73         15.55        14.67 o                         
   4   7  11         41.71         20.43        13.15 o                         
   5   7  11         13.05         18.24        15.61 o                         
  -9   8  11          1.31         14.56        11.58 o                         
  -8   8  11          2.76        -14.56        18.76 o                         
  -7   8  11        158.52        154.08        40.92 o                         
  -6   8  11          0.29          8.17        15.82 o                         
  -5   8  11        372.29        341.73        48.62 o                         
  -4   8  11         11.72          8.76         7.85 o                         
  -3   8  11        243.00        202.54        49.77 o                         
  -2   8  11          0.18         -4.65        21.11 o                         
  -1   8  11        287.39        252.15        41.94 o                         
   0   8  11          7.18         22.85        52.89 o                         
   1   8  11        662.00        676.42        76.41 o                         
   2   8  11         37.94         54.94        13.86 o                         
   3   8  11         88.27         61.50        19.71 o                         
   4   8  11         12.66        -12.02        14.50 o                         
  -8   9  11        190.66        181.79        48.41 o                         
  -7   9  11        111.31         87.39        33.06 o                         
  -6   9  11        394.38        364.59        60.04 o                         
  -5   9  11          3.42          8.70        12.10 o                         
  -4   9  11         61.38         42.28        22.37 o                         
  -3   9  11         10.96        -30.12        30.12 o                         
  -2   9  11        114.56        129.72        42.54 o                         
  -1   9  11         27.56         21.37        16.01 o                         
   0   9  11        563.17        601.43        70.66 o                         
   1   9  11         35.79         30.73        16.63 o                         
   2   9  11        304.99        307.29        39.56 o                         
   3   9  11        161.18        133.29        30.53 o                         
  -7  10  11          9.21         -8.49        15.19 o                         
  -6  10  11          1.07          9.95        11.47 o                         
  -3  10  11         89.24         58.73        31.75 o                         
  -2  10  11         63.42         62.14        37.41 o                         
  -1  10  11          0.25         13.01        15.20 o                         
   0  10  11         70.50        101.22        32.93 o                         
   1  10  11          6.24         -5.17        18.21 o                         
   2  10  11          2.03          4.74        24.27 o                         
  -2  11  11        387.85        391.04        84.77 o                         
  -1  11  11         40.01        112.05        53.54 o                         
   0  11  11        248.22        277.54        50.80 o                         
 -11   0  12         21.01        -18.81        23.10 o                         
 -10   0  12        107.73         95.25        38.09 o                         
  -9   0  12          4.19        -10.16        12.31 o                         
  -8   0  12        309.81        399.53        70.10 o                         
  -7   0  12        224.69        257.71        54.22 o                         
  -5   0  12        110.14        118.25        28.87 o                         
  -4   0  12         44.78         11.74        17.34 o                         
  -3   0  12        348.52        417.45        63.81 o                         
  -2   0  12          5.44         -4.14        17.87 o                         
  -1   0  12        659.83        658.50        82.31 o                         
   0   0  12          3.41        -20.48        20.48 o                         
   1   0  12        577.80        494.98        76.12 o                         
   2   0  12         76.71         58.99        26.93 o                         
   3   0  12        704.31        788.74        97.29 o                         
   4   0  12        170.37        252.36        60.41 o                         
   5   0  12        115.48         93.67        37.93 o                         
 -11   1  12         20.67         53.48        20.70 o                         
 -10   1  12          7.22         -3.35        11.11 o                         
  -9   1  12          8.78         -6.78        19.83 o                         
  -8   1  12          0.05         23.08        16.65 o                         
  -7   1  12        196.86        147.53        41.86 o                         
  -6   1  12        136.25        162.11        28.91 o                         
  -5   1  12         58.95         62.71        21.53 o                         
  -4   1  12         30.27         -4.92        17.92 o                         
  -3   1  12        165.79        153.30        28.10 o                         
  -2   1  12          3.37        -11.52        12.48 o                         
  -1   1  12        321.76        359.83        43.96 o                         
   0   1  12         12.48         -4.60        22.11 o                         
   1   1  12         39.51         34.24        11.15 o                         
   2   1  12         94.86        106.86        26.16 o                         
   3   1  12         33.88         67.96        24.02 o                         
   4   1  12         43.80         84.18        26.21 o                         
   5   1  12         10.84         72.26        54.67 o                         
 -11   2  12          0.05         15.14        18.70 o                         
 -10   2  12         33.78         64.46        22.93 o                         
  -9   2  12         30.85         26.77        12.40 o                         
  -8   2  12         48.37         44.36        18.15 o                         
  -7   2  12         17.00         22.09        12.90 o                         
  -6   2  12         42.67         59.48        16.31 o                         
  -5   2  12          4.20          3.07        14.35 o                         
  -4   2  12        536.33        601.55        74.50 o                         
  -3   2  12        445.18        487.44        70.67 o                         
  -2   2  12        227.73        279.38        38.86 o                         
  -1   2  12        695.74        788.00        65.05 o                         
   0   2  12          8.08          5.16         8.27 o                         
   1   2  12         70.56         82.01        19.73 o                         
   2   2  12          8.38          5.79         8.71 o                         
   3   2  12        109.85        111.23        39.90 o                         
   4   2  12         38.22         24.12        55.51 o                         
   5   2  12        217.21        258.21        44.34 o                         
 -11   3  12         41.00         48.72        31.12 o                         
 -10   3  12         13.12         16.71        18.34 o                         
  -9   3  12        111.14        133.78        25.91 o                         
  -8   3  12         12.66         -1.35        10.56 o                         
  -7   3  12        273.90        244.73        35.08 o                         
  -6   3  12        159.50        157.11        27.12 o                         
  -5   3  12         17.64         24.37        12.35 o                         
  -4   3  12        220.86        306.35        36.92 o                         
  -3   3  12        130.48        168.85        42.23 o                         
  -2   3  12        757.05        905.44        70.69 o                         
  -1   3  12         86.04        103.33        20.32 o                         
   0   3  12        385.13        350.75        36.60 o                         
   1   3  12         17.09         13.63        13.03 o                         
   2   3  12        155.39        126.76        27.68 o                         
   3   3  12          8.81         -2.19        12.63 o                         
   4   3  12        178.46        167.16        33.42 o                         
   5   3  12         13.09         23.83        14.09 o                         
 -10   4  12         85.00         83.67        38.35 o                         
  -9   4  12         10.67          1.47        11.05 o                         
  -8   4  12         22.50         20.09        25.70 o                         
  -7   4  12         14.42         16.20        10.06 o                         
  -6   4  12         17.11          7.51        14.91 o                         
  -5   4  12          1.25          1.81        20.14 o                         
  -4   4  12        106.74        101.32        22.28 o                         
  -3   4  12         70.28         61.35        16.19 o                         
  -2   4  12          1.09         10.37        17.81 o                         
  -1   4  12         66.88         75.75        18.20 o                         
   0   4  12          0.03         14.04        10.43 o                         
   1   4  12          9.70         -8.13         8.13 o                         
   2   4  12         14.03          8.89         9.75 o                         
   3   4  12          0.83          2.86        14.20 o                         
   4   4  12          2.21          3.54        12.73 o                         
   5   4  12         18.47         19.42        11.87 o                         
 -10   5  12          8.69         12.42        17.08 o                         
  -9   5  12        178.67        194.11        50.19 o                         
  -8   5  12         96.19         73.29        29.91 o                         
  -7   5  12        214.88        212.45        33.18 o                         
  -6   5  12        226.98        199.20        30.94 o                         
  -5   5  12         11.18          1.73         7.12 o                         
  -4   5  12        138.42        171.06        37.33 o                         
  -3   5  12         69.42        127.62        41.49 o                         
  -2   5  12        432.19        476.39        77.90 o                         
  -1   5  12         78.39         69.64        22.64 o                         
   0   5  12        484.24        518.46        45.34 o                         
   1   5  12         19.47         -1.16         9.93 o                         
   2   5  12        205.60        196.99        30.24 o                         
   3   5  12          0.81        -13.35        13.35 o                         
   4   5  12        297.67        254.79        36.78 o                         
  -9   6  12         18.22         10.16        15.61 o                         
  -8   6  12          0.36         -2.67         9.85 o                         
  -7   6  12         21.90         29.71        18.13 o                         
  -6   6  12          6.57         12.19         7.94 o                         
  -5   6  12         26.25         44.18        15.86 o                         
  -4   6  12        158.46        196.07        30.81 o                         
  -3   6  12        177.41        214.33        52.29 o                         
  -2   6  12        131.28        119.08        37.83 o                         
  -1   6  12        353.08        426.34        52.75 o                         
   0   6  12          5.49         14.69        12.45 o                         
   1   6  12          5.37         -3.93         9.81 o                         
   2   6  12          2.96         -7.88         7.88 o                         
   3   6  12          5.83        -15.53        15.53 o                         
   4   6  12         20.91         18.06        20.24 o                         
  -9   7  12        126.36        127.62        42.23 o                         
  -8   7  12         17.94         25.20        19.96 o                         
  -7   7  12        300.54        320.00        59.57 o                         
  -6   7  12        398.33        439.09        48.27 o                         
  -5   7  12         90.61        138.40        26.16 o                         
  -4   7  12        146.45        121.86        39.45 o                         
  -3   7  12         39.73         27.24        20.12 o                         
  -2   7  12          3.47        -11.26        24.41 o                         
  -1   7  12        366.27        350.18        72.82 o                         
   0   7  12        251.01        281.27        46.74 o                         
   1   7  12         60.60         27.22        11.30 o                         
   2   7  12        210.55        244.71        34.98 o                         
   3   7  12          8.21        -15.55        15.55 o                         
  -8   8  12        200.97        223.34        51.66 o                         
  -7   8  12        150.03        193.48        45.06 o                         
  -6   8  12         52.27         38.14        19.86 o                         
  -5   8  12         56.02         40.08        11.79 o                         
  -4   8  12          4.59         14.15        21.22 o                         
  -3   8  12         62.58         32.06        23.58 o                         
  -2   8  12         25.75        -19.17        23.58 o                         
  -1   8  12        199.78        237.91        58.73 o                         
   0   8  12         28.44         30.09        15.37 o                         
   1   8  12        162.17        146.76        26.27 o                         
   2   8  12          4.34        -10.31        10.31 o                         
  -4   9  12         88.53         55.53        29.18 o                         
  -3   9  12         25.42        -22.42        25.36 o                         
  -2   9  12         32.38         23.94        14.77 o                         
  -1   9  12          2.70        -19.91        19.91 o                         
   0   9  12         84.92         99.78        39.21 o                         
   1   9  12         17.34         -0.80        15.13 o                         
  -3  10  12        108.35        165.08        56.58 o                         
  -2  10  12         61.50         33.58        24.26 o                         
 -10   1  13          6.92         20.99        14.19 o                         
  -9   1  13        142.01        166.13        46.16 o                         
  -8   1  13         84.66         85.57        23.49 o                         
  -7   1  13         72.18         89.68        23.44 o                         
  -6   1  13          2.62         12.15        16.76 o                         
  -5   1  13        206.93        281.22        45.58 o                         
  -4   1  13        155.98        166.65        29.49 o                         
  -3   1  13         56.40         58.27        18.76 o                         
  -2   1  13        261.59        258.50        39.10 o                         
  -1   1  13         72.52         29.11        12.01 o                         
   0   1  13        142.67        174.24        32.31 o                         
   1   1  13        189.71        202.92        36.84 o                         
   2   1  13        340.44        408.25        51.22 o                         
   3   1  13          1.54         21.04        16.88 o                         
   4   1  13        185.11        223.66        40.00 o                         
 -10   2  13         28.13         25.67        22.84 o                         
  -9   2  13          0.47         -8.26        14.24 o                         
  -8   2  13        348.81        413.89        48.86 o                         
  -7   2  13          0.41         24.25        12.92 o                         
  -6   2  13        234.96        202.46        32.95 o                         
  -5   2  13          0.17         -6.29        16.08 o                         
  -4   2  13         88.22         89.03        22.06 o                         
  -3   2  13         13.46          4.62         9.27 o                         
  -2   2  13         83.50         91.60        23.81 o                         
  -1   2  13          0.68          9.15        11.89 o                         
   0   2  13        271.35        295.75        41.94 o                         
   1   2  13         35.86         33.60        21.95 o                         
   2   2  13         68.44         91.63        23.05 o                         
   3   2  13         73.19         25.37        13.57 o                         
  -9   3  13         12.08          7.86        11.47 o                         
  -8   3  13          8.68         -7.28        15.74 o                         
  -7   3  13          1.09         21.09         9.76 o                         
  -6   3  13         86.41         63.86        18.86 o                         
  -5   3  13        442.03        493.08        49.44 o                         
  -4   3  13          5.38         19.28        16.92 o                         
  -3   3  13        353.35        424.26        49.62 o                         
  -2   3  13        290.54        297.15        49.93 o                         
  -1   3  13          1.20         14.28        11.63 o                         
   0   3  13        144.27        116.31        24.34 o                         
   1   3  13          7.09          8.51        19.52 o                         
   2   3  13         43.83         16.40         9.64 o                         
   3   3  13         13.95         23.58        15.49 o                         
  -9   4  13         24.67         40.50        26.25 o                         
  -8   4  13        212.37        165.70        31.93 o                         
  -7   4  13         48.32         39.93        13.44 o                         
  -6   4  13         81.88         99.58        23.44 o                         
  -5   4  13          2.75         -5.57         8.84 o                         
  -4   4  13        234.46        279.82        35.58 o                         
  -3   4  13         64.19         79.27        29.76 o                         
  -2   4  13        199.46        189.63        33.73 o                         
  -1   4  13        122.57        136.91        29.44 o                         
   0   4  13         92.75        130.47        27.26 o                         
   1   4  13         29.94         25.90        11.25 o                         
   2   4  13         28.02          0.69         9.43 o                         
   3   4  13         34.15         14.92        13.12 o                         
  -8   5  13         18.13          8.64        10.27 o                         
  -7   5  13          3.49         -1.83        11.26 o                         
  -6   5  13         16.30         -2.80        17.08 o                         
  -5   5  13          0.15        -16.36        16.36 o                         
  -4   5  13         15.26         27.09        25.72 o                         
  -3   5  13         73.71         63.24        25.51 o                         
  -2   5  13         15.88         15.82        12.84 o                         
  -1   5  13         39.34         44.17        18.15 o                         
   0   5  13          0.06         10.59         9.38 o                         
   1   5  13          3.82          6.89        12.64 o                         
   2   5  13         35.18          8.57        11.06 o                         
  -8   6  13        216.77        264.94        59.88 o                         
  -7   6  13         31.17         46.78        22.69 o                         
  -6   6  13        268.12        364.36        44.55 o                         
  -5   6  13         53.62        119.50        46.16 o                         
  -4   6  13        115.03        133.28        40.86 o                         
  -3   6  13         12.08         -4.51        17.45 o                         
  -2   6  13        111.60        136.42        39.29 o                         
  -1   6  13         91.92         64.03        21.81 o                         
   0   6  13         82.69         67.18        23.60 o                         
   1   6  13        167.65        143.07        27.00 o                         
  -7   7  13         54.09         76.80        30.18 o                         
  -5   7  13        135.90        239.79        57.16 o                         
  -4   7  13          0.15         19.96        22.42 o                         
  -3   7  13         87.53         96.87        40.60 o                         
  -2   7  13         56.53         54.64        27.30 o                         
  -1   7  13         15.85          1.00        20.69 o                         
   0   7  13         13.78         -4.39         9.12 o                         
  -4   8  13         47.06         69.63        34.58 o                         
  -3   8  13          3.44         -8.96        16.76 o                         
  -2   8  13         39.49          4.14        14.15 o                         
  -1   8  13         56.84         93.62        28.03 o                         
  -8   0  14        122.02        151.67        46.37 o                         
  -7   0  14         50.95         86.50        35.68 o                         
  -6   0  14        715.97        793.35        97.81 o                         
  -5   0  14        108.63        160.84        43.80 o                         
  -4   0  14        277.86        292.18        59.83 o                         
  -3   0  14        138.39         77.12        28.50 o                         
  -2   0  14         87.92        102.37        35.68 o                         
  -1   0  14          2.94        -14.25        22.42 o                         
   0   0  14        268.81        233.98        55.11 o                         
   1   0  14         49.02         20.33        19.70 o                         
  -8   1  14         91.82        112.87        26.19 o                         
  -7   1  14          4.66         51.55        27.98 o                         
  -6   1  14         20.75         38.49        17.90 o                         
  -5   1  14          0.74         -3.46        10.45 o                         
  -4   1  14         13.60         12.40        10.51 o                         
  -3   1  14         30.77         31.71         7.79 o                         
  -2   1  14          0.03         -6.24        10.76 o                         
  -1   1  14          0.84        -10.74        10.74 o                         
   0   1  14          2.39         11.55        13.94 o                         
   1   1  14         50.54         58.99        22.44 o                         
  -8   2  14          2.02         -4.35        10.49 o                         
  -7   2  14         66.44         73.47        21.70 o                         
  -6   2  14         60.34         56.84        26.67 o                         
  -5   2  14          9.58         -2.79        11.47 o                         
  -4   2  14        129.60        147.80        28.46 o                         
  -3   2  14         49.83         36.99        15.17 o                         
  -2   2  14        139.58        162.84        33.49 o                         
  -1   2  14        104.45        107.66        26.45 o                         
   0   2  14        139.24        124.94        27.82 o                         
   1   2  14         83.91         92.81        27.69 o                         
  -7   3  14        113.63         91.32        22.98 o                         
  -6   3  14         44.09         20.10        16.56 o                         
  -5   3  14        110.91         60.56        27.77 o                         
  -4   3  14          1.72         -0.65        18.78 o                         
  -3   3  14         40.67         55.57        19.79 o                         
  -2   3  14          1.35         17.75        11.47 o                         
  -1   3  14         39.51         18.34        12.19 o                         
   0   3  14         11.92         22.42        33.92 o                         
   1   3  14          7.69         15.43        14.91 o                         
  -7   4  14          2.29         -1.14         9.17 o                         
  -6   4  14          8.11        -13.78        13.78 o                         
  -5   4  14          2.32        -24.31        24.31 o                         
  -4   4  14         48.99         20.22        10.79 o                         
  -3   4  14          5.56         13.83        11.24 o                         
  -2   4  14         25.53          9.53        23.50 o                         
  -1   4  14          7.05         19.06        13.36 o                         
   0   4  14         15.03         24.49        17.26 o                         
  -6   5  14          0.09        -21.38        21.38 o                         
  -5   5  14         62.13        106.93        38.19 o                         
  -4   5  14          5.55         49.09        29.97 o                         
  -3   5  14        176.94        322.36        70.88 o                         
  -2   5  14          8.18          4.89        13.94 o                         
  -1   5  14        232.74        248.44        42.12 o                         
  -3   6  14          0.47          1.05        21.48 o                         
                                                                                
